# Supplementary material for: π‐Radical Cascades to Peri‐Fused Triangulene Dimers
Source: Angew Chem Int Ed Engl. 2026 May 13;65(27):e6610209. doi: 10.1002/anie.6610209 (PMC13327587; doi:10.1002/anie.6610209)
Supplement: Supplementary file 2 — Supporting File 2: anie72546‐sup‐0002‐Data.zip. [file ANIE-65-e6610209-s002.zip]

Archive with 3 entries (2 files):
- anie72546-sup-0002-Data/
- anie72546-sup-0002-Data/CCDC_2503689_2.cif
- anie72546-sup-0002-Data/CCDC_2503690_2.cif
