# Supplementary material for: π‐Radical Cascades to Peri‐Fused Triangulene Dimers
Source: Angew Chem Int Ed Engl. 2026 May 13;65(27):e6610209. doi: 10.1002/anie.6610209 (PMC13327587; doi:10.1002/anie.6610209)
Supplement: Supplementary file 2 — Supporting File 2: anie72546‐sup‐0002‐Data.zip. [file ANIE-65-e6610209-s002.zip › anie72546-sup-0002-Data/CCDC_2503689_2.cif]

data_leos2605

_publ_contact_author_name         'Dr. Blacque, Olivier'
_publ_contact_author_address
;
University of Zurich, Department of Chemistry B, Winterthurerstrasse 190
8057 Zurich
Switzerland
;
_publ_contact_author_email        olivier.blacque@chem.uzh.ch
_publ_contact_author_phone        0041446354651
_publ_contact_author_id_orcid     0000-0001-9857-4042

_publ_section_references
;
Dolomanov, O.V., Bourhis, L.J., Gildea, R.J, Howard, J.A.K. & Puschmann, H.
 (2009), J. Appl. Cryst. 42, 339-341.

Sheldrick, G.M. (2015a). Acta Cryst. A71, 3-8.

Sheldrick, G.M. (2015b). Acta Cryst. C71, 3-8.
;

_audit_creation_date               2023-07-18
_audit_creation_method
;
Olex2 1.5
(compiled 2023.03.06 svn.rbb2c1857 for OlexSys, GUI svn.r6748)
;

_chemical_name_common              ?
_chemical_name_systematic          ?
_chemical_formula_moiety           'C80 H58, 2(C4 H8 O)'
_chemical_formula_sum              'C88 H74 O2'
_chemical_formula_weight           1163.47
_chemical_melting_point            ?

loop_
  _atom_type_symbol
  _atom_type_description
  _atom_type_scat_dispersion_real
  _atom_type_scat_dispersion_imag
  _atom_type_scat_source
 'C' 'C' 0.0181 0.0091 'International Tables Vol C Tables 4.2.6.8 and 6.1.1.4'
 'H' 'H' 0.0000 0.0000 'International Tables Vol C Tables 4.2.6.8 and 6.1.1.4'
 'O' 'O' 0.0492 0.0322 'International Tables Vol C Tables 4.2.6.8 and 6.1.1.4'

_shelx_space_group_comment
;
The symmetry employed for this shelxl refinement is uniquely defined
by the following loop, which should always be used as a source of
symmetry information in preference to the above space-group names.
They are only intended as comments.
;
_space_group_crystal_system        'monoclinic'
_space_group_IT_number             14
_space_group_name_H-M_alt          'P 1 21/n 1'
_space_group_name_Hall             '-P 2yn'
loop_
  _space_group_symop_operation_xyz
 'x, y, z'
 '-x+1/2, y+1/2, -z+1/2'
 '-x, -y, -z'
 'x-1/2, -y-1/2, z-1/2'

_cell_length_a                     15.1736(6)
_cell_length_b                     11.9967(10)
_cell_length_c                     17.8079(10)
_cell_angle_alpha                  90
_cell_angle_beta                   103.798(5)
_cell_angle_gamma                  90
_cell_volume                       3148.1(3)
_cell_formula_units_Z              2
_cell_measurement_reflns_used      3267
_cell_measurement_temperature      160.0(1)
_cell_measurement_theta_max        72.1140
_cell_measurement_theta_min        3.4390
_shelx_estimated_absorpt_T_max     0.995
_shelx_estimated_absorpt_T_min     0.963
_exptl_absorpt_coefficient_mu      0.544
_exptl_absorpt_correction_T_max    0.994
_exptl_absorpt_correction_T_min    0.967
_exptl_absorpt_correction_type     analytical
_exptl_absorpt_process_details
;
CrysAlisPro 1.171.42.93a (Rigaku Oxford Diffraction, 2023)
Analytical numeric absorption correction using a multifaceted crystal
model based on expressions derived by R.C. Clark & J.S. Reid.
(Clark, R. C. & Reid, J. S. (1995). Acta Cryst. A51, 887-897)
Empirical absorption correction using spherical harmonics,
implemented in SCALE3 ABSPACK scaling algorithm.
;

_exptl_crystal_colour              orange
_exptl_crystal_density_diffrn      1.227
_exptl_crystal_density_meas        ?
_exptl_crystal_density_method      ?
_exptl_crystal_description         needle
_exptl_crystal_F_000               1236
loop_
  _exptl_crystal_face_index_h
  _exptl_crystal_face_index_k
  _exptl_crystal_face_index_l
  _exptl_crystal_face_perp_dist
 1 0 0 0.0135
 -1 0 0 0.0135
 0 5 2 0.0231
 0 -5 -2 0.0401
 0 0 1 0.0101
 0 0 -1 0.0010

_exptl_crystal_size_max            0.07
_exptl_crystal_size_mid            0.03
_exptl_crystal_size_min            0.01

_diffrn_reflns_av_R_equivalents    0.0947
_diffrn_reflns_av_unetI/netI       0.0635
_diffrn_reflns_Laue_measured_fraction_full  1.000
_diffrn_reflns_Laue_measured_fraction_max  0.968
_diffrn_reflns_limit_h_max         13
_diffrn_reflns_limit_h_min         -18
_diffrn_reflns_limit_k_max         14
_diffrn_reflns_limit_k_min         -14
_diffrn_reflns_limit_l_max         22
_diffrn_reflns_limit_l_min         -22
_diffrn_reflns_number              31461
_diffrn_reflns_point_group_measured_fraction_full  1.000
_diffrn_reflns_point_group_measured_fraction_max  0.968
_diffrn_reflns_theta_full          67.684
_diffrn_reflns_theta_max           74.499
_diffrn_reflns_theta_min           3.445
_diffrn_ambient_environment        N~2~
_diffrn_ambient_temperature        160.0(1)
_diffrn_detector                   'Hybrid Pixel Array Detector'
_diffrn_detector_area_resol_mean   10.0000
_diffrn_detector_type              HyPix
_diffrn_measured_fraction_theta_full  1.000
_diffrn_measured_fraction_theta_max  0.968
_diffrn_measurement_details
;
List of Runs (angles in degrees, time in seconds):

  # Type    Start    End  Width  t~exp~   \w     \q     \k     \f   Frames
--------------------------------------------------------------------------
  1  \w    -83.00 -11.00   0.50   23.00    --  -50.59 123.00-120.00  144
  2  \w    -82.00 -46.00   0.50   23.00    --  -50.59 149.00  42.00   72
  3  \w   -113.00 -88.00   0.50   23.00    --  -50.59-149.00  -3.00   50
  4  \w     63.00  88.00   0.50   23.00    --   50.59-123.00 159.00   50
  5  \w    -77.00 -52.00   0.50   75.00    --  -90.00 123.00-120.00   50
  6  \w   -100.00 -63.00   0.50   75.00    --  -90.00 149.00  42.00   74
  7  \w   -128.00-103.00   0.50   75.00    --  -90.00-149.00  -3.00   50
  8  \w   -136.00 -76.00   0.50   75.00    --  -90.00-123.00 159.00  120
  9  \w     69.00  96.00   0.50   75.00    --  111.50-149.00  -3.00   54
 10  \w     46.00 107.00   0.50   75.00    --  111.50-123.00 159.00  122
 11  \w    123.00 148.00   0.50   75.00    --  111.50 149.00  42.00   50
 12  \w    113.00 138.00   0.50   75.00    --  111.50 123.00-120.00   50
 13  \w    -42.00  21.00   0.50   23.00    --  -50.59  38.00 -30.00  126
 14  \w    -17.00   8.00   0.50   23.00    --  -50.59  19.00 -90.00   50
 15  \w    -10.00  43.00   0.50   23.00    --   50.59 -38.00 -60.00  106
 16  \w    -52.00 -18.00   0.50   75.00    --  -90.00  57.00  30.00   68
 17  \w   -159.00-132.00   0.50   75.00    --  -90.00-125.00-150.00   54
 18  \w   -157.00-130.00   0.50   75.00    --  -90.00 -77.00  30.00   54
 19  \w    -66.00 -18.00   0.50   75.00    --  -90.00  57.00  90.00   96
 20  \w   -161.00-124.00   0.50   75.00    --  -90.00 -38.00-120.00   74
 21  \w    -96.00 -21.00   0.50   75.00    --  -90.00  77.00-120.00  150
 22  \w    -65.00 -35.00   0.50   75.00    --  -90.00  57.00-150.00   60
 23  \w   -159.00-126.00   0.50   75.00    --  -90.00 -77.00 120.00   66
 24  \w   -143.00-110.00   0.50   75.00    --  -90.00-125.00  30.00   66
 25  \w    -62.00 -35.00   0.50   75.00    --  -90.00  57.00 120.00   54
 26  \w     45.00 106.00   0.50   75.00    --  111.50-125.00-180.00  122
 27  \w    141.00 177.00   0.50   75.00    --  111.50 125.00 150.00   72
 28  \w    109.00 136.00   0.50   75.00    --  111.50 125.00-180.00   54
 29  \w    107.00 134.00   0.50   75.00    --  111.50 125.00 150.00   54
 30  \w    127.00 178.00   0.50   75.00    --  111.50  57.00  30.00  102
 31  \w    133.00 171.00   0.50   75.00    --  111.50  77.00 -30.00   76
 32  \w    142.00 178.00   0.50   75.00    --  111.50 125.00-180.00   72
 33  \w    -83.00 -58.00   0.50   23.00    --  -50.59 123.00-120.00   50
 34  \w   -123.00 -43.00   0.50   23.00    --  -50.59 -19.00-120.00  160
 35  \w    -83.00 -58.00   0.50   23.00    --  -50.59 123.00-120.00   50
 36  \w   -123.00 -98.00   0.50   23.00    --  -50.59 -19.00 -30.00   50
 37  \w    -83.00 -58.00   0.50   23.00    --  -50.59 123.00-120.00   50
;
_diffrn_measurement_device         'four-circle diffractometer'
_diffrn_measurement_device_type    'XtaLAB Synergy, Dualflex, HyPix'
_diffrn_measurement_method         '\w scans'
_diffrn_orient_matrix_type        
 'CrysAlisPro convention (1999,Acta A55,543-557)'
_diffrn_orient_matrix_UB_11        -0.0068252000
_diffrn_orient_matrix_UB_12        0.0372196000
_diffrn_orient_matrix_UB_13        -0.0840349000
_diffrn_orient_matrix_UB_21        -0.0305699000
_diffrn_orient_matrix_UB_22        -0.1182699000
_diffrn_orient_matrix_UB_23        -0.0286039000
_diffrn_orient_matrix_UB_31        -0.0996880000
_diffrn_orient_matrix_UB_32        0.0336316000
_diffrn_orient_matrix_UB_33        -0.0078744000
_diffrn_radiation_monochromator    mirror
_diffrn_radiation_probe            x-ray
_diffrn_radiation_type             'Cu K\a'
_diffrn_radiation_wavelength       1.54184
_diffrn_source                     'micro-focus sealed X-ray tube'
_diffrn_source_type                'PhotonJet (Cu) X-ray Source'
_reflns_Friedel_coverage           0.000
_reflns_Friedel_fraction_full      .
_reflns_Friedel_fraction_max       .
_reflns_number_gt                  2631
_reflns_number_total               6221
_reflns_special_details
;
 Reflections were merged by SHELXL according to the crystal
 class for the calculation of statistics and refinement.
 
 _reflns_Friedel_fraction is defined as the number of unique
 Friedel pairs measured divided by the number that would be
 possible theoretically, ignoring centric projections and
 systematic absences.
;
_reflns_threshold_expression       'I > 2\s(I)'
_computing_cell_refinement         'CrysAlisPro 1.171.42.93a (Rigaku OD, 2023)'
_computing_data_collection         'CrysAlisPro 1.171.42.93a (Rigaku OD, 2023)'
_computing_data_reduction          'CrysAlisPro 1.171.42.93a (Rigaku OD, 2023)'
_computing_molecular_graphics      'Olex2 1.5 (Dolomanov et al., 2009)'
_computing_publication_material    'Olex2 1.5 (Dolomanov et al., 2009)'
_computing_structure_refinement    'SHELXL (Sheldrick, 2015b)'
_computing_structure_solution      'SHELXT (Sheldrick, 2015a)'
_refine_diff_density_max           0.361
_refine_diff_density_min           -0.218
_refine_diff_density_rms           0.044
_refine_ls_extinction_coef         .
_refine_ls_extinction_method       none
_refine_ls_goodness_of_fit_ref     1.014
_refine_ls_hydrogen_treatment      constr
_refine_ls_matrix_type             full
_refine_ls_number_parameters       458
_refine_ls_number_reflns           6221
_refine_ls_number_restraints       336
_refine_ls_R_factor_all            0.1769
_refine_ls_R_factor_gt             0.0779
_refine_ls_restrained_S_all        1.008
_refine_ls_shift/su_max            0.001
_refine_ls_shift/su_mean           0.000
_refine_ls_structure_factor_coef   Fsqd
_refine_ls_weighting_details      
 'w=1/[\s^2^(Fo^2^)+(0.1228P)^2^+0.4644P] where P=(Fo^2^+2Fc^2^)/3'
_refine_ls_weighting_scheme        calc
_refine_ls_wR_factor_gt            0.2041
_refine_ls_wR_factor_ref           0.2645
_refine_special_details            ?
_olex2_refinement_description
;
1. Fixed Uiso
 At 1.2 times of:
  All C(H) groups, All C(H,H) groups
 At 1.5 times of:
  All C(H,H,H) groups
2. Restrained distances
 O1A-C41A = O1A-C44A
 1.44 with sigma of 0.02
 C41A-C42A = C43A-C44A
 1.53 with sigma of 0.02
 C42A-C43A
 1.54 with sigma of 0.02
 O1B-C41B = O1B-C44B
 1.44 with sigma of 0.02
 C41B-C42B = C43B-C44B
 1.53 with sigma of 0.02
 C42B-C43B
 1.54 with sigma of 0.02
 O1A-C42A = O1A-C43A = C41A-C43A = C42A-C44A
 2.38 with sigma of 0.04
 O1B-C42B = O1B-C43B = C41B-C43B = C42B-C44B
 2.38 with sigma of 0.04
 C41A-C42A \\sim C42A-C43A \\sim C43A-C44A
 with sigma of 0.02
 O1A-C41A \\sim O1A-C44A
 with sigma of 0.02
 O1A-C42A \\sim O1A-C43A
 with sigma of 0.04
 C42A-C44A \\sim C41A-C43A
 with sigma of 0.04
 C41B-C42B \\sim C42B-C43B \\sim C43B-C44B
 with sigma of 0.02
 O1B-C41B \\sim O1B-C44B
 with sigma of 0.02
 O1B-C42B \\sim O1B-C43B
 with sigma of 0.04
 C42B-C44B \\sim C41B-C43B
 with sigma of 0.04
3. Uiso/Uaniso restraints and constraints
C41A \\sim C42A \\sim C43A \\sim C44A \\sim O1A: within 2A with sigma of 0.04
and sigma for terminal atoms of 0.08 within 2A
C41A \\sim C41B \\sim C42B \\sim C43B \\sim C44B \\sim O1B \\sim C42A \\sim
C43A \\sim C44A \\sim O1A: within 3A with sigma of 0.01 and sigma for terminal
atoms of 0.02 within 3A
Uanis(O1A) \\sim Ueq: with sigma of 0.005 and sigma for terminal atoms of 0.02
4. Rigid body (RIGU) restrains
 C41A, C42A, C43A, C44A, O1A
 with sigma for 1-2 distances of 0.004 and sigma for 1-3 distances of 0.004
5. Others
 Sof(C41B)=Sof(H41A)=Sof(H41B)=Sof(C42B)=Sof(H42A)=Sof(H42B)=Sof(C43B)=
 Sof(H43A)=Sof(H43B)=Sof(C44B)=Sof(H44A)=Sof(H44B)=Sof(O1B)=1-FVAR(1)
 Sof(C41A)=Sof(H3A)=Sof(H3B)=Sof(C42A)=Sof(H4A)=Sof(H4B)=Sof(C43A)=Sof(H5A)=
 Sof(H5B)=Sof(C44A)=Sof(H6A)=Sof(H6B)=Sof(O1A)=FVAR(1)
6.a Secondary CH2 refined with riding coordinates:
 C41A(H3A,H3B), C41B(H41A,H41B), C42B(H42A,H42B), C43B(H43A,H43B), C44B(H44A,
 H44B), C42A(H4A,H4B), C43A(H5A,H5B), C44A(H6A,H6B)
6.b Aromatic/amide H refined with riding coordinates:
 C3(H3), C4(H4), C12(H12), C13(H13), C20(H20), C21(H21), C22(H22), C25(H25),
 C27(H27), C34(H34), C36(H36)
6.c Idealised Me refined as rotating group:
 C29(H29A,H29B,H29C), C30(H30A,H30B,H30C), C31(H31A,H31B,H31C), C38(H38A,H38B,
 H38C), C39(H39A,H39B,H39C), C40(H40A,H40B,H40C)
;
_atom_sites_solution_hydrogens     geom
_atom_sites_solution_primary       dual
_atom_sites_solution_secondary     ?
loop_
  _atom_site_label
  _atom_site_type_symbol
  _atom_site_fract_x
  _atom_site_fract_y
  _atom_site_fract_z
  _atom_site_U_iso_or_equiv
  _atom_site_adp_type
  _atom_site_occupancy
  _atom_site_site_symmetry_order
  _atom_site_calc_flag
  _atom_site_refinement_flags_posn
  _atom_site_refinement_flags_adp
  _atom_site_refinement_flags_occupancy
  _atom_site_disorder_assembly
  _atom_site_disorder_group
 C1 C 0.3554(2) 0.4298(4) 0.5358(2) 0.0597(10) Uani 1 1 d . . . . .
 C2 C 0.3336(2) 0.4381(3) 0.4544(2) 0.0576(9) Uani 1 1 d . . . . .
 C3 C 0.2452(2) 0.4107(4) 0.4079(2) 0.0676(11) Uani 1 1 d . . . . .
 H3 H 0.200108 0.384774 0.432601 0.081 Uiso 1 1 calc R U . . .
 C4 C 0.2245(2) 0.4204(4) 0.3308(2) 0.0678(11) Uani 1 1 d . . . . .
 H4 H 0.164986 0.401578 0.302598 0.081 Uiso 1 1 calc R U . . .
 C5 C 0.2892(2) 0.4584(4) 0.2894(2) 0.0637(11) Uani 1 1 d . . . . .
 C6 C 0.3786(2) 0.4837(3) 0.3339(2) 0.0580(10) Uani 1 1 d . . . . .
 C7 C 0.4004(2) 0.4748(3) 0.41540(19) 0.0542(9) Uani 1 1 d . . . . .
 C8 C 0.48926(19) 0.5042(3) 0.45955(18) 0.0529(9) Uani 1 1 d . . . . .
 C9 C 0.5557(2) 0.5424(3) 0.42042(19) 0.0542(9) Uani 1 1 d . . . . .
 C10 C 0.5332(2) 0.5510(3) 0.33883(19) 0.0564(9) Uani 1 1 d . . . . .
 C11 C 0.4449(2) 0.5229(3) 0.29562(19) 0.0567(10) Uani 1 1 d . . . . .
 C12 C 0.7087(2) 0.6073(4) 0.4222(2) 0.0658(11) Uani 1 1 d . . . . .
 H12 H 0.768459 0.625368 0.450130 0.079 Uiso 1 1 calc R U . . .
 C13 C 0.6876(2) 0.6176(4) 0.3450(2) 0.0648(11) Uani 1 1 d . . . . .
 H13 H 0.732320 0.643638 0.319934 0.078 Uiso 1 1 calc R U . . .
 C14 C 0.5988(2) 0.5901(4) 0.2994(2) 0.0619(10) Uani 1 1 d . . . . .
 C15 C 0.5765(2) 0.6006(4) 0.2189(2) 0.0638(11) Uani 1 1 d . . . . .
 C16 C 0.4889(2) 0.5710(4) 0.1750(2) 0.0677(11) Uani 1 1 d . . . . .
 C17 C 0.4220(2) 0.5334(4) 0.2141(2) 0.0626(11) Uani 1 1 d . . . . .
 C18 C 0.3338(2) 0.5052(4) 0.1702(2) 0.0674(11) Uani 1 1 d . . . . .
 C19 C 0.2671(2) 0.4689(4) 0.2093(2) 0.0689(12) Uani 1 1 d . . . . .
 C20 C 0.4650(3) 0.5785(4) 0.0933(2) 0.0819(14) Uani 1 1 d . . . . .
 H20 H 0.508471 0.603882 0.066664 0.098 Uiso 1 1 calc R U . . .
 C21 C 0.3796(3) 0.5493(5) 0.0523(2) 0.0999(18) Uani 1 1 d . . . . .
 H21 H 0.364890 0.554430 -0.002467 0.120 Uiso 1 1 calc R U . . .
 C22 C 0.3151(3) 0.5129(5) 0.0889(2) 0.0867(15) Uani 1 1 d . . . . .
 H22 H 0.256810 0.492456 0.058974 0.104 Uiso 1 1 calc R U . . .
 C23 C 0.6450(2) 0.6457(4) 0.1786(2) 0.0640(11) Uani 1 1 d . . . . .
 C24 C 0.6467(3) 0.7591(4) 0.1626(2) 0.0724(12) Uani 1 1 d . . . . .
 C25 C 0.7127(3) 0.7989(4) 0.1271(2) 0.0831(13) Uani 1 1 d . . . . .
 H25 H 0.713776 0.876052 0.115326 0.100 Uiso 1 1 calc R U . . .
 C26 C 0.7766(3) 0.7292(5) 0.1085(2) 0.0770(12) Uani 1 1 d . . . . .
 C27 C 0.7728(2) 0.6167(4) 0.1236(2) 0.0730(12) Uani 1 1 d . . . . .
 H27 H 0.815734 0.568075 0.109655 0.088 Uiso 1 1 calc R U . . .
 C28 C 0.7076(2) 0.5723(4) 0.1588(2) 0.0666(11) Uani 1 1 d . . . . .
 C29 C 0.5789(3) 0.8379(5) 0.1836(3) 0.1014(16) Uani 1 1 d . . . . .
 H29A H 0.517849 0.819595 0.153183 0.152 Uiso 1 1 calc R U . . .
 H29B H 0.593947 0.914605 0.172409 0.152 Uiso 1 1 calc R U . . .
 H29C H 0.580926 0.830670 0.238775 0.152 Uiso 1 1 calc R U . . .
 C30 C 0.8507(3) 0.7730(5) 0.0718(3) 0.1126(19) Uani 1 1 d . . . . .
 H30A H 0.903932 0.793927 0.112455 0.169 Uiso 1 1 calc R U . . .
 H30B H 0.828272 0.838438 0.040008 0.169 Uiso 1 1 calc R U . . .
 H30C H 0.867712 0.714836 0.039224 0.169 Uiso 1 1 calc R U . . .
 C31 C 0.7064(3) 0.4493(4) 0.1754(3) 0.0818(13) Uani 1 1 d . . . . .
 H31A H 0.719539 0.437485 0.231433 0.123 Uiso 1 1 calc R U . . .
 H31B H 0.752489 0.411648 0.154287 0.123 Uiso 1 1 calc R U . . .
 H31C H 0.646402 0.418799 0.151341 0.123 Uiso 1 1 calc R U . . .
 C32 C 0.1721(2) 0.4436(4) 0.1634(2) 0.0686(11) Uani 1 1 d . . . . .
 C33 C 0.1502(3) 0.3365(5) 0.1369(2) 0.0802(13) Uani 1 1 d . . . . .
 C34 C 0.0613(3) 0.3126(5) 0.0970(2) 0.0810(13) Uani 1 1 d . . . . .
 H34 H 0.046231 0.238851 0.079004 0.097 Uiso 1 1 calc R U . . .
 C35 C -0.0046(2) 0.3926(5) 0.0834(2) 0.0751(12) Uani 1 1 d . . . . .
 C36 C 0.0193(2) 0.4990(5) 0.1090(3) 0.0857(14) Uani 1 1 d . . . . .
 H36 H -0.025850 0.555545 0.099166 0.103 Uiso 1 1 calc R U . . .
 C37 C 0.1070(2) 0.5271(4) 0.1487(2) 0.0755(13) Uani 1 1 d . . . . .
 C38 C 0.2194(3) 0.2447(5) 0.1487(4) 0.138(2) Uani 1 1 d . . . . .
 H38A H 0.275695 0.272770 0.137695 0.207 Uiso 1 1 calc R U . . .
 H38B H 0.196145 0.182696 0.113730 0.207 Uiso 1 1 calc R U . . .
 H38C H 0.231628 0.218665 0.202345 0.207 Uiso 1 1 calc R U . . .
 C39 C -0.1008(3) 0.3641(5) 0.0403(3) 0.0974(16) Uani 1 1 d . . . . .
 H39A H -0.100262 0.296053 0.009992 0.146 Uiso 1 1 calc R U . . .
 H39B H -0.126014 0.425640 0.005578 0.146 Uiso 1 1 calc R U . . .
 H39C H -0.138207 0.352288 0.077480 0.146 Uiso 1 1 calc R U . . .
 C40 C 0.1289(3) 0.6440(5) 0.1745(3) 0.1110(19) Uani 1 1 d . . . . .
 H40A H 0.137900 0.648383 0.230775 0.166 Uiso 1 1 calc R U . . .
 H40B H 0.078761 0.693003 0.149636 0.166 Uiso 1 1 calc R U . . .
 H40C H 0.184529 0.667515 0.160119 0.166 Uiso 1 1 calc R U . . .
 C41A C 0.5147(6) 0.1532(10) 0.0469(6) 0.151(2) Uani 0.750(6) 1 d D U P A 1
 H3A H 0.486345 0.085433 0.019844 0.181 Uiso 0.750(6) 1 calc R U P A 1
 H3B H 0.541886 0.197077 0.011079 0.181 Uiso 0.750(6) 1 calc R U P A 1
 C41B C 0.5023(16) 0.218(2) 0.0548(16) 0.150(3) Uani 0.250(6) 1 d D U P A 2
 H41A H 0.510324 0.218383 0.001249 0.180 Uiso 0.250(6) 1 calc R U P A 2
 H41B H 0.471013 0.287436 0.063999 0.180 Uiso 0.250(6) 1 calc R U P A 2
 C42B C 0.4504(17) 0.114(2) 0.0709(13) 0.149(3) Uani 0.250(6) 1 d D U P A 2
 H42A H 0.384944 0.117247 0.045172 0.179 Uiso 0.250(6) 1 calc R U P A 2
 H42B H 0.476762 0.043982 0.055742 0.179 Uiso 0.250(6) 1 calc R U P A 2
 C43B C 0.4678(15) 0.126(3) 0.1587(13) 0.148(3) Uani 0.250(6) 1 d D U P A 2
 H43A H 0.415532 0.161281 0.173662 0.178 Uiso 0.250(6) 1 calc R U P A 2
 H43B H 0.480271 0.052832 0.184903 0.178 Uiso 0.250(6) 1 calc R U P A 2
 C44B C 0.551(2) 0.201(3) 0.1777(15) 0.149(3) Uani 0.250(6) 1 d D U P A 2
 H44A H 0.534278 0.276467 0.191649 0.179 Uiso 0.250(6) 1 calc R U P A 2
 H44B H 0.597143 0.169989 0.221752 0.179 Uiso 0.250(6) 1 calc R U P A 2
 O1B O 0.5862(12) 0.205(2) 0.1095(12) 0.149(3) Uani 0.250(6) 1 d D U P A 2
 C42A C 0.4453(7) 0.2220(10) 0.0751(5) 0.158(2) Uani 0.750(6) 1 d D U P A 1
 H4A H 0.433813 0.293014 0.046004 0.189 Uiso 0.750(6) 1 calc R U P A 1
 H4B H 0.387314 0.180748 0.067243 0.189 Uiso 0.750(6) 1 calc R U P A 1
 C43A C 0.4820(6) 0.2441(9) 0.1573(5) 0.141(2) Uani 0.750(6) 1 d D U P A 1
 H5A H 0.435793 0.230136 0.187113 0.170 Uiso 0.750(6) 1 calc R U P A 1
 H5B H 0.503245 0.322166 0.165789 0.170 Uiso 0.750(6) 1 calc R U P A 1
 C44A C 0.5597(7) 0.1644(10) 0.1804(6) 0.148(2) Uani 0.750(6) 1 d D U P A 1
 H6A H 0.613271 0.202531 0.212839 0.178 Uiso 0.750(6) 1 calc R U P A 1
 H6B H 0.542941 0.101559 0.210277 0.178 Uiso 0.750(6) 1 calc R U P A 1
 O1A O 0.5791(4) 0.1254(7) 0.1120(4) 0.1423(19) Uani 0.750(6) 1 d D U P A 1

loop_
  _atom_site_aniso_label
  _atom_site_aniso_U_11
  _atom_site_aniso_U_22
  _atom_site_aniso_U_33
  _atom_site_aniso_U_23
  _atom_site_aniso_U_13
  _atom_site_aniso_U_12
 C1 0.0494(18) 0.087(3) 0.0372(19) 0.0033(19) 0.0001(14) -0.0003(18)
 C2 0.0461(18) 0.081(3) 0.040(2) 0.0030(18) 0.0002(14) -0.0030(17)
 C3 0.0490(18) 0.110(4) 0.039(2) 0.007(2) 0.0009(15) -0.0076(19)
 C4 0.0480(18) 0.104(3) 0.043(2) 0.003(2) -0.0055(15) -0.0081(19)
 C5 0.0479(18) 0.097(3) 0.039(2) 0.004(2) -0.0039(14) -0.0024(18)
 C6 0.0476(18) 0.081(3) 0.039(2) 0.0051(18) -0.0007(14) -0.0005(17)
 C7 0.0443(17) 0.073(3) 0.0397(19) 0.0050(17) -0.0009(14) 0.0018(16)
 C8 0.0446(18) 0.073(3) 0.0366(18) 0.0039(18) 0.0014(14) 0.0046(16)
 C9 0.0465(17) 0.076(3) 0.0347(18) 0.0030(17) -0.0016(14) 0.0003(16)
 C10 0.0463(17) 0.081(3) 0.0369(19) 0.0059(18) 0.0001(14) 0.0032(17)
 C11 0.0468(18) 0.082(3) 0.0357(18) 0.0005(18) -0.0013(14) -0.0005(17)
 C12 0.0472(18) 0.104(3) 0.042(2) 0.005(2) 0.0013(15) -0.0053(19)
 C13 0.0488(18) 0.101(3) 0.042(2) 0.005(2) 0.0050(15) -0.0041(19)
 C14 0.0505(19) 0.091(3) 0.040(2) 0.0017(19) 0.0024(15) -0.0012(18)
 C15 0.0514(19) 0.094(3) 0.043(2) 0.006(2) 0.0044(15) 0.0008(18)
 C16 0.055(2) 0.106(3) 0.038(2) 0.010(2) 0.0020(15) -0.003(2)
 C17 0.0534(19) 0.095(3) 0.0344(19) 0.0060(19) 0.0002(14) 0.0018(18)
 C18 0.0497(19) 0.109(3) 0.036(2) 0.004(2) -0.0049(15) -0.0044(19)
 C19 0.0520(19) 0.109(4) 0.038(2) 0.002(2) -0.0051(15) -0.003(2)
 C20 0.067(2) 0.138(4) 0.037(2) 0.008(2) 0.0055(17) -0.014(2)
 C21 0.068(2) 0.190(6) 0.032(2) 0.013(3) -0.0056(18) -0.014(3)
 C22 0.062(2) 0.153(5) 0.038(2) 0.010(2) -0.0026(17) -0.013(2)
 C23 0.058(2) 0.096(4) 0.0335(19) 0.003(2) 0.0024(15) -0.008(2)
 C24 0.071(2) 0.093(4) 0.050(2) 0.002(2) 0.0066(18) -0.008(2)
 C25 0.091(3) 0.098(4) 0.057(3) 0.006(2) 0.011(2) -0.012(3)
 C26 0.079(3) 0.103(4) 0.047(2) 0.003(2) 0.0113(19) -0.022(3)
 C27 0.064(2) 0.106(4) 0.048(2) 0.003(2) 0.0119(18) -0.007(2)
 C28 0.059(2) 0.102(4) 0.036(2) 0.005(2) 0.0060(16) -0.008(2)
 C29 0.109(3) 0.105(4) 0.092(4) 0.009(3) 0.027(3) 0.010(3)
 C30 0.104(3) 0.135(5) 0.107(4) 0.014(4) 0.042(3) -0.032(3)
 C31 0.082(3) 0.097(4) 0.071(3) 0.015(3) 0.027(2) 0.003(2)
 C32 0.056(2) 0.109(4) 0.035(2) 0.006(2) -0.0012(15) -0.009(2)
 C33 0.068(2) 0.106(4) 0.056(3) 0.012(3) -0.0055(19) -0.007(2)
 C34 0.072(3) 0.107(4) 0.053(3) 0.009(2) -0.0070(19) -0.019(3)
 C35 0.055(2) 0.112(4) 0.054(2) 0.005(3) 0.0025(17) -0.012(2)
 C36 0.052(2) 0.128(5) 0.070(3) -0.009(3) -0.0010(19) 0.001(2)
 C37 0.052(2) 0.114(4) 0.054(2) -0.006(2) 0.0011(17) -0.005(2)
 C38 0.097(4) 0.114(5) 0.165(6) 0.006(4) -0.047(4) 0.007(3)
 C39 0.061(2) 0.137(5) 0.085(3) -0.004(3) -0.002(2) -0.019(3)
 C40 0.067(3) 0.132(5) 0.117(4) -0.036(4) -0.013(3) 0.008(3)
 C41A 0.142(4) 0.170(5) 0.142(4) 0.012(4) 0.038(3) 0.045(4)
 C41B 0.136(4) 0.173(5) 0.145(4) 0.016(5) 0.041(4) 0.044(4)
 C42B 0.134(4) 0.170(5) 0.146(4) 0.012(5) 0.039(4) 0.041(4)
 C43B 0.133(4) 0.171(5) 0.145(4) 0.012(5) 0.043(4) 0.043(4)
 C44B 0.135(4) 0.170(5) 0.144(4) 0.013(5) 0.038(4) 0.043(4)
 O1B 0.133(4) 0.172(5) 0.148(4) 0.010(5) 0.043(4) 0.042(4)
 C42A 0.142(4) 0.181(5) 0.151(4) 0.013(4) 0.036(3) 0.054(4)
 C43A 0.121(4) 0.167(5) 0.143(4) 0.011(4) 0.046(3) 0.045(4)
 C44A 0.136(4) 0.169(5) 0.140(4) 0.013(4) 0.033(3) 0.045(4)
 O1A 0.128(3) 0.161(4) 0.146(3) 0.014(3) 0.048(2) 0.040(3)

_geom_special_details
;
 All esds (except the esd in the dihedral angle between two l.s. planes)
 are estimated using the full covariance matrix.  The cell esds are taken
 into account individually in the estimation of esds in distances, angles
 and torsion angles; correlations between esds in cell parameters are only
 used when they are defined by crystal symmetry.  An approximate (isotropic)
 treatment of cell esds is used for estimating esds involving l.s. planes.
;
loop_
  _geom_bond_atom_site_label_1
  _geom_bond_atom_site_label_2
  _geom_bond_distance
  _geom_bond_site_symmetry_2
  _geom_bond_publ_flag
 C1 C2 1.412(5) . ?
 C1 C9 1.427(5) 3_666 ?
 C1 C12 1.430(5) 3_666 ?
 C2 C3 1.436(5) . ?
 C2 C7 1.428(5) . ?
 C3 H3 0.9500 . ?
 C3 C4 1.338(5) . ?
 C4 H4 0.9500 . ?
 C4 C5 1.435(5) . ?
 C5 C6 1.431(5) . ?
 C5 C19 1.391(5) . ?
 C6 C7 1.414(4) . ?
 C6 C11 1.422(5) . ?
 C7 C8 1.433(4) . ?
 C8 C8 1.403(6) 3_666 ?
 C8 C9 1.431(5) . ?
 C9 C10 1.415(4) . ?
 C10 C11 1.418(4) . ?
 C10 C14 1.428(5) . ?
 C11 C17 1.416(4) . ?
 C12 H12 0.9500 . ?
 C12 C13 1.341(5) . ?
 C13 H13 0.9500 . ?
 C13 C14 1.435(5) . ?
 C14 C15 1.397(5) . ?
 C15 C16 1.417(5) . ?
 C15 C23 1.498(5) . ?
 C16 C17 1.434(5) . ?
 C16 C20 1.415(5) . ?
 C17 C18 1.420(5) . ?
 C18 C19 1.427(5) . ?
 C18 C22 1.410(5) . ?
 C19 C32 1.509(5) . ?
 C20 H20 0.9500 . ?
 C20 C21 1.373(5) . ?
 C21 H21 0.9500 . ?
 C21 C22 1.369(6) . ?
 C22 H22 0.9500 . ?
 C23 C24 1.391(6) . ?
 C23 C28 1.401(6) . ?
 C24 C25 1.391(6) . ?
 C24 C29 1.508(6) . ?
 C25 H25 0.9500 . ?
 C25 C26 1.380(6) . ?
 C26 C27 1.380(6) . ?
 C26 C30 1.523(6) . ?
 C27 H27 0.9500 . ?
 C27 C28 1.397(5) . ?
 C28 C31 1.505(6) . ?
 C29 H29A 0.9800 . ?
 C29 H29B 0.9800 . ?
 C29 H29C 0.9800 . ?
 C30 H30A 0.9800 . ?
 C30 H30B 0.9800 . ?
 C30 H30C 0.9800 . ?
 C31 H31A 0.9800 . ?
 C31 H31B 0.9800 . ?
 C31 H31C 0.9800 . ?
 C32 C33 1.381(6) . ?
 C32 C37 1.388(6) . ?
 C33 C34 1.397(5) . ?
 C33 C38 1.502(7) . ?
 C34 H34 0.9500 . ?
 C34 C35 1.366(6) . ?
 C35 C36 1.374(6) . ?
 C35 C39 1.517(5) . ?
 C36 H36 0.9500 . ?
 C36 C37 1.392(5) . ?
 C37 C40 1.488(7) . ?
 C38 H38A 0.9800 . ?
 C38 H38B 0.9800 . ?
 C38 H38C 0.9800 . ?
 C39 H39A 0.9800 . ?
 C39 H39B 0.9800 . ?
 C39 H39C 0.9800 . ?
 C40 H40A 0.9800 . ?
 C40 H40B 0.9800 . ?
 C40 H40C 0.9800 . ?
 C41A H3A 0.9900 . ?
 C41A H3B 0.9900 . ?
 C41A C42A 1.515(9) . ?
 C41A O1A 1.367(9) . ?
 C41B H41A 0.9900 . ?
 C41B H41B 0.9900 . ?
 C41B C42B 1.544(14) . ?
 C41B O1B 1.416(15) . ?
 C42B H42A 0.9900 . ?
 C42B H42B 0.9900 . ?
 C42B C43B 1.530(13) . ?
 C43B H43A 0.9900 . ?
 C43B H43B 0.9900 . ?
 C43B C44B 1.521(14) . ?
 C44B H44A 0.9900 . ?
 C44B H44B 0.9900 . ?
 C44B O1B 1.438(15) . ?
 C42A H4A 0.9900 . ?
 C42A H4B 0.9900 . ?
 C42A C43A 1.462(9) . ?
 C43A H5A 0.9900 . ?
 C43A H5B 0.9900 . ?
 C43A C44A 1.497(10) . ?
 C44A H6A 0.9900 . ?
 C44A H6B 0.9900 . ?
 C44A O1A 1.400(9) . ?

loop_
  _geom_angle_atom_site_label_1
  _geom_angle_atom_site_label_2
  _geom_angle_atom_site_label_3
  _geom_angle
  _geom_angle_site_symmetry_1
  _geom_angle_site_symmetry_3
  _geom_angle_publ_flag
 C2 C1 C9 120.2(3) . 3_666 ?
 C2 C1 C12 122.5(3) . 3_666 ?
 C9 C1 C12 117.3(3) 3_666 3_666 ?
 C1 C2 C3 122.2(3) . . ?
 C1 C2 C7 120.1(3) . . ?
 C7 C2 C3 117.6(3) . . ?
 C2 C3 H3 119.0 . . ?
 C4 C3 C2 122.0(3) . . ?
 C4 C3 H3 119.0 . . ?
 C3 C4 H4 118.9 . . ?
 C3 C4 C5 122.2(3) . . ?
 C5 C4 H4 118.9 . . ?
 C6 C5 C4 117.2(3) . . ?
 C19 C5 C4 121.9(3) . . ?
 C19 C5 C6 120.8(3) . . ?
 C7 C6 C5 120.7(3) . . ?
 C7 C6 C11 119.9(3) . . ?
 C11 C6 C5 119.4(3) . . ?
 C2 C7 C8 119.5(3) . . ?
 C6 C7 C2 120.2(3) . . ?
 C6 C7 C8 120.2(3) . . ?
 C8 C8 C7 120.2(4) 3_666 . ?
 C8 C8 C9 120.3(3) 3_666 . ?
 C9 C8 C7 119.4(3) . . ?
 C1 C9 C8 119.6(3) 3_666 . ?
 C10 C9 C1 120.6(3) . 3_666 ?
 C10 C9 C8 119.9(3) . . ?
 C9 C10 C11 120.3(3) . . ?
 C9 C10 C14 120.3(3) . . ?
 C11 C10 C14 119.4(3) . . ?
 C10 C11 C6 120.2(3) . . ?
 C17 C11 C6 119.5(3) . . ?
 C17 C11 C10 120.3(3) . . ?
 C1 C12 H12 118.7 3_666 . ?
 C13 C12 C1 122.6(3) . 3_666 ?
 C13 C12 H12 118.7 . . ?
 C12 C13 H13 119.3 . . ?
 C12 C13 C14 121.4(3) . . ?
 C14 C13 H13 119.3 . . ?
 C10 C14 C13 117.8(3) . . ?
 C15 C14 C10 120.5(3) . . ?
 C15 C14 C13 121.7(3) . . ?
 C14 C15 C16 120.6(3) . . ?
 C14 C15 C23 119.9(3) . . ?
 C16 C15 C23 119.5(3) . . ?
 C15 C16 C17 119.4(3) . . ?
 C20 C16 C15 121.9(3) . . ?
 C20 C16 C17 118.8(3) . . ?
 C11 C17 C16 119.8(3) . . ?
 C11 C17 C18 120.8(3) . . ?
 C18 C17 C16 119.4(3) . . ?
 C17 C18 C19 119.3(3) . . ?
 C22 C18 C17 118.8(3) . . ?
 C22 C18 C19 121.9(3) . . ?
 C5 C19 C18 120.2(3) . . ?
 C5 C19 C32 120.2(3) . . ?
 C18 C19 C32 119.6(3) . . ?
 C16 C20 H20 119.7 . . ?
 C21 C20 C16 120.5(4) . . ?
 C21 C20 H20 119.7 . . ?
 C20 C21 H21 119.3 . . ?
 C22 C21 C20 121.3(4) . . ?
 C22 C21 H21 119.3 . . ?
 C18 C22 H22 119.4 . . ?
 C21 C22 C18 121.2(3) . . ?
 C21 C22 H22 119.4 . . ?
 C24 C23 C15 120.0(4) . . ?
 C24 C23 C28 121.1(4) . . ?
 C28 C23 C15 118.9(4) . . ?
 C23 C24 C29 121.0(4) . . ?
 C25 C24 C23 118.7(4) . . ?
 C25 C24 C29 120.3(5) . . ?
 C24 C25 H25 119.2 . . ?
 C26 C25 C24 121.7(5) . . ?
 C26 C25 H25 119.2 . . ?
 C25 C26 C27 118.8(4) . . ?
 C25 C26 C30 121.8(5) . . ?
 C27 C26 C30 119.4(5) . . ?
 C26 C27 H27 119.1 . . ?
 C26 C27 C28 121.8(4) . . ?
 C28 C27 H27 119.1 . . ?
 C23 C28 C31 121.7(3) . . ?
 C27 C28 C23 118.0(4) . . ?
 C27 C28 C31 120.3(4) . . ?
 C24 C29 H29A 109.5 . . ?
 C24 C29 H29B 109.5 . . ?
 C24 C29 H29C 109.5 . . ?
 H29A C29 H29B 109.5 . . ?
 H29A C29 H29C 109.5 . . ?
 H29B C29 H29C 109.5 . . ?
 C26 C30 H30A 109.5 . . ?
 C26 C30 H30B 109.5 . . ?
 C26 C30 H30C 109.5 . . ?
 H30A C30 H30B 109.5 . . ?
 H30A C30 H30C 109.5 . . ?
 H30B C30 H30C 109.5 . . ?
 C28 C31 H31A 109.5 . . ?
 C28 C31 H31B 109.5 . . ?
 C28 C31 H31C 109.5 . . ?
 H31A C31 H31B 109.5 . . ?
 H31A C31 H31C 109.5 . . ?
 H31B C31 H31C 109.5 . . ?
 C33 C32 C19 119.6(4) . . ?
 C33 C32 C37 120.3(4) . . ?
 C37 C32 C19 120.1(4) . . ?
 C32 C33 C34 119.3(4) . . ?
 C32 C33 C38 122.1(4) . . ?
 C34 C33 C38 118.7(5) . . ?
 C33 C34 H34 119.2 . . ?
 C35 C34 C33 121.6(5) . . ?
 C35 C34 H34 119.2 . . ?
 C34 C35 C36 118.0(4) . . ?
 C34 C35 C39 120.4(5) . . ?
 C36 C35 C39 121.5(4) . . ?
 C35 C36 H36 118.7 . . ?
 C35 C36 C37 122.6(4) . . ?
 C37 C36 H36 118.7 . . ?
 C32 C37 C36 118.2(5) . . ?
 C32 C37 C40 121.7(4) . . ?
 C36 C37 C40 120.1(4) . . ?
 C33 C38 H38A 109.5 . . ?
 C33 C38 H38B 109.5 . . ?
 C33 C38 H38C 109.5 . . ?
 H38A C38 H38B 109.5 . . ?
 H38A C38 H38C 109.5 . . ?
 H38B C38 H38C 109.5 . . ?
 C35 C39 H39A 109.5 . . ?
 C35 C39 H39B 109.5 . . ?
 C35 C39 H39C 109.5 . . ?
 H39A C39 H39B 109.5 . . ?
 H39A C39 H39C 109.5 . . ?
 H39B C39 H39C 109.5 . . ?
 C37 C40 H40A 109.5 . . ?
 C37 C40 H40B 109.5 . . ?
 C37 C40 H40C 109.5 . . ?
 H40A C40 H40B 109.5 . . ?
 H40A C40 H40C 109.5 . . ?
 H40B C40 H40C 109.5 . . ?
 H3A C41A H3B 108.8 . . ?
 C42A C41A H3A 110.7 . . ?
 C42A C41A H3B 110.7 . . ?
 O1A C41A H3A 110.7 . . ?
 O1A C41A H3B 110.7 . . ?
 O1A C41A C42A 105.4(7) . . ?
 H41A C41B H41B 109.3 . . ?
 C42B C41B H41A 111.5 . . ?
 C42B C41B H41B 111.5 . . ?
 O1B C41B H41A 111.5 . . ?
 O1B C41B H41B 111.5 . . ?
 O1B C41B C42B 101.4(16) . . ?
 C41B C42B H42A 112.2 . . ?
 C41B C42B H42B 112.2 . . ?
 H42A C42B H42B 109.8 . . ?
 C43B C42B C41B 98.0(13) . . ?
 C43B C42B H42A 112.2 . . ?
 C43B C42B H42B 112.2 . . ?
 C42B C43B H43A 111.3 . . ?
 C42B C43B H43B 111.3 . . ?
 H43A C43B H43B 109.2 . . ?
 C44B C43B C42B 102.5(11) . . ?
 C44B C43B H43A 111.3 . . ?
 C44B C43B H43B 111.3 . . ?
 C43B C44B H44A 110.4 . . ?
 C43B C44B H44B 110.4 . . ?
 H44A C44B H44B 108.6 . . ?
 O1B C44B C43B 106.8(15) . . ?
 O1B C44B H44A 110.4 . . ?
 O1B C44B H44B 110.4 . . ?
 C41B O1B C44B 98(2) . . ?
 C41A C42A H4A 110.2 . . ?
 C41A C42A H4B 110.2 . . ?
 H4A C42A H4B 108.5 . . ?
 C43A C42A C41A 107.5(7) . . ?
 C43A C42A H4A 110.2 . . ?
 C43A C42A H4B 110.2 . . ?
 C42A C43A H5A 110.9 . . ?
 C42A C43A H5B 110.9 . . ?
 C42A C43A C44A 104.3(7) . . ?
 H5A C43A H5B 108.9 . . ?
 C44A C43A H5A 110.9 . . ?
 C44A C43A H5B 110.9 . . ?
 C43A C44A H6A 110.4 . . ?
 C43A C44A H6B 110.4 . . ?
 H6A C44A H6B 108.6 . . ?
 O1A C44A C43A 106.8(7) . . ?
 O1A C44A H6A 110.4 . . ?
 O1A C44A H6B 110.4 . . ?
 C41A O1A C44A 113.6(7) . . ?

loop_
  _geom_torsion_atom_site_label_1
  _geom_torsion_atom_site_label_2
  _geom_torsion_atom_site_label_3
  _geom_torsion_atom_site_label_4
  _geom_torsion
  _geom_torsion_site_symmetry_1
  _geom_torsion_site_symmetry_2
  _geom_torsion_site_symmetry_3
  _geom_torsion_site_symmetry_4
  _geom_torsion_publ_flag
 C1 C2 C3 C4 178.9(4) . . . . ?
 C1 C2 C7 C6 -179.7(4) . . . . ?
 C1 C2 C7 C8 -0.6(5) . . . . ?
 C1 C9 C10 C11 179.7(4) 3_666 . . . ?
 C1 C9 C10 C14 -1.4(6) 3_666 . . . ?
 C1 C12 C13 C14 -0.9(7) 3_666 . . . ?
 C2 C3 C4 C5 0.3(7) . . . . ?
 C2 C7 C8 C8 0.6(6) . . . 3_666 ?
 C2 C7 C8 C9 -179.2(3) . . . . ?
 C3 C2 C7 C6 0.3(6) . . . . ?
 C3 C2 C7 C8 179.4(4) . . . . ?
 C3 C4 C5 C6 1.2(6) . . . . ?
 C3 C4 C5 C19 -179.6(4) . . . . ?
 C4 C5 C6 C7 -2.0(6) . . . . ?
 C4 C5 C6 C11 -179.3(4) . . . . ?
 C4 C5 C19 C18 -179.0(4) . . . . ?
 C4 C5 C19 C32 1.9(7) . . . . ?
 C5 C6 C7 C2 1.3(6) . . . . ?
 C5 C6 C7 C8 -177.8(4) . . . . ?
 C5 C6 C11 C10 178.4(4) . . . . ?
 C5 C6 C11 C17 -1.6(6) . . . . ?
 C5 C19 C32 C33 -89.8(5) . . . . ?
 C5 C19 C32 C37 89.6(5) . . . . ?
 C6 C5 C19 C18 0.1(7) . . . . ?
 C6 C5 C19 C32 -179.1(4) . . . . ?
 C6 C7 C8 C8 179.7(4) . . . 3_666 ?
 C6 C7 C8 C9 0.0(5) . . . . ?
 C6 C11 C17 C16 -178.9(4) . . . . ?
 C6 C11 C17 C18 -0.1(6) . . . . ?
 C7 C2 C3 C4 -1.1(6) . . . . ?
 C7 C6 C11 C10 1.2(6) . . . . ?
 C7 C6 C11 C17 -178.8(4) . . . . ?
 C7 C8 C9 C1 -179.2(4) . . . 3_666 ?
 C7 C8 C9 C10 0.1(5) . . . . ?
 C8 C8 C9 C1 1.1(6) 3_666 . . 3_666 ?
 C8 C8 C9 C10 -179.7(4) 3_666 . . . ?
 C8 C9 C10 C11 0.5(6) . . . . ?
 C8 C9 C10 C14 179.4(4) . . . . ?
 C9 C1 C2 C3 179.8(4) 3_666 . . . ?
 C9 C1 C2 C7 -0.2(6) 3_666 . . . ?
 C9 C10 C11 C6 -1.2(6) . . . . ?
 C9 C10 C11 C17 178.9(4) . . . . ?
 C9 C10 C14 C13 1.2(6) . . . . ?
 C9 C10 C14 C15 -178.9(4) . . . . ?
 C10 C11 C17 C16 1.1(6) . . . . ?
 C10 C11 C17 C18 179.9(4) . . . . ?
 C10 C14 C15 C16 -1.0(6) . . . . ?
 C10 C14 C15 C23 177.7(4) . . . . ?
 C11 C6 C7 C2 178.5(4) . . . . ?
 C11 C6 C7 C8 -0.6(5) . . . . ?
 C11 C10 C14 C13 -179.9(4) . . . . ?
 C11 C10 C14 C15 0.0(6) . . . . ?
 C11 C17 C18 C19 1.8(6) . . . . ?
 C11 C17 C18 C22 -177.5(4) . . . . ?
 C12 C1 C2 C3 0.5(6) 3_666 . . . ?
 C12 C1 C2 C7 -179.5(4) 3_666 . . . ?
 C12 C13 C14 C10 -0.1(6) . . . . ?
 C12 C13 C14 C15 -179.9(4) . . . . ?
 C13 C14 C15 C16 178.9(4) . . . . ?
 C13 C14 C15 C23 -2.5(6) . . . . ?
 C14 C10 C11 C6 180.0(4) . . . . ?
 C14 C10 C11 C17 0.0(6) . . . . ?
 C14 C15 C16 C17 2.0(6) . . . . ?
 C14 C15 C16 C20 -178.6(4) . . . . ?
 C14 C15 C23 C24 -92.8(5) . . . . ?
 C14 C15 C23 C28 86.1(5) . . . . ?
 C15 C16 C17 C11 -2.0(6) . . . . ?
 C15 C16 C17 C18 179.2(4) . . . . ?
 C15 C16 C20 C21 -180.0(5) . . . . ?
 C15 C23 C24 C25 178.2(3) . . . . ?
 C15 C23 C24 C29 -1.4(6) . . . . ?
 C15 C23 C28 C27 -177.9(3) . . . . ?
 C15 C23 C28 C31 1.3(5) . . . . ?
 C16 C15 C23 C24 85.9(5) . . . . ?
 C16 C15 C23 C28 -95.2(5) . . . . ?
 C16 C17 C18 C19 -179.4(4) . . . . ?
 C16 C17 C18 C22 1.3(6) . . . . ?
 C16 C20 C21 C22 0.4(9) . . . . ?
 C17 C16 C20 C21 -0.6(7) . . . . ?
 C17 C18 C19 C5 -1.8(7) . . . . ?
 C17 C18 C19 C32 177.4(4) . . . . ?
 C17 C18 C22 C21 -1.5(7) . . . . ?
 C18 C19 C32 C33 91.0(5) . . . . ?
 C18 C19 C32 C37 -89.6(5) . . . . ?
 C19 C5 C6 C7 178.8(4) . . . . ?
 C19 C5 C6 C11 1.6(6) . . . . ?
 C19 C18 C22 C21 179.1(5) . . . . ?
 C19 C32 C33 C34 177.5(4) . . . . ?
 C19 C32 C33 C38 -3.2(7) . . . . ?
 C19 C32 C37 C36 -177.3(4) . . . . ?
 C19 C32 C37 C40 2.3(6) . . . . ?
 C20 C16 C17 C11 178.6(4) . . . . ?
 C20 C16 C17 C18 -0.2(6) . . . . ?
 C20 C21 C22 C18 0.7(9) . . . . ?
 C22 C18 C19 C5 177.5(4) . . . . ?
 C22 C18 C19 C32 -3.3(7) . . . . ?
 C23 C15 C16 C17 -176.7(4) . . . . ?
 C23 C15 C16 C20 2.7(7) . . . . ?
 C23 C24 C25 C26 -0.8(6) . . . . ?
 C24 C23 C28 C27 1.1(5) . . . . ?
 C24 C23 C28 C31 -179.7(4) . . . . ?
 C24 C25 C26 C27 2.0(6) . . . . ?
 C24 C25 C26 C30 -178.2(4) . . . . ?
 C25 C26 C27 C28 -1.6(6) . . . . ?
 C26 C27 C28 C23 0.1(5) . . . . ?
 C26 C27 C28 C31 -179.1(4) . . . . ?
 C28 C23 C24 C25 -0.7(5) . . . . ?
 C28 C23 C24 C29 179.7(4) . . . . ?
 C29 C24 C25 C26 178.8(4) . . . . ?
 C30 C26 C27 C28 178.5(4) . . . . ?
 C32 C33 C34 C35 0.2(6) . . . . ?
 C33 C32 C37 C36 2.1(6) . . . . ?
 C33 C32 C37 C40 -178.3(5) . . . . ?
 C33 C34 C35 C36 1.1(6) . . . . ?
 C33 C34 C35 C39 -179.7(4) . . . . ?
 C34 C35 C36 C37 -0.8(7) . . . . ?
 C35 C36 C37 C32 -0.7(7) . . . . ?
 C35 C36 C37 C40 179.6(5) . . . . ?
 C37 C32 C33 C34 -1.8(6) . . . . ?
 C37 C32 C33 C38 177.4(5) . . . . ?
 C38 C33 C34 C35 -179.1(5) . . . . ?
 C39 C35 C36 C37 180.0(4) . . . . ?
 C41A C42A C43A C44A -14.3(14) . . . . ?
 C41B C42B C43B C44B -21(3) . . . . ?
 C42B C41B O1B C44B -58(3) . . . . ?
 C42B C43B C44B O1B -12(3) . . . . ?
 C43B C44B O1B C41B 43(3) . . . . ?
 O1B C41B C42B C43B 50(3) . . . . ?
 C42A C41A O1A C44A 1.9(15) . . . . ?
 C42A C43A C44A O1A 15.4(13) . . . . ?
 C43A C44A O1A C41A -11.1(14) . . . . ?
 O1A C41A C42A C43A 8.3(15) . . . . ?

_shelx_res_file
;
TITL leos2605_a.res in P2(1)/n
    leos2605.res
    created by SHELXL-2018/3 at 13:46:19 on 18-Jul-2023
CELL 1.54184 15.1736 11.9967 17.8079 90 103.798 90
ZERR 2 0.0006 0.001 0.001 0 0.005 0
LATT 1
SYMM 0.5-X,0.5+Y,0.5-Z
SFAC C H O
UNIT 176 148 4
DFIX 1.44 O1A C41A O1A C44A
DANG 2.38 O1A C42A O1A C43A C41A C43A C42A C44A
DFIX 1.53 C41A C42A C43A C44A
DFIX 1.54 C42A C43A
SADI C41A C42A C42A C43A C43A C44A
SADI O1A C41A O1A C44A
SADI 0.04 O1A C42A O1A C43A
SADI 0.04 C42A C44A C41A C43A
SIMU C41A C42A > O1A
RIGU C41A C42A > O1A
DFIX 1.44 O1B C41B O1B C44B
DANG 2.38 O1B C42B O1B C43B C41B C43B C42B C44B
DFIX 1.53 C41B C42B C43B C44B
DFIX 1.54 C42B C43B
SADI C41B C42B C42B C43B C43B C44B
SADI O1B C41B O1B C44B
SADI 0.04 O1B C42B O1B C43B
SADI 0.04 C42B C44B C41B C43B
SIMU 0.01 0.02 3 C41A > O1A
ISOR 0.005 0.02 O1A

L.S. 10 0 0
PLAN  20
SIZE 0.01 0.03 0.07
TEMP -113.15(10)
CONF
BOND
list 4
MORE -1
BOND $H
fmap 2 53
acta
REM <olex2.extras>
REM <HklSrc "%.\\leos2605.hkl">
REM </olex2.extras>

WGHT    0.122800    0.464400
FVAR       0.60353   0.74953
C1    1    0.355374    0.429751    0.535845    11.00000    0.04941    0.08731 =
         0.03724    0.00327    0.00012   -0.00026
C2    1    0.333587    0.438106    0.454382    11.00000    0.04605    0.08143 =
         0.04018    0.00300    0.00023   -0.00303
C3    1    0.245224    0.410652    0.407883    11.00000    0.04900    0.10977 =
         0.03912    0.00668    0.00088   -0.00764
AFIX  43
H3    2    0.200108    0.384774    0.432601    11.00000   -1.20000
AFIX   0
C4    1    0.224490    0.420398    0.330835    11.00000    0.04802    0.10356 =
         0.04344    0.00342   -0.00552   -0.00813
AFIX  43
H4    2    0.164986    0.401578    0.302598    11.00000   -1.20000
AFIX   0
C5    1    0.289185    0.458357    0.289411    11.00000    0.04792    0.09690 =
         0.03895    0.00417   -0.00387   -0.00244
C6    1    0.378625    0.483704    0.333884    11.00000    0.04762    0.08131 =
         0.03943    0.00515   -0.00069   -0.00045
C7    1    0.400384    0.474842    0.415402    11.00000    0.04426    0.07302 =
         0.03969    0.00499   -0.00087    0.00181
C8    1    0.489256    0.504176    0.459555    11.00000    0.04456    0.07349 =
         0.03656    0.00391    0.00142    0.00461
C9    1    0.555719    0.542421    0.420418    11.00000    0.04648    0.07582 =
         0.03473    0.00304   -0.00155    0.00026
C10   1    0.533223    0.551037    0.338834    11.00000    0.04629    0.08099 =
         0.03694    0.00593    0.00014    0.00321
C11   1    0.444894    0.522856    0.295618    11.00000    0.04676    0.08203 =
         0.03568    0.00046   -0.00128   -0.00048
C12   1    0.708650    0.607320    0.422202    11.00000    0.04721    0.10373 =
         0.04186    0.00458    0.00134   -0.00528
AFIX  43
H12   2    0.768459    0.625368    0.450130    11.00000   -1.20000
AFIX   0
C13   1    0.687553    0.617597    0.344982    11.00000    0.04884    0.10057 =
         0.04219    0.00544    0.00505   -0.00409
AFIX  43
H13   2    0.732320    0.643638    0.319934    11.00000   -1.20000
AFIX   0
C14   1    0.598817    0.590110    0.299362    11.00000    0.05048    0.09099 =
         0.03992    0.00168    0.00236   -0.00116
C15   1    0.576511    0.600556    0.218908    11.00000    0.05136    0.09377 =
         0.04292    0.00614    0.00442    0.00078
C16   1    0.488897    0.570998    0.174976    11.00000    0.05464    0.10634 =
         0.03768    0.00969    0.00198   -0.00267
C17   1    0.421961    0.533433    0.214086    11.00000    0.05336    0.09489 =
         0.03438    0.00596    0.00020    0.00181
C18   1    0.333815    0.505236    0.170184    11.00000    0.04975    0.10896 =
         0.03582    0.00447   -0.00494   -0.00439
C19   1    0.267101    0.468929    0.209290    11.00000    0.05198    0.10870 =
         0.03786    0.00249   -0.00514   -0.00274
C20   1    0.465025    0.578466    0.093336    11.00000    0.06696    0.13822 =
         0.03703    0.00838    0.00554   -0.01389
AFIX  43
H20   2    0.508471    0.603882    0.066664    11.00000   -1.20000
AFIX   0
C21   1    0.379582    0.549278    0.052346    11.00000    0.06824    0.19033 =
         0.03215    0.01279   -0.00557   -0.01411
AFIX  43
H21   2    0.364890    0.554430   -0.002467    11.00000   -1.20000
AFIX   0
C22   1    0.315140    0.512900    0.088897    11.00000    0.06182    0.15299 =
         0.03784    0.00959   -0.00260   -0.01346
AFIX  43
H22   2    0.256810    0.492456    0.058974    11.00000   -1.20000
AFIX   0
C23   1    0.644963    0.645674    0.178600    11.00000    0.05812    0.09600 =
         0.03351    0.00335    0.00245   -0.00783
C24   1    0.646655    0.759053    0.162582    11.00000    0.07097    0.09260 =
         0.04962    0.00152    0.00658   -0.00756
C25   1    0.712676    0.798895    0.127077    11.00000    0.09124    0.09776 =
         0.05687    0.00583    0.01078   -0.01168
AFIX  43
H25   2    0.713776    0.876052    0.115326    11.00000   -1.20000
AFIX   0
C26   1    0.776613    0.729195    0.108490    11.00000    0.07867    0.10280 =
         0.04750    0.00253    0.01130   -0.02151
C27   1    0.772813    0.616670    0.123576    11.00000    0.06417    0.10642 =
         0.04762    0.00298    0.01193   -0.00708
AFIX  43
H27   2    0.815734    0.568075    0.109655    11.00000   -1.20000
AFIX   0
C28   1    0.707564    0.572278    0.158764    11.00000    0.05853    0.10231 =
         0.03634    0.00469    0.00601   -0.00822
C29   1    0.578916    0.837880    0.183574    11.00000    0.10868    0.10479 =
         0.09235    0.00924    0.02710    0.00961
AFIX 137
H29A  2    0.517849    0.819595    0.153183    11.00000   -1.50000
H29B  2    0.593947    0.914605    0.172409    11.00000   -1.50000
H29C  2    0.580926    0.830670    0.238775    11.00000   -1.50000
AFIX   0
C30   1    0.850740    0.773004    0.071771    11.00000    0.10419    0.13470 =
         0.10711    0.01395    0.04159   -0.03230
AFIX 137
H30A  2    0.903932    0.793927    0.112455    11.00000   -1.50000
H30B  2    0.828272    0.838438    0.040008    11.00000   -1.50000
H30C  2    0.867712    0.714836    0.039224    11.00000   -1.50000
AFIX   0
C31   1    0.706397    0.449324    0.175408    11.00000    0.08172    0.09718 =
         0.07123    0.01457    0.02749    0.00255
AFIX 137
H31A  2    0.719539    0.437485    0.231433    11.00000   -1.50000
H31B  2    0.752489    0.411648    0.154287    11.00000   -1.50000
H31C  2    0.646402    0.418799    0.151341    11.00000   -1.50000
AFIX   0
C32   1    0.172097    0.443553    0.163392    11.00000    0.05576    0.10902 =
         0.03490    0.00640   -0.00121   -0.00947
C33   1    0.150215    0.336482    0.136870    11.00000    0.06808    0.10638 =
         0.05572    0.01241   -0.00554   -0.00720
C34   1    0.061266    0.312576    0.097039    11.00000    0.07234    0.10681 =
         0.05276    0.00944   -0.00702   -0.01866
AFIX  43
H34   2    0.046231    0.238851    0.079004    11.00000   -1.20000
AFIX   0
C35   1   -0.004626    0.392635    0.083389    11.00000    0.05456    0.11180 =
         0.05360    0.00491    0.00248   -0.01245
C36   1    0.019278    0.499000    0.108964    11.00000    0.05177    0.12787 =
         0.06971   -0.00859   -0.00104    0.00063
AFIX  43
H36   2   -0.025850    0.555545    0.099166    11.00000   -1.20000
AFIX   0
C37   1    0.107000    0.527120    0.148653    11.00000    0.05224    0.11441 =
         0.05403   -0.00620    0.00107   -0.00495
C38   1    0.219431    0.244681    0.148686    11.00000    0.09687    0.11350 =
         0.16464    0.00604   -0.04669    0.00722
AFIX 137
H38A  2    0.275695    0.272770    0.137695    11.00000   -1.50000
H38B  2    0.196145    0.182696    0.113730    11.00000   -1.50000
H38C  2    0.231628    0.218665    0.202345    11.00000   -1.50000
AFIX   0
C39   1   -0.100785    0.364132    0.040297    11.00000    0.06091    0.13697 =
         0.08467   -0.00362   -0.00177   -0.01912
AFIX 137
H39A  2   -0.100262    0.296053    0.009992    11.00000   -1.50000
H39B  2   -0.126014    0.425640    0.005578    11.00000   -1.50000
H39C  2   -0.138207    0.352288    0.077480    11.00000   -1.50000
AFIX   0
C40   1    0.128919    0.643983    0.174503    11.00000    0.06678    0.13214 =
         0.11666   -0.03646   -0.01252    0.00832
AFIX 137
H40A  2    0.137900    0.648383    0.230775    11.00000   -1.50000
H40B  2    0.078761    0.693003    0.149636    11.00000   -1.50000
H40C  2    0.184529    0.667515    0.160119    11.00000   -1.50000
AFIX   0

PART 1
C41A  1    0.514721    0.153207    0.046934    21.00000    0.14216    0.17016 =
         0.14248    0.01172    0.03765    0.04505
AFIX  23
H3A   2    0.486345    0.085433    0.019844    21.00000   -1.20000
H3B   2    0.541886    0.197077    0.011079    21.00000   -1.20000
AFIX   0

PART 2
C41B  1    0.502275    0.218132    0.054806   -21.00000    0.13575    0.17274 =
         0.14491    0.01561    0.04072    0.04406
AFIX  23
H41A  2    0.510324    0.218383    0.001249   -21.00000   -1.20000
H41B  2    0.471013    0.287436    0.063999   -21.00000   -1.20000
AFIX   0
C42B  1    0.450370    0.113519    0.070852   -21.00000    0.13398    0.17028 =
         0.14583    0.01187    0.03938    0.04139
AFIX  23
H42A  2    0.384944    0.117247    0.045172   -21.00000   -1.20000
H42B  2    0.476762    0.043982    0.055742   -21.00000   -1.20000
AFIX   0
C43B  1    0.467771    0.125910    0.158699   -21.00000    0.13330    0.17105 =
         0.14548    0.01224    0.04273    0.04263
AFIX  23
H43A  2    0.415532    0.161281    0.173662   -21.00000   -1.20000
H43B  2    0.480271    0.052832    0.184903   -21.00000   -1.20000
AFIX   0
C44B  1    0.551035    0.200822    0.177691   -21.00000    0.13509    0.17048 =
         0.14442    0.01335    0.03814    0.04299
AFIX  23
H44A  2    0.534278    0.276467    0.191649   -21.00000   -1.20000
H44B  2    0.597143    0.169989    0.221752   -21.00000   -1.20000
AFIX   0
O1B   3    0.586202    0.205150    0.109549   -21.00000    0.13269    0.17201 =
         0.14812    0.00982    0.04317    0.04189

PART 1
C42A  1    0.445286    0.222039    0.075062    21.00000    0.14163    0.18100 =
         0.15066    0.01343    0.03634    0.05403
AFIX  23
H4A   2    0.433813    0.293014    0.046004    21.00000   -1.20000
H4B   2    0.387314    0.180748    0.067243    21.00000   -1.20000
AFIX   0

C43A  1    0.482046    0.244104    0.157305    21.00000    0.12109    0.16653 =
         0.14333    0.01117    0.04557    0.04528
AFIX  23
H5A   2    0.435793    0.230136    0.187113    21.00000   -1.20000
H5B   2    0.503245    0.322166    0.165789    21.00000   -1.20000
AFIX   0

C44A  1    0.559693    0.164377    0.180401    21.00000    0.13611    0.16880 =
         0.14033    0.01256    0.03317    0.04546
AFIX  23
H6A   2    0.613271    0.202531    0.212839    21.00000   -1.20000
H6B   2    0.542941    0.101559    0.210277    21.00000   -1.20000
AFIX   0

O1A   3    0.579123    0.125442    0.112012    21.00000    0.12783    0.16121 =
         0.14570    0.01377    0.04792    0.03970
HKLF 4


REM  leos2605_a.res in P2(1)/n
REM wR2 = 0.2645, GooF = S = 1.014, Restrained GooF = 1.008 for all data
REM R1 = 0.0779 for 2631 Fo > 4sig(Fo) and 0.1769 for all 6221 data
REM 458 parameters refined using 336 restraints

END

WGHT      0.1220      0.4745

REM Highest difference peak  0.361,  deepest hole -0.218,  1-sigma level  0.044
Q1    1   0.4844  0.2923  0.0883  11.00000  0.05    0.36
Q2    1   0.5565  0.0771  0.0597  11.00000  0.05    0.21
Q3    1   0.4943  0.0569  0.0951  11.00000  0.05    0.20
Q4    1   0.4225  0.1507  0.0881  11.00000  0.05    0.20
Q5    1   0.5575  0.2038  0.0626  11.00000  0.05    0.17
Q6    1   0.4590  0.4411  0.4397  11.00000  0.05    0.14
Q7    1   0.2926  0.2711  0.1825  11.00000  0.05    0.14
Q8    1   0.2133  0.3301  0.4248  11.00000  0.05    0.14
Q9    1   0.2166  0.1466  0.1832  11.00000  0.05    0.14
Q10   1   0.3861  0.6647  0.0635  11.00000  0.05    0.14
Q11   1   0.4475  0.6851  0.1019  11.00000  0.05    0.13
Q12   1   0.1433  0.3769  0.1752  11.00000  0.05    0.13
Q13   1   0.4346  0.5330  0.4400  11.00000  0.05    0.13
Q14   1   0.5430  0.9264  0.1543  11.00000  0.05    0.13
Q15   1  -0.1423  0.4427  0.0570  11.00000  0.05    0.13
Q16   1   0.8358  0.8870  0.0653  11.00000  0.05    0.13
Q17   1   0.7371  0.6953  0.0739  11.00000  0.05    0.12
Q18   1   0.4070  0.4358  0.0671  11.00000  0.05    0.12
Q19   1   0.7186  0.7110  0.0762  11.00000  0.05    0.12
Q20   1   0.7537  0.6510  0.0771  11.00000  0.05    0.12
;
_shelx_res_checksum                48865
_shelx_hkl_file
;
   0   0   1 0.15927 2.33414  14
   0   0  -1 2.65515 2.15997  34
   0   0  -2 1264.48 39.1782  15
   0   0   2 1280.33 39.3247  14
   0   0  -3 1.69144 5.97646  15
   0   0   3-6.61634 7.37796  14
   0   0   4 22917.3 697.620  14
   0   0  -4 23003.5 697.468  15
   0   0   5-10.9935 11.5203  14
   0   0  -5-20.6559 9.61411  15
   0   0  -6 937.576 31.1712  15
   0   0   6 954.469 31.9856  14
   0   0  -7-2.80950 9.29875  15
   0   0   7 7.31861 12.0691  14
   0   0   8 6929.59 210.688  14
   0   0  -8 6848.25 210.184  15
   0   0  -8 6847.72 208.883  20
   0   0  -9 2.61274 10.5979  15
   0   0  -9 1.67193 6.41975  20
   0   0 -10-1.92228 6.96511  20
   0   0 -10 1.98990 5.90338  19
   0   0 -11-1.39358 7.21248  20
   0   0 -11-8.98652 6.01397  19
   0   0 -12 362.513 13.9709  20
   0   0 -12 349.056 13.2276  19
   0   0 -13 7.30363 8.10411  20
   0   0 -14 21.7005 8.71653  20
   0   0 -15-2.53714 9.10594  20
   0   0 -16 545.992 19.9056  20
   0   0 -17-11.0137 8.63092  20
   0   0 -18 52.3133 8.23822  20
   0   0  19 3.23120 6.35763  31
   0   0 -20 4.94749 5.71329  16
   0   0  20 1.18502 5.15297  31
   0  -1   0 1.29101 2.82702  36
   0   1   0 0.15384 3.15783  13
   0  -1  -1 50.6484 4.50493  34
   0   1   1 59.0912 4.22386  13
   0  -1  -2 97.9562 6.67362  34
   0   1   2 112.053 6.28840  13
   0  -1  -3 2690.54 82.0229  34
   0   1  -3 2649.86 82.0308  15
   0  -1  -4 966.095 30.1989  34
   0   1  -4 860.677 30.3941  15
   0  -1  -5 20.6638 9.47418  34
   0   1   5 19.3175 3.12040   1
   0   1  -5 1.10734 3.52597   1
   0   1  -5-3.35687 9.61856  15
   0   1   6 36.0802 11.1881  14
   0   1  -6 22.7767 9.29471  15
   0  -1  -6 35.8709 10.2393  34
   0   1  -7 464.360 18.3519  15
   0   1   7 439.773 19.6554  14
   0   1  -8 35.8664 6.63989  20
   0   1   8 37.4481 12.9599  14
   0   1  -8 45.0110 10.4033  15
   0   1  -9 173.407 8.30088  19
   0   1  -9 165.137 8.72535  20
   0   1   9 182.199 15.0485  14
   0   1  -9 162.064 12.6391  15
   0   1 -10 5.54551 6.85031  20
   0   1 -10-2.09637 11.2310  15
   0   1  10 4.89363 13.4612  14
   0   1 -10 4.18978 6.11670  19
   0  -1 -10 9.76736 5.47359  19
   0   1 -11 10.4647 7.14165  20
   0  -1 -11 8.81492 7.27733  20
   0   1 -11 10.8089 11.9450  15
   0   1  11 5.62581 14.5033  14
   0  -1 -11 14.7102 5.90304  19
   0   1 -11 12.7306 6.27926  19
   0   1 -12 35.7461 7.75067  20
   0  -1 -12 33.0834 7.87747  20
   0  -1 -12 33.2953 6.25580  19
   0  -1 -13 32.2816 8.29038  20
   0   1 -13 22.9089 8.06934  20
   0  -1 -14 6.54275 8.66937  20
   0   1 -14-5.60291 8.54031  20
   0  -1 -15 34.6808 9.26726  20
   0   1 -15 33.5528 8.87272  20
   0   1 -16 98.9732 9.64938  20
   0  -1 -16 100.392 10.0512  20
   0  -1 -17 79.7594 8.99059  20
   0   1  18 7.26925 6.88065  31
   0  -1 -18 16.0151 7.83702  20
   0   1  19 8.89044 6.00903  31
   0  -1 -19 3.65655 6.97150  20
   0   1 -19 7.73262 6.69638  16
   0  -1  20 0.29683 5.52332  31
   0   1 -20 2.35325 9.48745  29
   0   1 -20-3.02579 5.39086  16
   0   1 -21 0.50454 7.43929  29
   0  -1 -21 6.11003 7.73123  29
   0  -1  21 5.25268 3.51313  31
   0   2   0 12038.8 365.861  13
   0  -2   1 2898.37 88.6672  36
   0  -2  -1 2856.28 88.6589  34
   0   2   1 2919.59 88.6174  13
   0  -2  -2 522.253 18.7082  34
   0   2   2 545.484 18.4282  13
   0   2   3 15.7492 8.25151  13
   0  -2  -3 2.33903 8.92332  34
   0  -2  -4 396.871 16.3324  34
   0   2  -4 426.956 17.0840  15
   0   2  -5 75.5604 10.1221  15
   0  -2  -5 71.8684 10.3362  34
   0   2  -6 34.9271 10.0052  15
   0   2   6 34.4866 5.27817   1
   0   2  -6 42.7719 5.49586   1
   0  -2  -6 48.7070 10.6214  34
   0   2   7 163.682 6.78328   1
   0   2  -7 170.171 6.98403   1
   0   2  -7 200.254 12.7093  15
   0  -2  -7 212.138 12.9474  34
   0   2  -8 1751.47 55.2197  20
   0   2  -8 1838.67 57.2973  15
   0   2   8 1795.03 57.9242  14
   0  -2  -8 1829.93 57.5250  34
   0   2  -9 20.5659 6.82529  20
   0   2  -9 17.7202 11.4535  15
   0   2   9 25.5872 12.9989  14
   0   2 -10 19.3738 6.87786  20
   0   2 -10 9.20172 11.7404  15
   0   2  10 13.5521 13.8601  14
   0  -2 -10 16.9392 5.46337  19
   0   2 -11-5.86391 7.22624  20
   0   2 -11-2.85029 12.2367  15
   0   2  11-11.1106 14.9683  14
   0  -2 -11 3.50509 5.70060  19
   0   2  12 24.6974 15.6679  14
   0   2 -12-3.92747 12.8326  15
   0   2 -12 28.3005 7.93057  20
   0   2 -13 7.48436 13.6128  15
   0   2 -13 5.91361 7.88798  20
   0  -2 -13-5.19492 8.37751  20
   0   2 -14 11.8852 8.61250  20
   0  -2 -14-1.67444 8.97943  20
   0  -2 -15-1.45083 9.32408  20
   0   2 -15-1.81745 8.59865  20
   0   2  16 287.344 12.4381  31
   0  -2 -16 300.407 13.7470  20
   0   2  17 6.21181 6.91822  31
   0  -2 -17-3.03317 8.55652  20
   0   2 -18 7.08055 7.39860  16
   0   2  18 4.66476 6.25156  31
   0  -2 -18-0.37224 7.85617  20
   0   2 -19 8.38658 6.26852  16
   0  -2 -19 6.94398 6.96445  20
   0   2 -20 6.00938 4.95349  16
   0  -2  20 3.18979 5.65251  31
   0  -2 -20-10.4526 9.01944  29
   0   2 -20 13.8386 8.91410  29
   0  -2  21 4.46909 3.78716  31
   0   2 -21 7.38429 7.02895  29
   0  -2 -21 4.03367 7.31021  29
   0   3   0 4.52101 9.17472  13
   0   3   1 79.1979 9.66680  13
   0  -3   1 77.0809 9.15643  36
   0  -3  -1 76.3527 9.92270  34
   0  -3  -2 159.596 10.9237  34
   0  -3   2 142.998 10.6963  36
   0   3   2 138.368 10.6007  13
   0  -3  -3 774.675 26.8041  34
   0   3   3 797.709 26.4136  13
   0  -3  -4 200.389 12.3270  34
   0   3   4 199.224 11.6142  13
   0  -3  -5 9.65421 10.5785  34
   0   3  -5 4.63438 9.91775  15
   0   3  -6 12.5757 10.9808  15
   0  -3  -6-0.75336 10.9701  34
   0  -3  -7 37.3383 11.8049  34
   0   3   7 32.3370 6.51439   1
   0   3  -7 28.8914 6.53325   1
   0   3  -7 36.7543 11.1708  15
   0   3  -7 30.0916 6.38333  20
   0   3  -8 57.6496 5.79343   1
   0   3  -8 72.6936 12.1881  15
   0   3  -8 71.1884 7.05144  20
   0  -3  -9 11.1585 12.6868  34
   0   3   9-2.42062 13.7586  14
   0   3  -9-16.7477 11.9622  15
   0   3  -9 0.69706 6.84551  20
   0  -3  -9 4.07923 5.27059  19
   0   3   9-0.56689 5.76215  23
   0   3 -10-1.76046 7.25052  20
   0  -3 -10 0.07146 5.54808  19
   0   3  10-4.16552 5.98685  23
   0   3 -10-3.04433 12.2742  15
   0   3  10 7.29300 14.4701  14
   0   3 -11 21.0478 12.6916  15
   0   3  11 7.51881 15.0958  14
   0   3 -11 9.55562 7.47372  20
   0   3  12-6.21239 16.2567  14
   0   3 -12 6.81493 13.1735  15
   0   3 -13 2.90470 13.9062  15
   0   3  13 27.7792 17.0644  14
   0   3 -14 21.6476 14.3570  15
   0   3  14 7.58235 6.78535  31
   0  -3 -14-3.58510 9.23303  20
   0   3 -15-0.54183 7.82818  16
   0   3  15 2.73591 6.87087  31
   0  -3 -15 4.12402 9.41366  20
   0   3 -16 51.0325 8.22742  16
   0  -3 -16 54.7205 9.60994  20
   0   3 -17-0.97064 7.42397  16
   0  -3 -17 14.7856 8.52032  20
   0   3 -18-0.20832 6.82374  16
   0  -3 -18-3.37691 7.51496  20
   0   3 -19 12.0756 5.78194  16
   0   3 -19 5.47998 9.75859  29
   0  -3 -19 1.59764 6.67472  20
   0  -3 -20-4.34692 8.10592  29
   0   3 -20 2.42487 8.03853  29
   0  -3 -20 4.17998 5.33770  20
   0  -3 -21-2.38165 6.20219  29
   0   3  21 6.59327 4.56794  30
   0  -3  21 9.96893 3.71077  31
   0   4   0 221.214 12.3098  13
   0   4   1 322.227 14.1624  13
   0   4  -1 291.795 13.9697  13
   0  -4   1 292.304 13.8169  36
   0  -4  -1 329.316 14.8332  34
   0   4   2 11.6007 9.21087  13
   0  -4   2 3.99604 8.97111  36
   0  -4  -2 10.9325 10.2720  34
   0   4   3 446.428 17.5955  13
   0  -4   3 427.356 17.7584  36
   0  -4  -3 459.984 18.1662  34
   0   4   4 25.5443 9.82078  13
   0  -4  -4 35.7072 10.6530  34
   0   4   5-6.56824 10.2952  13
   0  -4  -5 10.8273 11.1600  34
   0   4  -6-1.56229 11.2519  15
   0  -4  -6 9.30645 11.6229  34
   0  -4  -7 72.9754 12.7540  34
   0   4  -7 67.1529 8.10477   1
   0   4   7 59.9003 8.38920   1
   0   4  -7 70.2637 12.0535  15
   0   4  -7 60.4340 6.53257  16
   0  -4  -8 18.2423 12.5498  34
   0   4  -8 15.2863 6.73341   1
   0   4   8 0.11696 7.02063   1
   0   4  -8 12.9325 6.20186  16
   0   4  -8 12.1179 12.2864  15
   0   4  -9 28.3737 6.77721  16
   0   4  -9 15.2463 12.7583  15
   0  -4  -9 20.6589 13.3118  34
   0   4  10 2.47054 6.59740  23
   0  -4 -10-5.97015 5.74725  19
   0   4 -10 1.94241 7.04439  16
   0   4 -10-2.02778 12.5476  15
   0   4  10 1.13755 14.7563  14
   0  -4 -10 5.09893 14.2556  34
   0   4 -11-0.37257 12.9493  15
   0   4  11 11.0644 15.9331  14
   0   4 -11 6.61250 7.12110  16
   0   4  11 4.78224 6.83572  23
   0   4 -12 2.54086 7.45118  16
   0   4 -12-6.47434 13.6817  15
   0   4  12 8.49944 16.4451  14
   0   4 -13 22.5792 7.99397  16
   0   4 -13 20.0977 14.1554  15
   0   4  13 39.9296 17.8771  14
   0   4 -14-1.84658 7.89150  16
   0   4 -14 15.1590 14.4599  15
   0   4  14 29.0982 18.2608  14
   0   4 -15 22.7268 7.93768  16
   0  -4 -15 20.3212 9.68836  20
   0   4 -16 32.3934 7.85019  16
   0  -4 -16 52.1276 9.46209  20
   0   4 -17 0.88813 7.01241  16
   0  -4 -17-5.52777 8.37862  20
   0   4 -18 14.0597 10.0229  29
   0   4 -18 11.6340 6.25431  16
   0  -4 -18 18.5763 7.39811  20
   0  -4 -19 8.45581 6.18932  20
   0   4  20 3.69738 6.15464  30
   0  -4 -20 8.54443 7.16736  29
   0  -4 -20-0.33804 4.70215  20
   0   5   0-4.05788 10.4805  13
   0  -5   0-4.49950 11.6722  34
   0   5   1-7.20515 10.3771  13
   0   5  -1-7.49999 10.8503  13
   0  -5  -1-3.04153 11.6773  34
   0   5  -2 323.837 16.0898  13
   0   5   2 358.065 15.9555  13
   0  -5   2 338.200 15.6563  36
   0  -5  -2 331.472 16.6295  34
   0   5   3 0.18350 10.4126  13
   0  -5  -3-8.58579 11.6087  34
   0  -5   3-11.7683 10.5028  36
   0  -5   4 764.440 28.3569  36
   0  -5  -4 756.490 28.7213  34
   0   5   4 839.594 27.8017  13
   0  -5  -5 55.3000 12.5387  34
   0  -5   5 61.8145 11.4972  36
   0   5  -5 64.8851 6.21366  16
   0   5   5 66.4742 11.3897  13
   0   5  -6 36.5441 12.3152  15
   0   5  -6 42.2198 6.29289  16
   0  -5  -6 32.4556 12.2121  34
   0  -5   6 70.5437 12.3202  36
   0   5  -7-9.00860 12.5117  15
   0   5  -7-1.56535 6.12693  16
   0   5  -7-12.2079 8.91926   1
   0   5   7-9.57472 8.76867   1
   0  -5  -7 7.72949 13.1889  34
   0   5  -8 20.2990 12.5411  15
   0   5  -8 25.2894 6.53996  16
   0   5   8 18.5441 8.16322   1
   0   5  -8 15.0271 8.08483   1
   0  -5  -8 32.8164 13.8941  34
   0   5  -9 23.3581 6.76447  16
   0   5  -9 26.3493 13.2411  15
   0  -5  -9 10.3431 14.1251  34
   0   5 -10 16.3524 7.21483  16
   0   5 -10 14.7157 13.4389  15
   0   5  10 4.75289 7.41826  23
   0  -5 -10-5.30154 14.8483  34
   0   5 -11 32.2271 14.2661  15
   0   5 -11 24.0904 7.62109  16
   0   5  11 19.3693 16.6447  14
   0   5  11 24.8765 7.60365  23
   0  -5 -11 40.9702 15.4680  34
   0   5  12 33.6609 7.79366  23
   0   5 -12 32.2233 7.80003  16
   0   5 -12 29.6306 14.5369  15
   0   5  12 22.9851 17.1836  14
   0   5 -13-13.4908 7.69655  16
   0   5  13 11.7668 18.0603  14
   0   5 -13-16.5639 14.7733  15
   0   5 -14 7.53424 14.8917  15
   0   5 -14 8.25331 7.78087  16
   0   5  14 11.0361 17.7830  14
   0  -5 -15-1.03063 9.32353  20
   0   5 -15 2.79287 14.4361  15
   0   5 -15-3.86157 7.58579  16
   0   5  15 14.7378 17.6752  14
   0  -5  15 0.67148 17.0611  36
   0   5 -16 21.4345 9.74304  29
   0  -5 -16 3.19705 8.70118  20
   0   5 -16 18.1414 7.27598  16
   0  -5 -17 10.1972 7.77807  20
   0   5 -17 9.62483 6.57175  16
   0  -5 -18 32.8034 7.12630  20
   0   5  19 6.69270 7.16278  30
   0  -5 -19-0.23897 7.37799  29
   0  -5 -19 4.21628 5.46477  20
   0   5  20 3.11115 5.32070  30
   0   6   0 145.042 7.99391   8
   0  -6   0 132.582 14.3736  34
   0   6   0 173.962 12.9762  13
   0   6   1 279.988 11.3509   8
   0  -6   1 260.246 16.5928  34
   0  -6  -1 282.397 16.3068  34
   0   6  -1 322.091 15.8161  13
   0   6   1 325.045 15.6047  13
   0   6   2 3.23210 6.07713   8
   0   6  -2 0.64616 6.18475   8
   0   6   2 3.12563 10.9681  13
   0  -6  -2 3.44908 12.0390  34
   0   6  -2 3.76002 11.8341  13
   0   6   3 25.5139 6.07264   8
   0   6  -3 16.5265 6.20414   8
   0   6   3 37.3337 11.0063  13
   0  -6   3 12.3665 10.6259  36
   0  -6  -3 12.3310 12.7474  34
   0   6  -3 23.4677 11.9489  13
   0   6   4 24.9257 6.01708   8
   0   6  -4 16.4800 6.00533   8
   0   6   4 12.3974 10.5324  13
   0  -6   4 14.7582 11.0277  36
   0  -6  -4 18.9493 12.2687  34
   0   6  -5 109.731 7.08031   8
   0   6   5 123.833 7.20681   8
   0   6  -5 111.620 7.38597  16
   0   6   5 95.8442 12.3856  13
   0  -6  -5 108.767 13.6073  34
   0  -6   5 98.1422 12.7588  36
   0   6  -6 10.4040 6.33419  16
   0  -6  -6-6.65221 13.2141  34
   0  -6   6 17.0425 12.0349  36
   0   6   6 0.60148 5.76735   8
   0   6  -6-1.95621 5.94911   8
   0  -6  -7 20.1965 13.8672  34
   0  -6   7 8.25681 12.7355  36
   0   6   7-6.03846 5.68163   8
   0   6  -7 7.41952 5.38071   8
   0   6  -7 0.47140 6.42826  16
   0   6  -7 19.0424 13.1589  15
   0   6   7-0.43591 9.76323   1
   0   6  -7 1.99346 9.88811   1
   0  -6  -8 8.08966 14.3881  34
   0  -6   8 15.2641 13.5623  36
   0   6  -8 5.95106 5.05220   8
   0   6  -8 5.18562 6.74203  16
   0   6  -8 0.36466 13.5231  15
   0   6  -8 0.21545 8.90017   1
   0   6   8 3.59792 9.40208   1
   0  -6  -9 22.7297 15.0252  34
   0   6  -9-0.39552 7.98936   1
   0  -6   9 3.86012 14.0273  36
   0   6  -9 3.49932 7.05801  16
   0   6  -9 0.78982 13.7861  15
   0   6  10 24.1952 8.17983  23
   0  -6  10-0.53140 14.9941  36
   0   6 -10-5.88487 14.3566  15
   0   6 -10 6.66449 7.26784  16
   0  -6 -10 14.6699 15.8496  34
   0   6  11 9.05878 8.15283  23
   0  -6  11 12.7490 15.7665  36
   0   6 -11-18.1190 7.90835  16
   0   6 -11 13.3605 14.8663  15
   0   6  11 20.8448 17.2929  14
   0  -6 -11 0.98943 16.2218  34
   0   6  12 36.4248 18.1293  14
   0   6 -12 56.7789 15.4012  15
   0   6 -12 42.3830 7.91442  16
   0  -6  12 16.7714 16.2850  36
   0   6  12 29.8004 8.43940  23
   0   6 -13 0.38191 7.61863  16
   0   6 -13 19.4534 14.9260  15
   0   6  13-1.09897 18.1974  14
   0  -6  13-6.51562 17.1124  36
   0   6  13-7.22846 7.90135  23
   0  -6  14-3.99487 17.4220  36
   0   6 -14 6.03296 7.53743  16
   0   6 -14-3.32591 15.0066  15
   0   6  14-6.62832 17.6380  14
   0  -6 -15-6.27572 9.18393  20
   0  -6  15 5.90625 16.5934  36
   0   6  15 9.58834 16.8720  14
   0   6 -15 1.48355 7.16247  16
   0  -6 -16 29.1236 8.48050  20
   0   6 -16 32.1170 6.67440  16
   0  -6 -17 15.1270 7.26744  20
   0  -6 -18 0.09098 6.10147  20
   0   6  19 4.98738 6.19792  30
   0  -6 -19 13.2210 4.59437  20
   0   7   0-4.71756 11.6978  13
   0  -7   0-1.22299 13.6140  34
   0   7   0-1.41027 6.38411   8
   0   7  -1 61.5713 12.8814  13
   0   7   1 56.1370 12.4973  13
   0  -7  -1 44.9649 13.1907  34
   0  -7   1 29.8746 13.4163  34
   0   7   1 60.2880 6.95184   8
   0   7  -2-4.10318 12.0280  13
   0   7   2 5.20317 11.1247  13
   0  -7  -2-12.0438 13.1568  34
   0  -7   2-10.3965 13.5930  34
   0   7  -2-4.08825 6.39352   8
   0   7   2-7.20536 6.43108   8
   0   7  -3 11.5938 12.4799  13
   0   7   3-6.67426 11.5055  13
   0  -7  -3 4.46585 12.5524  34
   0   7  -3-1.43836 6.50467   8
   0   7   3-2.60274 6.43464   8
   0   7   4-4.03320 11.3724  13
   0  -7  -4 11.2750 13.4818  34
   0   7  -4 12.8140 6.50173   8
   0   7   4 16.5977 6.44512   8
   0   7  -5-17.1369 13.1352  13
   0   7   5-0.91327 6.12806   8
   0   7  -5-2.84031 6.34334   8
   0   7   5-3.65736 11.8543  13
   0  -7  -5 14.8684 13.6473  34
   0  -7   5-2.31418 12.6038  36
   0   7   6-6.43281 11.1058   1
   0   7   6 16.0218 7.61195  30
   0   7  -6-0.36692 6.15350   8
   0   7   6 6.49482 6.15996   8
   0   7   6 11.2992 12.0196  13
   0  -7   6 20.4169 13.2807  36
   0  -7  -6 12.9320 14.2385  34
   0   7  -7 5.92311 13.9881  15
   0   7   7 12.4277 10.9097   1
   0   7  -7 12.3846 11.0651   1
   0   7  -7 3.40832 6.16334   8
   0   7   7 1.52760 6.14766   8
   0   7   7-21.6680 7.87940  30
   0  -7   7-7.24875 13.7577  36
   0  -7  -7 7.37242 14.3806  34
   0  -7  -8 14.6806 15.2581  34
   0   7  -8 8.20379 10.2704   1
   0   7   8 9.36032 10.3570   1
   0   7  -8 3.67409 5.64472   8
   0  -7   8 4.94382 14.1650  36
   0   7  -8 10.7959 7.17479  16
   0   7  -8 14.1455 13.8582  15
   0  -7   9 13.3859 14.6817  36
   0  -7  -9-7.67861 16.1122  34
   0   7  -9-10.6436 7.37526  16
   0   7  -9-30.9247 15.3131  15
   0  -7 -10-15.3253 17.6329  34
   0   7  10 6.87301 8.97783  23
   0  -7  10 15.6528 15.5298  36
   0   7 -10 11.0418 15.6369  15
   0   7 -10 0.36936 7.60140  16
   0  -7 -11 7.49923 17.5186  34
   0   7  11-0.14072 8.64860  23
   0  -7  11-11.7297 17.0141  36
   0   7 -11-2.38017 15.5563  15
   0   7 -11 11.9636 7.71637  16
   0   7  11 10.5319 17.4758  14
   0   7  12 1.22852 8.57265  23
   0  -7  12 2.57287 16.7827  36
   0   7  12 14.1726 18.0809  14
   0   7 -12 12.4009 7.58910  16
   0   7 -12-11.1353 15.5334  15
   0   7  13 2.41164 8.04521  23
   0  -7  13 41.0143 16.9364  36
   0   7 -13-6.03785 7.37704  16
   0   7  13 35.8056 18.0584  14
   0   7 -13 6.70900 14.9458  15
   0  -7  14-10.9462 16.3322  36
   0   7  14-19.8670 17.1035  14
   0   7 -14-1.78786 6.88111  16
   0   7  15 11.4339 6.89613  21
   0   7  15 4.49779 9.48107  30
   0  -7 -16 8.21763 7.42502  20
   0  -7 -17 6.13653 6.39226  20
   0  -7 -18-4.46468 5.13832  20
   0  -7 -19-4.13840 5.72433  28
   0   8   0 8.47955 6.95779   8
   0  -8   0-5.63474 14.1608  34
   0   8   0-1.34696 12.5797  13
   0   8   1-1.72070 6.93533   8
   0   8   1-9.30925 12.7016  13
   0   8  -1 22.4127 12.9381  13
   0  -8  -1 8.98599 13.8954  34
   0  -8   1-2.29756 14.6035  34
   0   8  -2-11.7316 12.9470  13
   0   8   2-1.97982 7.37408  30
   0   8   2 2.04923 6.95337   8
   0   8  -2-11.9602 7.19102   8
   0   8   2 14.8961 12.3105  13
   0  -8  -2 12.9457 14.1571  34
   0  -8   2-19.7075 15.1397  34
   0   8  -3 21.0396 13.4673  13
   0   8   3 12.3357 7.52685  30
   0   8  -3 13.2446 7.21341   8
   0   8   3 27.3105 7.14580   8
   0   8   3-6.68095 12.0956  13
   0  -8   3 12.0742 14.7641  34
   0  -8  -3 7.39455 14.2260  34
   0   8  -4 18.5136 13.6992  13
   0   8   4 16.6136 7.75495  30
   0   8   4 12.9375 6.92319   8
   0   8  -4 5.12786 7.16092   8
   0   8   4 14.4427 12.6249  13
   0  -8  -4 17.6589 14.5458  34
   0   8   5 8.09664 12.2789   1
   0   8  -5-3.62522 13.5654  13
   0   8   5 3.88060 8.05009  30
   0   8  -5 1.96387 6.97408   8
   0   8   5-0.43462 6.83080   8
   0   8   5 11.0799 12.4858  13
   0  -8  -5 5.07879 14.7505  34
   0   8  -6-11.6282 15.0455  15
   0   8   6 12.0331 12.1745   1
   0   8  -6 19.5684 12.5904   1
   0   8  -6-0.43140 7.09712   8
   0   8   6 8.70309 7.00960   8
   0  -8  -6 32.5502 15.3439  34
   0   8   6-3.03351 8.43222  30
   0   8  -7 15.7374 14.9137  15
   0   8  -7-1.63361 12.0427   1
   0   8   7-0.96040 11.9199   1
   0   8   7 0.93690 6.47078   8
   0   8  -7 0.93737 6.68891   8
   0   8   7-2.19768 8.78035  30
   0  -8   7-6.72662 14.4397  36
   0  -8  -7-9.47475 16.1482  34
   0  -8   8 3.85380 14.8583  36
   0   8  -8-4.69633 6.36083   8
   0   8   8-5.40982 6.53668   8
   0  -8  -8-10.5923 16.8506  34
   0   8  -8 8.35954 15.5113  15
   0   8   8 3.02391 9.21877  30
   0   8  -8-23.6719 11.9115   1
   0   8   8 0.60990 11.7207   1
   0  -8  -9-1.59505 17.8753  34
   0   8  -9-12.5385 15.8560  15
   0   8   9-2.03450 9.71340  30
   0  -8   9-18.0547 16.1890  36
   0  -8  10 12.2530 15.9310  36
   0  -8 -10 32.5216 17.8153  34
   0   8 -10-6.36697 15.7043  15
   0   8 -10 11.7773 15.3707  13
   0   8  10-9.58885 9.26528  23
   0   8  10-5.61533 9.97120  30
   0  -8  11 29.7596 17.0661  36
   0  -8 -11 43.7684 18.2265  34
   0   8  11 18.2823 9.28536  23
   0   8  11 28.3007 10.2178  30
   0   8  11 29.7331 18.1545  14
   0   8 -11 8.40349 15.2285  13
   0   8 -11 41.8660 16.0501  15
   0   8  12 3.65675 8.64980  23
   0  -8  12 10.8583 16.2509  36
   0   8  12 15.6481 10.3653  30
   0   8 -12-1.94175 14.4031  13
   0   8  12 4.34020 17.3150  14
   0   8 -12-5.82682 15.2978  15
   0   8  13 11.2539 8.21985  23
   0   8  13 14.6724 9.80788  30
   0   8  13 7.42890 16.9340  14
   0   8  14 10.3071 7.49824  23
   0   8  14-2.23434 9.53217  30
   0   8  15 8.42458 6.60229  21
   0   8  15 1.74946 9.02208  30
   0   8  16 12.9845 8.15193  30
   0  -8 -16 6.56752 6.52982  20
   0   8  17 9.64935 7.17205  30
   0  -8 -17-3.74860 5.26177  20
   0   9   0-2.53923 7.68766   8
   0   9   0 2.49867 8.21013  30
   0   9   0 5.16069 13.3231  13
   0   9   1 13.0836 7.75171   8
   0   9   1-9.41764 8.14127  30
   0   9  -1-2.26950 8.26845  30
   0   9   1-10.5441 13.2206  13
   0   9  -1 20.2740 13.5699  13
   0  -9  -1 13.5527 14.9377  34
   0  -9   1 0.91336 15.2291  34
   0   9  -2 5.07628 7.69793   8
   0   9   2 2.15929 7.70104   8
   0   9   2 4.08936 8.25910  30
   0   9  -2-3.33766 13.9805  13
   0   9   2-4.26884 13.1155  13
   0  -9  -2 29.6022 15.3146  34
   0  -9   2 3.28466 15.3666  34
   0   9   3 17.2904 13.4531   1
   0   9   3 24.8660 8.48394  30
   0   9   3 15.3256 7.74097   8
   0   9  -3 22.3338 7.77604   8
   0   9   3 19.5375 12.9096  13
   0   9  -3 21.5041 14.2575  13
   0  -9  -3 32.3182 15.3190  34
   0  -9   3 23.1109 15.7132  34
   0   9  -4 2.74047 14.0061   1
   0   9   4-3.08771 13.5552   1
   0   9  -4-8.01719 14.4971  13
   0   9   4-9.58459 8.59282  30
   0   9   4-12.0545 7.77360   8
   0   9  -4 0.25210 7.72627   8
   0   9   4-8.37040 13.3870  13
   0  -9  -4 20.3633 15.8969  34
   0  -9   4 6.98947 16.7463  34
   0   9  -5-2.35021 14.2073   1
   0   9   5-0.76959 13.9297   1
   0   9  -5-4.15127 14.8146  13
   0   9   5 1.81522 8.99089  30
   0   9  -5 3.35159 7.63338   8
   0   9   5 7.28890 7.57073   8
   0   9   5 6.11769 13.7181  13
   0  -9  -5 11.7912 16.6939  34
   0  -9   5-13.2974 17.1246  34
   0   9  -6 46.7261 16.0852  13
   0   9  -6-5.78618 15.8524  15
   0   9   6 21.0763 13.9147   1
   0   9  -6 33.4189 13.9938   1
   0   9  -6-1.32773 7.43693   8
   0   9   6 2.52451 7.47193   8
   0   9   6 28.9927 9.37181  30
   0  -9  -6 10.6924 16.3976  34
   0   9   7 11.9295 13.3193   1
   0   9  -7 37.3103 13.7065   1
   0  -9  -7 24.9410 17.4915  34
   0   9  -7 11.7991 16.2106  15
   0   9  -7 24.4059 7.35867   8
   0   9   7 13.1041 7.33947   8
   0   9   7 10.3196 9.74604  30
   0   9  -8 5.19535 12.7452   1
   0  -9  -8-30.9125 17.9569  34
   0   9  -8-5.98743 16.4855  15
   0   9   8 13.7803 9.83906  30
   0   9  -8 10.3424 6.76542   8
   0   9   8-5.19137 6.82220   8
   0   9   9 37.6362 9.94905  23
   0   9  -9 42.4366 16.0914  15
   0   9   9 14.7842 9.81464  30
   0  -9  -9 22.0943 18.1601  34
   0   9  10 7.85146 9.52455  23
   0   9 -10-3.04161 15.5171  13
   0   9 -10 4.98248 15.7236  15
   0   9  10 2.59880 10.1350  30
   0  -9 -10 1.70935 17.7959  34
   0   9  11-11.4806 9.29062  23
   0   9 -11 8.73374 14.9864  15
   0   9 -11-5.92459 14.9426  13
   0   9  11-5.75613 10.0972  30
   0  -9 -11 7.85725 17.2052  34
   0   9  12 10.6103 8.59872  23
   0   9  12-0.72796 9.85419  30
   0   9  13 4.92831 8.05486  23
   0   9  13 12.5989 9.40629  30
   0   9  14-4.69339 6.80401  23
   0   9  14-6.46453 8.94412  30
   0  -9 -15-3.01154 6.42345  20
   0   9  15-8.26583 5.80148  21
   0   9  15 7.00245 8.01358  30
   0   9  16-0.33634 7.04682  30
   0  -9 -16-2.70418 5.19350  20
   0   9  17 0.06019 5.51555  30
   0  10   0 11.2060 15.5722   1
   0  10   0 26.8311 9.25474  30
   0  10   0 8.57930 8.54287   8
   0  10   0 6.24741 14.0477  13
   0 -10   0-2.60351 16.8339  34
   0  10   1 28.6290 15.3585   1
   0  10   1 8.81991 9.27885  30
   0  10   1 18.5673 8.53500   8
   0  10   1 46.5661 14.6679  13
   0  10  -1 24.6221 14.9381  13
   0 -10   1 13.0767 17.0111  34
   0 -10  -1-0.51959 17.1362  34
   0  10   2 29.3786 15.7497   1
   0  10  -2 1.78853 15.4839   1
   0  10   2 21.0863 9.34193  30
   0  10   2 3.26808 8.51390   8
   0  10  -2 14.9029 14.9192  13
   0  10   2 37.0322 14.2626  13
   0 -10  -2 25.9883 17.0311  34
   0 -10   2-6.91200 17.3756  34
   0  10   3-3.99488 15.1384   1
   0  10  -3 38.5205 15.9498   1
   0  10   3-2.01568 9.44327  30
   0  10  -3 16.5433 8.42456   8
   0  10   3-13.5831 8.51178   8
   0  10  -3 5.24400 15.1344  13
   0  10   3-4.80718 13.9981  13
   0 -10  -3 14.6981 17.2087  34
   0 -10   3 32.0723 17.8909  34
   0  10  -4 21.7122 15.2661   1
   0  10   4 17.8700 15.0414   1
   0  10   4 10.8376 9.45808  30
   0  10   4 1.78892 8.27388   8
   0  10  -4-3.17437 8.25203   8
   0  10   4-7.47614 14.2221  13
   0  10  -4-0.97745 14.9600  13
   0 -10   4 27.2790 17.7579  34
   0 -10  -4 6.41861 17.1422  34
   0  10   5 2.54350 14.4965   1
   0  10  -5 18.1727 14.7424   1
   0  10   5 7.72463 8.05473   8
   0  10  -5-1.87213 7.84568   8
   0  10   5 3.79630 9.57968  30
   0  10  -5 3.49250 15.3139  13
   0  10   5 3.08706 14.3006  13
   0 -10   5 10.8058 17.8968  34
   0 -10  -5 14.7544 17.3822  34
   0  10  -6 66.2939 8.17397   8
   0  10   6 67.4913 8.20034   8
   0  10   6 67.6984 9.99042  30
   0  10  -6 56.7376 16.1630  13
   0 -10  -6 57.4314 17.9938  34
   0 -10   6 26.8167 18.7555  34
   0  10  -6 50.3559 14.6877   1
   0  10   6 53.3972 14.6727   1
   0 -10   7 4.10538 18.0300  34
   0  10  -7 15.4408 7.20200   8
   0  10   7 7.65438 7.29891   8
   0  10   7 13.6351 9.77818  30
   0 -10  -7 30.1651 18.0093  34
   0  10  -7 7.15813 16.0596  15
   0  10   7-18.7526 13.6368   1
   0  10  -7 18.4391 13.5353   1
   0  10   8 11.2355 9.82662  23
   0  10  -8 13.6389 6.67425   8
   0  10   8 6.63997 6.65015   8
   0 -10  -8 21.6953 17.6519  34
   0  10  -8 11.1401 15.9871  15
   0  10   8 18.7828 9.94033  30
   0 -10   8-24.2008 17.9439  34
   0  10   9 6.90227 9.64593  23
   0 -10  -9 15.2618 17.4632  34
   0 -10   9 4.11051 17.6504  34
   0  10  -9 4.94148 15.2892  15
   0  10   9-10.1829 10.1125  30
   0  10  10 24.1393 10.0324  30
   0  10  10 25.5370 9.43645  23
   0  10  11-7.17150 9.63353  30
   0  10  11-9.02377 8.83373  23
   0  10  12 6.77149 9.29973  30
   0  10  12 4.00985 8.21025  23
   0  10  13-6.28699 8.54797  30
   0  10  13-10.1221 7.30598  23
   0  10  14 3.03608 7.89947  30
   0  10  14 2.36334 6.20149  21
   0  10  15 7.62288 6.75669  30
   0 -10 -16 6.16447 5.18422  28
   0  10  16-4.16732 5.29046  30
   0  11   0 9.70810 16.0294   1
   0  11   0 6.72303 8.52455   8
   0  11   0-20.2023 14.4890  13
   0 -11   0-1.68092 17.1452  34
   0  11   1 24.6542 16.1793   1
   0  11   1 10.7391 9.67226  30
   0  11   1 4.76566 8.38382   8
   0  11  -1 7.62419 14.6178  13
   0  11   1-11.5790 14.7128  13
   0 -11  -1 17.8500 17.4582  34
   0 -11   1-3.38938 17.3599  34
   0  11   2-32.9915 16.0021   1
   0  11  -2 3.36218 15.8743   1
   0  11   2-8.65870 9.65584  30
   0  11   2 17.6709 8.60391   8
   0  11  -2 6.30326 14.7971  13
   0  11   2 24.8489 14.5306  13
   0 -11  -2 15.6119 17.4400  34
   0 -11   2 14.1888 17.5505  34
   0  11  -3 2.83142 15.7567   1
   0  11   3 10.2870 15.2554   1
   0  11  -3-7.61675 8.28940   8
   0  11   3-3.59397 8.25740   8
   0  11   3 7.78844 9.63695  30
   0  11  -3 3.44686 15.0629  13
   0  11   3-10.9728 13.9732  13
   0 -11   3 6.26872 17.3057  34
   0 -11  -3 12.3379 17.3107  34
   0  11  -4-9.66249 15.0557   1
   0  11   4-12.2577 15.3198   1
   0  11   4 3.62099 8.27080   8
   0  11  -4 0.13940 8.34604   8
   0  11   4-0.84369 9.64366  30
   0  11  -4-1.02635 16.4777  15
   0  11   4-5.41985 13.8373  13
   0  11  -4-5.46666 14.9566  13
   0 -11   4-11.5139 17.6001  34
   0 -11  -4-6.20733 17.2885  34
   0  11  -5 10.6196 14.7959   1
   0  11   5 6.08114 14.2010   1
   0  11  -5 16.1576 7.83805   8
   0  11   5 18.3871 8.05293   8
   0  11   5 26.6068 9.78143  30
   0  11  -5 35.7930 16.2826  15
   0 -11  -5 3.36343 16.7525  34
   0 -11   5 8.08522 17.6161  34
   0  11  -5 32.4224 15.3699  13
   0  11  -6 39.9923 14.0506   1
   0  11   6 14.6705 13.5449   1
   0  11  -6 2.20458 7.35688   8
   0  11   6 15.8737 7.53160   8
   0  11  -6 6.94855 14.7936  13
   0  11   6 31.8353 9.77786  30
   0 -11   6 19.6874 17.1908  34
   0 -11  -6-3.93676 16.9579  34
   0  11   7 11.2238 9.76701  23
   0  11  -7 10.8039 6.90538   8
   0  11   7 1.21702 6.91154   8
   0  11  -7-1.95841 14.4188  13
   0  11   7 2.67018 9.66091  30
   0 -11   7-7.49582 17.2230  34
   0 -11  -7 18.4840 17.2541  34
   0  11   8 0.47019 9.59423  23
   0  11  -8-15.3757 6.04197   8
   0  11   8-9.55080 6.27670   8
   0  11   9 3.32323 9.55303  30
   0  11   9 18.2970 9.29901  23
   0  11  10 27.1939 9.29196  30
   0  11  10 20.0408 8.61776  23
   0  11  11 8.19508 8.76282  30
   0  11  11 8.03459 7.86960  23
   0  11  12 0.20429 8.12197  30
   0  11  12-3.61537 7.14310  23
   0  11  13 10.5221 7.36361  30
   0  11  13 11.9352 6.18722  21
   0  11  13 4.27704 5.97993  23
   0 -11 -14 2.94602 5.20473  28
   0  11  14-2.36104 6.25108  30
   0 -12   0-20.3605 16.8287  34
   0  12   0 19.0481 13.5854  13
   0  12   0 6.83923 8.16269   8
   0  12   0-0.95435 15.0416   1
   0 -12  -1 22.5465 16.1945  34
   0 -12   1-11.6342 16.5743  34
   0  12   1 13.9600 13.6253  13
   0  12  -1-7.31582 13.6448  13
   0  12   1 5.21367 15.0173   1
   0  12   1 5.52936 8.17290   8
   0  12  -2 0.96616 8.19411   8
   0  12   2-13.3685 8.16760   8
   0  12   3-4.13041 9.26621  30
   0  12   3-15.0365 7.85104   8
   0  12  -3 4.01060 7.87722   8
   0  12   4 9.77700 9.27118  30
   0  12  -4-4.30700 7.73524   8
   0  12   4-8.77721 7.60709   8
   0  12   5-0.50930 9.15883  30
   0  12  -5 2.47019 7.38055   8
   0  12   5-1.18206 7.12937   8
   0  12   6 3.87126 9.09313  30
   0  12   6 11.1929 6.77112   8
   0  12  -6 12.4900 6.86924   8
   0  12   7 1.86466 8.68396  23
   0  12   7-1.33122 8.98901  30
   0  12  -7 6.22373 6.26510   8
   0  12   7-5.30952 6.24276   8
   0  12   8-2.81876 8.53529  23
   0  12   8 1.03816 8.82726  30
   0  12   9-3.66188 7.95422  23
   0  12   9 7.20441 8.40950  30
   0  12  10 13.6629 7.06954  23
   0  12  10-6.59619 7.99254  30
   0  12  11 12.8710 6.53660  23
   0  12  11 8.46296 7.17217  30
   0  12  12-2.57899 6.38774  30
   0  13   0-3.24634 7.13276   8
   0  13   0 1.27427 8.14218  23
   0  13   1-6.56546 7.16327   8
   0  13   1-3.70365 8.37164  23
   0  13   2-5.11663 6.96798   8
   0  13  -2-5.88407 7.10860   8
   0  13   2-2.68490 8.74392  23
   0  13   3 15.5292 6.96704   8
   0  13  -3 6.03690 6.75008   8
   0  13   3 1.68451 8.51614  23
   0  13   4 0.92725 6.62072   8
   0  13  -4 10.0915 6.69410   8
   0  13   4-2.70459 8.38981  23
   0  13   5 3.23786 6.24675   8
   0  13  -5 11.1360 6.26360   8
   0  13   5 5.39245 8.06697  23
   0  13  -6-0.92338 5.46301   8
   0  13   6-2.19258 5.48359   8
   0  13   6-3.50792 7.85686  30
   0  13   7-4.78852 7.57273  30
   0  13   8 1.04683 7.17107  30
   0  13   8 0.50312 6.82637  23
   0  13   9 3.13995 6.54438  30
   0  13   9-3.82814 5.93644  23
   0  13  10-7.00382 5.72029  30
   0  14   0-4.02688 5.52955   8
   0  14   1 5.88817 5.67622   8
   0  14  -2 5.01668 5.45111   8
   0  14   2 6.73882 5.45016   8
   0  14   2 20.3366 6.82726  23
   0  14   3 3.92525 5.14333   8
   0  14  -3-4.09395 5.24707   8
   0  14   4 0.40943 5.03613   8
   0  14  -4 1.73982 4.95242   8
   0  14   4 3.61680 6.75961  23
   0  14   5 4.83126 6.16900  23
   0  14   6-0.15707 5.57770  23
  -1   0  21 4.52745 4.32178  31
  -1   0  20-9.42238 5.97101  31
   1   0 -20-1.81431 5.68250  16
  -1   0  19 25.3731 7.03608  31
   1   0 -18 4.16656 8.00482  20
   1   0 -17 432.662 16.7975  20
   1   0 -16 6.25363 8.68395  20
   1   0 -15 107.229 9.70037  20
   1   0 -14 8.48957 8.20742  20
   1   0 -13-8.63990 7.93257  20
   1   0 -12-0.95953 7.38571  20
   1   0 -11 120.775 8.26616  20
   1   0 -10 3.80082 6.54563  20
   1   0  -9 365.685 16.1379  15
   1   0  -9 353.879 13.0633  20
   1   0  -8-1.33284 9.73616  15
  -1   0   8 8.70308 12.8062  14
   1   0  -7 81.6757 9.59869  15
  -1   0   7 82.7061 12.6094  14
  -1   0   6-7.94398 11.2478  14
   1   0  -6 1.91577 8.21876  15
   1   0  -5 723.276 24.4893  15
  -1   0   5 729.445 25.8682  14
  -1   0   4 9.08225 3.38076   4
  -1   0   4 30.5631 10.8021  14
   1   0  -4 21.7935 7.41514  15
  -1   0   3 173.595 6.26336   2
  -1   0   3 178.604 9.70791  14
   1   0  -3 173.528 7.59386  15
  -1   0   2-0.45202 3.26250  33
  -1   0   2-1.81722 3.42774  35
  -1   0   2 0.36066 3.17844  37
  -1   0   2 0.13266 3.52410   1
  -1   0   2-2.66527 2.68571   2
  -1   0   2 0.70171 2.65867   3
   1   0  -2-3.71170 3.22443  15
  -1   0   1 2485.37 74.8165  37
  -1   0   1 2459.40 74.8179  35
  -1   0   1 2384.84 74.8233   1
  -1   0   1 2494.87 74.8223  33
  -1   0   0 0.61054 2.44494  37
  -1   0   0-0.07878 2.61633  35
  -1   0   0 0.25624 2.20535   3
  -1   0   0-0.12941 2.71599   1
  -1   0   0 3.24943 2.25554   2
  -1   0   0-2.17967 2.51466  33
  -1   0  -1 298.250 9.52554   2
  -1   0  -1 290.411 9.48086   3
  -1   0  -2 1.78383 3.53279  35
  -1   0  -2 1.59463 3.27085  37
  -1   0  -2-1.33571 2.93644   2
  -1   0  -2 3.40789 3.57546   1
  -1   0  -2 0.21126 3.49557  33
   1   0   3 1990.86 61.4409  14
  -1   0  -3 1986.94 60.6029   2
   1   0   4 10.4118 10.6408  14
   1   0   5 1860.28 59.4531  14
  -1   0  -5 1923.20 59.2684  15
   1   0   6 6.05499 11.1484  14
  -1   0  -6 3.82599 9.47888  15
   1   0   7 30.0120 12.5080  14
  -1   0  -7 10.1872 9.89426  15
   1   0   8 3.50824 12.2077  14
  -1   0  -8-0.41245 10.3757  15
  -1   0  -8-0.35013 6.43410  20
  -1   0  -9 219.904 9.92985  20
  -1   0  -9 217.693 9.37287  19
  -1   0 -10-10.5691 6.17150  19
  -1   0 -10-1.85329 6.95910  20
  -1   0 -11 1.28088 6.52905  19
  -1   0 -11 15.7644 7.38904  20
  -1   0 -12 7.39690 6.88040  19
  -1   0 -12-3.87043 7.66408  20
  -1   0 -13 17.2976 7.32481  19
  -1   0 -13 6.95104 8.42852  20
  -1   0 -14 6.50332 8.86103  20
  -1   0 -15 63.1642 9.59667  20
  -1   0 -16-4.58034 8.77148  20
  -1   0 -17 41.8123 8.78872  20
   1   0  19 14.8737 5.72643  31
  -1   0 -20 12.2006 5.59467  16
   1   1 -21 1.39090 8.07189  29
   1  -1 -21 2.01976 8.17536  29
  -1  -1  21-4.30756 4.68676  31
   1   1 -20 2.50984 5.30337  16
  -1  -1  20-3.80609 6.18332  31
  -1   1  20 0.28906 5.50976  31
  -1   1  19-3.68523 6.52496  31
   1   1 -19 0.98179 6.54880  16
   1  -1 -19 2.85836 7.26837  20
   1  -1 -18 14.5626 8.26404  20
  -1   1  18 23.7029 7.37919  31
   1   1 -17 53.2942 8.94342  20
   1  -1 -17 59.9590 8.94063  20
   1  -1 -16 255.198 12.3570  20
   1   1 -16 218.065 12.1364  20
   1  -1 -15 22.9147 8.97192  20
   1   1 -15-14.5831 8.53773  20
   1   1 -14 2.81351 7.97354  20
   1  -1 -14-7.64079 8.28101  20
   1  -1 -13 54.4393 8.52966  20
   1   1 -13 56.8866 8.14398  20
   1   1 -12 36.7665 7.55998  20
   1  -1 -12 41.1368 7.80287  20
  -1   1  11 11.1798 13.9671  14
   1   1 -11 13.8185 11.2746  15
   1   1 -11 15.5362 6.89918  20
   1  -1 -11 32.6621 7.32157  20
   1   1 -10 18.4669 10.4985  15
  -1   1  10 10.6410 13.8194  14
   1   1 -10 15.5715 6.86050  20
  -1   1   9 312.537 17.6418  14
   1   1  -9 323.914 15.6396  15
   1   1  -9 327.643 12.2824  20
   1   1  -8 1734.14 55.6560  15
  -1   1   8 1774.46 56.7653  14
  -1   1   7 314.432 16.2101  14
   1   1  -7 319.471 14.5352  15
  -1  -1   6 7.40876 2.47348   2
  -1  -1   6 5.62366 3.16179   3
  -1   1   6 5.53279 3.61809   1
  -1   1   6 1.91589 3.47425  33
   1  -1  -6 20.7101 9.38646  34
  -1   1   6 8.57710 11.1755  14
   1   1  -6 1.37650 8.93755  15
  -1   1   6 9.64518 3.65458  35
  -1   1   6 5.73655 3.35772  37
   1   1  -5 251.983 12.5295  15
  -1   1   5 269.228 13.7233  14
   1  -1  -5 266.531 12.6606  34
  -1   1   5 233.748 9.09715   1
   1   1  -4 610.822 21.2156  15
   1  -1  -4 604.057 21.0825  34
  -1   1   4 604.751 19.4846   1
   1  -1  -3 1173.93 37.1214  34
  -1   1   3 1183.91 36.5018   1
  -1   1   2 1617.59 50.8939  13
   1  -1  -2 1672.04 50.8242  34
  -1   1   2 1659.70 50.6811   1
   1  -1  -1 85.8503 4.83239  34
  -1   1   1 76.2499 5.11673   1
  -1   1   0 5067.67 154.154   1
   1   1   1 1834.72 56.0744  13
  -1   1  -2-2.83526 5.02044   1
  -1   1  -3 2521.54 77.0453   1
  -1   1  -4 1407.64 43.4050   1
  -1   1  -5 726.746 24.1013  15
  -1  -1  -5 687.747 21.7809   3
  -1   1  -5 718.711 22.0004   1
  -1   1  -6 17.9797 9.34309  15
   1   1   6 11.3938 11.1895  14
  -1   1  -7 771.087 27.4696  15
   1   1   7 793.568 28.2177  14
  -1   1  -8 1505.62 47.5195  20
  -1   1  -8 1529.77 47.4046  19
  -1   1  -8 1547.81 49.6178  15
   1   1   8 1582.92 50.2846  14
  -1   1  -9 19.1191 6.79438  20
   1   1   9 8.02567 12.7208  14
  -1   1  -9 14.3267 11.4335  15
  -1  -1  -9 9.97688 5.75137  19
  -1   1  -9 20.2069 6.39820  19
  -1   1 -10 0.93357 6.98088  20
  -1  -1 -10 1.87729 7.02844  20
   1   1  10 3.09834 13.2981  14
  -1   1 -10-2.56964 11.7736  15
  -1  -1 -10 1.99060 6.14074  19
  -1   1 -10 6.76333 6.37712  19
  -1  -1 -11 20.7581 7.48310  20
  -1   1 -11 28.5961 7.41601  20
  -1   1 -11 18.2124 12.1167  15
   1   1  11 14.9203 14.1819  14
  -1   1 -11 17.2051 6.72242  19
  -1  -1 -11 22.4323 6.46371  19
  -1   1 -12 36.0504 7.21136  19
  -1  -1 -12 24.4834 6.74762  19
  -1  -1 -12 27.8725 8.16347  20
  -1   1 -12 26.4233 7.84580  20
  -1  -1 -13 12.0285 7.11131  19
  -1   1 -13 4.40154 8.20880  20
  -1  -1 -13 7.59327 8.64927  20
  -1  -1 -14 8.92039 7.44812  19
  -1   1 -14 21.8337 8.94628  20
  -1  -1 -14 5.86821 8.96970  20
  -1   1 -15 31.5633 9.02381  20
  -1  -1 -15 35.9753 9.18491  20
  -1   1 -16 8.72018 8.99059  20
  -1  -1 -16 17.5702 9.17026  20
  -1  -1 -17 5.45089 8.58820  20
   1   1  18 3.86860 6.09645  31
  -1  -1 -18-2.08055 7.56445  20
  -1   1 -19 14.4785 6.73075  16
  -1  -1 -20 8.24042 8.76011  29
  -1   1 -20 2.49164 8.68610  29
  -1   1 -20 5.17033 5.22426  16
  -1  -1 -20 1.80144 5.63586  16
   1  -1  20 5.00308 4.58088  31
  -1   1 -21 12.7238 6.47398  29
  -1  -1 -21 12.2871 6.98584  29
  -1  -2  21-6.35900 4.68477  31
   1  -2 -21 3.01943 7.89753  29
   1   2 -21 3.23082 7.30416  29
   1   2 -20-2.06404 9.10655  29
   1  -2 -19 6.15189 7.16907  20
   1   2 -19-15.6207 6.23238  16
  -1   2  19-0.26019 6.14045  31
   1   2 -18 2.08968 7.02639  16
   1  -2 -18 3.64649 8.04189  20
  -1   2  18-11.8651 7.01817  31
   1  -2 -17 152.081 10.4562  20
  -1   2  17 150.929 9.27768  31
   1  -2 -16-6.43765 8.88075  20
  -1   2  16 6.28774 7.68416  31
   1  -2 -15 10.5334 9.06804  20
   1   2 -15-1.21382 8.23664  20
   1   2 -14-3.87710 8.31209  20
   1  -2 -14 8.68494 8.71175  20
   1   2 -13-0.36909 12.9415  15
   1   2 -13 0.83772 7.73036  20
   1  -2 -13-7.15674 8.16085  20
  -1   2  12 7.90494 15.7465  14
   1   2 -12 8.99636 12.2133  15
   1   2 -12 4.33869 7.37058  20
   1   2 -11-3.24233 11.5818  15
  -1   2  11-0.73415 14.5149  14
   1   2 -11-10.1912 7.02970  20
   1   2 -10 14.4254 10.8221  15
  -1   2  10 12.8147 13.7407  14
   1   2 -10 1.97576 6.75545  20
   1   2  -9 1140.78 37.6797  15
  -1   2   9 1121.20 38.9294  14
   1   2  -9 1108.84 35.2442  20
   1   2  -8 33.3284 6.42422  20
  -1  -2   8 21.1402 2.96010   3
   1  -2  -8 39.3387 11.5114  34
   1   2  -8 31.4574 10.7918  15
  -1   2   8 38.9763 12.8993  14
  -1   2   7 129.667 6.84086   1
   1  -2  -7 161.113 12.0560  34
   1   2  -7 156.675 11.7872  15
  -1   2   6 18.1689 5.89001   1
   1  -2  -6 26.0747 10.0234  34
   1   2  -6 10.3416 9.90990  15
  -1   2   5 166.149 8.13583   1
   1   2  -5 145.909 11.1959  15
   1  -2  -5 136.798 11.0638  34
  -1   2   4 4786.07 148.362   1
   1  -2  -4 4987.40 148.855  34
  -1   2   3 13.7540 8.65196  13
   1  -2  -3 19.7766 8.43343  34
  -1   2   2 3098.97 94.1235  13
   1  -2  -2 3037.20 94.0726  34
  -1   2   1 12268.5 375.681  13
  -1  -2   1 12481.6 375.781  36
   1  -2  -1 12344.0 375.666  34
   1   2   0 6704.11 200.677  13
   1  -2   0 6488.82 200.643  36
   1   2   1 226.126 9.86050  13
   1   2   2 1192.54 37.5531  13
   1   2   3 2220.05 67.9413  13
  -1   2  -3 2176.47 67.6542   1
  -1   2  -4 82.2056 8.37312  15
  -1   2  -4 70.3478 7.09790   1
  -1   2  -5 3.28665 8.64065  15
  -1   2  -5 0.63912 5.96078   1
  -1   2  -6 106.759 10.3698  15
  -1   2  -6 92.3481 6.49870   1
  -1   2  -7 10.7350 6.30811  20
  -1  -2  -7 13.7369 11.2763  34
  -1   2  -7 7.78774 4.23286   1
  -1   2  -7 9.59139 10.2610  15
  -1   2  -8 433.125 15.6613  20
  -1   2  -8 467.968 15.6165  19
  -1  -2  -8 440.998 15.1908  19
   1   2   8 445.401 20.1540  14
  -1   2  -8 444.848 19.2264  15
  -1   2  -9 0.34386 6.92015  20
   1   2   9-0.28331 13.2551  14
  -1   2  -9-2.35627 11.3210  15
  -1  -2  -9-1.39852 5.48146  19
  -1   2  -9-2.81842 6.63091  19
  -1   2 -10 5.54026 7.12736  20
   1   2  10-4.59229 14.1485  14
  -1   2 -10 10.8102 11.6278  15
  -1  -2 -10 5.66341 5.93101  19
  -1   2 -11 5.23100 7.48279  20
  -1   2 -11 12.2478 12.4987  15
   1   2  11 2.25081 14.9208  14
  -1  -2 -11 1.07955 6.35891  19
  -1   2 -12 15.3361 7.86616  20
  -1  -2 -12 1.95988 8.08477  20
  -1   2 -12 4.57095 13.2166  15
   1   2  12 13.4964 15.7829  14
  -1  -2 -12 22.3472 6.59428  19
  -1   2 -13 8.82175 8.36954  20
  -1  -2 -13 12.9973 8.63290  20
  -1  -2 -13 4.19489 6.93771  19
  -1   2 -14 13.0202 9.00113  20
  -1  -2 -14 17.3853 9.36889  20
  -1  -2 -15 7.88502 9.26928  20
  -1  -2 -16 142.724 10.5650  20
  -1  -2 -17 17.5928 8.58277  20
  -1   2 -17 15.8332 8.11437  16
  -1  -2 -18-3.58867 7.61304  20
  -1   2 -18-14.1171 7.43952  16
  -1  -2 -19 1.89255 6.56277  20
  -1   2 -19-5.95538 6.29853  16
  -1   2 -19-2.72085 10.0958  29
  -1   2 -20 10.0201 4.93607  16
   1  -2  20 9.26788 4.93086  31
  -1   2 -20 8.44605 8.26696  29
  -1  -2 -20 2.24565 8.72804  29
  -1  -2 -21-0.13145 6.25704  29
  -1   2 -21-2.90819 5.82745  29
  -1  -3  21-6.18154 4.55412  31
   1  -3 -21 0.89095 7.17460  29
   1  -3 -20-7.76111 5.72530  20
   1   3 -20-12.7150 8.63121  29
   1  -3 -19-1.03206 6.88469  20
   1  -3 -18 0.61530 7.85559  20
  -1   3  18 7.03340 6.24213  31
   1   3 -18-1.88141 6.61716  16
  -1   3  17 27.4462 7.22409  31
   1   3 -17 39.0445 7.46220  16
   1  -3 -17 47.7329 9.00278  20
  -1   3  16-4.13174 7.38081  31
   1   3 -16 19.9081 7.54015  16
   1  -3 -16 8.54659 9.15525  20
  -1   3  15-14.4164 7.33403  31
   1  -3 -15-6.83679 9.49129  20
  -1   3  14 14.4377 7.19057  31
   1  -3 -14 24.3022 9.24262  20
   1   3 -14 13.0122 14.1139  15
  -1   3  13-4.80133 6.79091  31
   1   3 -13-12.9217 13.4970  15
  -1   3  13 8.27235 17.2772  14
   1   3 -12 2.14659 12.4167  15
  -1   3  12-13.2252 16.0379  14
   1   3 -11-9.30156 12.2272  15
  -1   3  11 5.48515 15.6998  14
   1   3 -11 0.10241 7.14284  20
  -1   3  11 2.22040 6.57748  23
  -1   3  10-4.45935 14.8578  14
   1   3 -10-3.43972 11.7507  15
  -1   3  10-1.44354 6.42183  23
   1   3 -10 5.88113 6.80942  20
   1  -3  -9 962.344 32.8298  34
  -1   3   9 955.265 33.8260  14
   1   3  -9 958.198 32.3709  15
  -1   3   9 896.932 29.1686  23
   1   3  -9 899.095 29.3286  20
   1   3  -8 401.724 14.8585  20
   1  -3  -8 447.375 19.0301  34
   1   3  -8 432.382 18.5137  15
  -1   3   8 401.717 14.8495   1
  -1   3   8 450.303 14.8248  23
  -1   3   7 3.72901 7.00463   1
   1   3  -7 12.2207 11.2105  15
   1  -3  -7-5.84637 11.7629  34
  -1   3   6 34.8755 7.45600   1
   1  -3  -6 38.8835 11.2183  34
   1   3  -6 32.3401 11.3744  15
   1  -3  -5 2.16175 9.89804  34
  -1   3   5 3.95178 7.73629   1
   1  -3  -4 271.785 14.0168  34
  -1   3   4 308.441 13.7423  13
  -1   3   3 45.9682 9.19327  13
   1  -3  -3 55.7886 9.84013  34
  -1  -3   3 53.9512 9.41858  36
  -1  -3   2 512.266 18.5563  36
   1  -3  -2 498.913 18.5131  34
  -1   3   2 470.452 18.5122  13
  -1  -3   1 18677.6 559.494  36
   1  -3  -1 18317.3 559.338  34
  -1   3   1 18245.9 559.333  13
   1   3   0 13440.7 408.731  13
   1  -3   1 824.241 28.7946  36
   1   3   1 926.232 28.7841  13
   1   3   2 79.2851 8.76470  13
   1   3   3 956.126 31.2275  13
   1   3   4 38.7759 9.04541  13
  -1   3  -4 35.3582 9.28837  15
  -1   3  -5 433.222 16.1003   1
  -1   3  -5 438.301 17.6964  15
  -1   3  -6 59.5310 7.65122   1
  -1   3  -6 36.5682 10.3619  15
  -1  -3  -6 68.2886 12.0239  34
  -1  -3  -7 968.107 31.9132  34
  -1   3  -7 863.040 28.8999   1
  -1   3  -7 923.968 31.5804  15
  -1   3  -7 912.806 28.8399  20
  -1   3  -8 883.651 28.2469  20
  -1  -3  -8 915.906 31.8412  34
  -1  -3  -8 962.083 27.7877  25
  -1   3  -8 883.724 31.2479  15
  -1  -3  -9 11.3903 5.90128  19
  -1   3  -9 4.36364 6.97168  20
  -1   3  -9 0.57564 11.7813  15
   1   3   9 0.30900 13.4522  14
  -1  -3  -9 4.49875 12.8821  34
  -1  -3  -9 9.17852 5.72094  25
  -1   3 -10 11.9410 7.48675  20
  -1   3 -10-10.6709 12.5557  15
   1   3  10-2.12096 14.2448  14
  -1  -3 -10-7.16308 5.91515  19
  -1   3 -11 87.2854 8.54600  20
  -1   3 -11 82.0085 13.7065  15
   1   3  11 95.0548 16.3076  14
  -1  -3 -11 89.5037 7.30384  19
  -1   3 -12 7.61522 13.5905  15
   1   3  12 6.25916 16.4909  14
  -1  -3 -12 7.68215 6.66593  19
  -1  -3 -13 7.17618 8.83872  20
   1   3  13 2.43481 16.7522  14
  -1   3 -13-9.15149 14.1000  15
  -1  -3 -13 1.45602 6.89758  19
  -1  -3 -14 3.92469 9.29490  20
  -1  -3 -15 127.371 10.4807  20
  -1   3 -15 97.7894 9.42719  16
  -1  -3 -16 59.4725 9.27442  20
  -1   3 -16 62.9959 8.64936  16
  -1  -3 -17-6.86538 8.30963  20
  -1   3 -17-10.3024 7.66790  16
  -1  -3 -18 11.4837 7.30672  20
  -1   3 -18 13.5491 10.3528  29
  -1   3 -18 1.05391 6.88779  16
  -1  -3 -19-7.31143 6.21384  20
  -1   3 -19 7.75666 9.05049  29
  -1  -3 -19-2.12624 9.11685  29
  -1   3 -19-8.55355 5.83067  16
  -1   3 -20 15.5284 7.46449  29
  -1  -3 -20-18.2969 7.65444  29
   1  -4 -21 6.67874 5.22940  29
  -1  -4  21 1.55431 4.06655  31
   1  -4 -20-10.0310 5.25097  20
  -1   4  20 4.81185 6.45844  30
   1  -4 -20 4.45352 7.77519  29
   1  -4 -19-12.7717 6.68315  20
   1  -4 -18 0.35166 7.59450  20
   1  -4 -17-0.40290 8.45049  20
   1   4 -17 6.77281 6.70209  16
   1  -4 -16 15.4563 9.27021  20
   1   4 -16 8.36948 7.12119  16
   1   4 -15 2.43984 7.45084  16
   1   4 -15 12.0695 14.2667  15
  -1   4  15-12.6265 7.18236  31
   1  -4 -15-4.13769 9.25608  20
  -1   4  14-11.9501 18.2014  14
   1   4 -14 2.93437 7.53756  16
  -1   4  14-13.4962 7.54643  21
  -1   4  14-3.01654 7.04783  31
  -1   4  13 47.8356 7.07047  31
  -1   4  13 42.4876 18.3213  14
   1   4 -13 67.2788 14.6961  15
   1   4 -13 51.9029 7.84674  16
   1   4 -12 0.38722 13.3310  15
  -1   4  12 2.82571 16.8373  14
   1   4 -12-4.21566 7.12495  16
  -1   4  12 8.84931 7.06490  23
  -1   4  12 8.43209 6.29994  31
  -1   4  11 2.71734 7.25118  23
   1   4 -11 25.9342 13.0224  15
  -1   4  11 1.68546 15.5195  14
   1   4 -11 6.64524 6.71629  16
   1   4 -10-8.39576 12.3493  15
  -1   4  10-1.87897 14.8642  14
   1   4 -10 10.1040 6.35954  16
  -1   4  10 3.42275 6.95857  23
   1  -4 -10 12.3028 13.4583  34
  -1   4   9-7.17081 6.99284  23
   1   4  -9 2.98091 6.06817  16
   1   4  -9-7.69657 5.89685   1
   1  -4  -9 10.2632 13.0598  34
   1   4  -9 2.62691 11.9998  15
   1   4  -8 46.1856 6.11454  16
  -1   4   8 44.0950 7.66861   1
   1  -4  -8 54.2653 12.8347  34
   1   4  -8 50.9938 12.5199  15
   1   4  -7 73.1647 6.17358  16
   1   4  -7 74.7454 12.1723  15
   1  -4  -7 80.4210 12.7016  34
  -1   4   7 58.3060 8.64685   1
   1  -4  -6 2.76792 12.0499  34
  -1   4   6-3.01102 8.71946   1
  -1   4   5 61.9404 10.9670  13
   1  -4  -5 75.0789 11.9128  34
  -1   4   4-1.14589 10.0168  13
   1  -4  -4-3.91202 10.3707  34
  -1  -4   4 10.6094 10.0974  36
  -1   4   3 43.0086 10.0066  13
   1  -4  -3 48.8234 10.7549  34
  -1  -4   3 48.3553 9.88772  36
  -1   4   2 8.03078 9.86584  13
   1  -4  -2 18.6610 10.3258  34
  -1  -4   2 19.1945 9.58399  36
   1  -4  -1 4169.09 126.911  34
   1   4  -1 4085.38 126.692  13
  -1   4   1 4117.75 126.833  13
  -1   4   0 2575.86 81.9434  13
   1   4   0 2694.29 81.8448  13
   1  -4   1 609.716 22.1017  36
   1   4   1 635.388 22.0817  13
   1   4   2 62.0945 9.39619  13
   1  -4   2 77.1267 9.38175  36
   1   4   3 117.961 10.1798  13
   1  -4   3 93.4255 10.3033  36
   1   4   4 114.297 10.5686  13
  -1   4  -5 0.83910 11.1356  15
  -1  -4  -5-0.61043 11.9080  34
  -1   4  -5 8.58722 8.63726   1
  -1  -4  -6 63.2859 12.8535  34
  -1   4  -6 76.4773 12.1106  15
  -1   4  -6 72.2661 8.87260   1
  -1   4  -6 75.5177 6.61379  16
  -1   4  -7 371.324 13.4374  16
  -1   4  -7 356.926 17.6372  15
  -1   4  -7 356.286 14.5606   1
  -1  -4  -7 372.474 18.4977  34
  -1  -4  -8 214.093 15.8924  34
  -1   4  -8 244.690 10.2640  16
  -1   4  -8 207.465 10.2921   1
  -1   4  -8 225.126 15.3148  15
  -1  -4  -8 240.321 9.24430  25
  -1  -4  -9 58.1966 13.8429  34
  -1  -4  -9 41.6290 5.76719  25
  -1   4  -9 44.7071 7.26383  16
  -1   4  -9 41.6225 12.5448  15
   1   4  10 27.4321 6.60616  23
   1   4  10 19.6771 15.1187  14
  -1   4 -10 44.0153 13.4356  15
  -1   4 -10 35.2514 7.42435  16
  -1  -4 -10 27.8198 6.37941  19
  -1  -4 -10 9.43623 14.1327  34
   1   4  11 6.03145 16.1558  14
  -1   4 -11 17.5571 13.2347  15
  -1   4 -11-8.51148 7.68875  16
  -1  -4 -11 8.87452 6.41141  19
  -1   4 -12-2.55613 14.1995  15
   1   4  12-4.27341 16.6638  14
  -1   4 -12-7.43619 8.13554  16
  -1  -4 -12 3.02240 6.64103  19
  -1   4 -13-4.09137 14.7222  15
   1   4  13-16.8371 17.4185  14
  -1   4 -13 17.1597 8.44227  16
  -1  -4 -14 31.5741 9.44674  20
   1   4  14 2.65265 17.9014  14
  -1   4 -14 34.0664 15.0780  15
  -1   4 -14 23.4914 8.45218  16
  -1  -4 -15 51.4656 9.79129  20
  -1   4 -15 53.6707 8.53080  16
  -1   4 -16 137.895 9.50470  16
  -1  -4 -16 142.681 10.3724  20
  -1   4 -16 138.628 12.3228  29
  -1   4 -17 11.4104 7.26785  16
  -1  -4 -17 19.9440 8.12246  20
  -1   4 -17-5.28284 10.2157  29
  -1   4 -18 15.5260 6.35786  16
  -1  -4 -18 2.37026 6.95839  20
  -1   4 -19 10.7450 5.02520  16
  -1  -4 -19-4.68887 8.28306  29
  -1  -4 -19 9.42901 7.68935  28
  -1  -4 -19 7.74268 5.68350  20
  -1  -4 -20-4.23481 6.23324  29
   1   4  20 10.0300 5.67217  30
   1  -5 -20-4.25186 5.90791  29
  -1   5  20 3.35413 5.69575  30
  -1   5  19 3.89683 7.26590  30
   1  -5 -19 2.83332 5.88861  20
   1  -5 -18 8.23114 7.15597  20
   1  -5 -17 13.8120 8.18953  20
   1  -5 -16 5.79587 8.86658  20
  -1  -5  16 7.96366 16.6832  36
   1   5 -16-4.54609 6.85478  16
   1  -5 -15 16.2814 9.41441  20
  -1  -5  15 8.04550 17.1772  36
   1   5 -15-4.49692 7.13043  16
  -1   5  15 5.02680 18.2328  14
   1   5 -15 15.8856 14.3848  15
  -1  -5  14 7.18323 16.6867  36
   1   5 -14-1.19063 7.36832  16
  -1   5  14-3.90673 18.1796  14
   1   5 -14-17.3625 14.8793  15
  -1   5  13 13.8042 7.97146  23
  -1   5  13 11.7965 17.9395  14
   1   5 -13 11.6064 7.38798  16
   1   5 -13 11.0661 14.3615  15
  -1   5  12 14.0768 7.97331  23
   1   5 -12 10.9752 14.3337  15
  -1   5  12 39.3078 17.9178  14
   1   5 -12 6.25918 7.25388  16
  -1   5  11-2.44276 7.61442  23
   1   5 -11 0.39416 13.7340  15
   1   5 -11-1.82166 6.87863  16
  -1   5  11 12.3966 16.3560  14
   1  -5 -11-6.14421 15.1520  34
  -1   5  10 6.10973 7.40763  23
   1   5 -10-2.17640 6.51600  16
   1   5 -10 20.7567 13.6949  15
   1  -5 -10 21.4935 14.2936  34
   1   5  -9 3.64073 7.33331   1
  -1   5   9 2.71275 7.34288  23
   1  -5  -9 13.2552 13.9498  34
   1   5  -9 0.90183 6.16385  16
   1   5  -9 5.71283 13.0927  15
   1  -5  -8 50.1762 13.7686  34
  -1   5   8 49.5079 9.24185   1
   1   5  -8 44.3890 13.0308  15
   1   5  -8 54.6749 6.30842  16
   1   5  -7-2.26610 4.98324   8
  -1   5   7-8.16836 9.37078   1
  -1  -5   7-6.00200 12.4562  36
   1   5  -7 0.37199 5.87585  16
   1   5  -7-2.82540 12.8001  15
   1  -5  -7-4.58375 12.4743  34
   1   5  -6 1.28483 5.56813  16
  -1   5   6 3.21493 9.29133   1
   1  -5  -6 25.4796 12.4140  34
  -1  -5   6 12.0138 11.5619  36
   1  -5  -5 18.9691 12.0517  34
  -1  -5   5 11.6569 11.1690  36
  -1   5   5 26.6740 11.5939  13
  -1   5   4 207.383 13.2929  13
  -1  -5   4 213.064 13.6930  36
   1  -5  -4 203.335 14.2080  34
  -1  -5   3-0.22620 10.4205  36
   1  -5  -3-3.44292 11.5541  34
  -1   5   3-7.00615 10.5930  13
   1   5  -2 161.582 12.1722  13
  -1   5   2 154.491 12.6641  13
   1  -5  -2 137.664 13.1831  34
  -1   5   1 360.777 16.5793  13
   1   5  -1 366.551 16.1984  13
   1  -5  -1 343.613 17.1644  34
   1   5   0 46.4427 10.5129  13
  -1   5   0 47.2985 11.0097  13
   1  -5   0 37.7584 11.4127  34
  -1   5  -1 12.3621 10.5162  13
   1   5   1-5.64297 10.1208  13
   1  -5   2 982.048 33.9257  36
   1   5   2 1015.78 33.6953  13
   1   5   3 77.3330 10.7100  13
  -1   5  -3 77.8230 6.62345  16
   1  -5   3 69.1215 11.1497  36
   1   5   4 0.19126 10.0397  13
  -1   5  -4 2.15323 5.97737  16
   1  -5   4 6.09182 10.5817  36
  -1  -5  -4 1.79074 11.7521  34
  -1   5  -5 27.2049 9.99691   1
   1  -5   5 27.9531 11.4704  36
  -1  -5  -5 40.0624 12.2589  34
   1   5   5 43.9747 10.8360  13
  -1   5  -5 50.2424 6.34520  16
  -1   5  -6 144.274 13.7013  15
  -1   5  -6 152.360 8.13915  16
  -1  -5  -6 157.768 13.9796  34
  -1   5  -6 135.275 10.8672   1
  -1   5  -7 293.019 10.6771   8
  -1   5  -7 298.751 11.8553  16
  -1   5  -7 306.411 16.9274  15
  -1  -5  -7 310.254 17.8553  34
  -1   5  -7 282.323 13.7582   1
  -1   5  -8 31.5034 6.83079  16
  -1   5  -8 33.0919 12.7587  15
  -1   5  -8 42.7333 8.00820   1
   1   5   8 22.1520 8.20146   1
  -1  -5  -8 35.3224 13.8929  34
  -1   5  -9 7.92961 13.0304  15
  -1   5  -9 10.0563 7.14309  16
  -1  -5  -9 2.28839 14.0074  34
  -1   5 -10 0.71465 7.60465  16
  -1   5 -10-14.1240 13.5130  15
  -1  -5 -10 19.3606 15.1068  34
   1   5  11-1.39909 7.31627  23
   1   5  11 27.0045 17.0127  14
  -1   5 -11 19.4967 14.1582  15
  -1   5 -11 13.7723 7.89071  16
  -1  -5 -11 9.87526 6.63520  19
   1   5  12-1.50176 17.1595  14
  -1   5 -12-7.64377 7.99630  16
  -1   5 -12-8.54569 15.1364  15
  -1  -5 -12-2.98015 6.63312  19
  -1   5 -13 48.6775 15.6346  15
  -1   5 -13 38.7350 8.56427  16
  -1   5 -14 27.8110 10.5567  29
   1   5  14-1.62064 18.2819  14
  -1   5 -14 5.77878 14.9343  15
  -1   5 -14 4.91688 8.24422  16
  -1   5 -15-1.88342 14.3119  15
  -1   5 -15-2.35600 7.84155  16
   1  -5  15 0.66773 17.1511  36
  -1  -5 -15-7.22702 9.05442  20
  -1   5 -15 1.90359 9.95430  29
  -1   5 -16 23.5272 7.60200  16
  -1  -5 -16 13.9674 8.57272  20
  -1   5 -16 2.55462 9.94091  29
  -1  -5 -17 16.5983 7.37240  20
  -1   5 -17 11.9804 6.64158  16
  -1   5 -18-4.78683 5.59483  16
  -1  -5 -18-5.35970 8.34988  29
  -1  -5 -18-1.45784 6.36759  20
  -1  -5 -19 19.6105 7.45095  28
  -1  -5 -19 25.8470 6.49329  29
  -1  -5 -19 15.7832 5.09532  20
   1   5  20 17.4349 4.92886  30
  -1   6  20 7.55342 4.57488  30
   1  -6 -20-0.94350 5.11975  28
  -1   6  19 0.07511 6.54144  30
   1  -6 -19 10.3036 4.99780  20
  -1   6  18 7.33921 7.89667  30
   1  -6 -18 6.62536 6.43305  20
  -1   6  17 8.79956 8.93970  30
   1  -6 -17 13.8498 7.68056  20
   1  -6 -16 7.36910 8.45619  20
   1   6 -15 4.70789 6.67602  16
  -1   6  15-1.09571 17.5631  14
  -1  -6  15-5.95496 16.4698  36
  -1   6  15 13.0592 7.60607  21
   1   6 -14-6.52160 14.7392  15
   1   6 -14-10.1830 7.18201  16
  -1   6  14-19.0826 17.9530  14
  -1  -6  14-21.2443 17.4086  36
  -1   6  14 2.97701 7.84493  23
   1   6 -13 8.84215 14.6994  15
   1   6 -13-13.4010 7.40564  16
  -1   6  13-31.6264 18.7144  14
  -1  -6  13-22.6868 17.1015  36
  -1   6  13 9.18185 8.03914  23
   1   6 -12 10.9051 7.22110  16
  -1   6  12-0.52730 17.4771  14
   1   6 -12 1.81671 14.6922  15
  -1  -6  12 14.1488 16.4926  36
  -1   6  12 0.79798 8.59843  23
   1   6 -11 7.41370 6.98612  16
  -1   6  11 17.3207 17.5171  14
   1   6 -11 6.08753 14.5141  15
  -1  -6  11 11.4566 15.8069  36
   1  -6 -11 3.88632 16.4521  34
  -1   6  11 12.6642 8.35154  23
   1   6 -10 20.4007 6.76564  16
   1   6 -10 0.82179 14.5461  15
  -1  -6  10 11.5476 14.5530  36
   1  -6 -10 23.4433 15.7698  34
  -1   6  10 9.69414 8.34837  23
   1   6  -9 10.5430 8.50456   1
   1   6  -9 15.3944 13.8944  15
   1   6  -9 8.24112 6.45240  16
  -1  -6   9-3.82118 14.1637  36
   1  -6  -9-4.96587 15.0787  34
   1   6  -8 5.76261 5.25656   8
  -1   6   8 3.73644 9.72215   1
   1   6  -8-3.97072 6.34492  16
   1   6  -8 6.44900 13.5512  15
  -1  -6   8-1.29647 13.6416  36
   1  -6  -8-1.12835 14.0273  34
   1   6  -7 11.6395 6.05860  16
   1   6  -7 9.02071 12.9729  15
  -1   6   7 5.84054 5.75971   8
   1   6  -7 10.7263 5.66814   8
   1  -6  -7 9.53797 13.2118  34
  -1  -6   7 0.39088 12.4981  36
  -1   6   7 7.17476 10.0153   1
  -1   6   6 6.07802 10.2351   1
   1   6  -6 11.0467 5.85246  16
  -1   6   6 11.8339 11.8582  13
  -1  -6   6 14.2039 12.4657  36
   1  -6  -6 16.2230 13.1019  34
  -1   6   6 8.50241 5.88547   8
   1   6  -6 9.48663 5.83918   8
  -1   6   5 109.842 11.4777   1
  -1   6   5 114.866 7.12727   8
   1   6  -5 106.495 7.26652   8
  -1  -6   5 118.599 13.2830  36
   1  -6  -5 106.791 13.8177  34
  -1   6   5 97.5275 12.4675  13
  -1   6   4 122.955 7.53413   8
  -1   6   4 124.741 12.2937  13
   1  -6  -4 134.882 13.7415  34
  -1  -6   4 124.638 12.7636  36
  -1   6   3 6.67123 6.04556   8
  -1   6   3 14.0562 11.3163  13
   1  -6  -3 19.1791 12.2793  34
   1   6  -3 18.0700 11.3617  13
  -1   6   2 39.8926 6.42740   8
  -1   6   2 44.1149 11.8104  13
   1  -6  -2 62.8240 12.8182  34
   1   6  -2 40.6499 11.6008  13
  -1   6   1 753.450 24.7417   8
   1  -6  -1 753.461 28.4148  34
   1   6  -1 772.984 27.8033  13
  -1   6   1 790.247 27.8395  13
  -1   6   0 47.3449 6.48324   8
  -1   6   0 55.8223 11.7371  13
   1  -6   0 70.1800 12.6524  34
   1   6   0 50.1161 11.5194  13
   1   6   1 56.8951 11.4080  13
  -1   6  -1 84.2261 12.1504  13
   1   6   2 13.9313 10.4579  13
  -1   6  -2 3.75758 6.14849   8
   1   6   3 179.832 12.5975  13
  -1   6  -3 159.099 8.42289   8
  -1  -6  -3 165.493 14.4233  34
   1  -6   3 166.884 12.9747  36
  -1   6  -4 109.489 7.25601   8
  -1   6  -4 105.907 7.66199  16
   1   6   4 98.9700 11.7247  13
  -1  -6  -4 111.785 13.7345  34
   1  -6   4 107.890 12.1391  36
  -1   6  -5-7.47965 6.10851   8
   1   6   5 7.91880 5.65414   8
  -1   6  -5 0.22548 10.3106   1
  -1   6  -5 3.55112 6.26466  16
   1   6   5 4.75179 10.7505  13
   1  -6   5-0.64720 11.8428  36
  -1  -6  -5 2.08668 12.6914  34
  -1   6  -6-9.13549 10.4478   1
  -1   6  -6 2.86494 6.55248  16
  -1   6  -6-0.64821 12.8307  15
   1   6   6 4.95494 5.65655   8
  -1   6  -6 3.95366 5.87714   8
   1  -6   6 1.07518 12.0003  36
  -1  -6  -6 6.16709 13.3063  34
   1  -6   7 25.4955 12.8357  36
  -1   6  -7 0.44889 9.81815   1
  -1   6  -7 16.9006 5.39151   8
   1   6   7 3.49424 5.41356   8
  -1  -6  -7-3.24664 13.9194  34
  -1   6  -7-9.78479 13.2486  15
  -1   6  -7 8.23569 7.03119  16
  -1   6  -8 26.0485 13.6120  15
  -1   6  -8 49.6219 7.47502  16
  -1  -6  -8 37.9447 15.0442  34
  -1   6  -8 38.2700 9.15946   1
   1   6   8 37.3772 9.48836   1
   1  -6   8 62.3903 13.8564  36
  -1   6  -9 22.9289 7.51280  16
  -1   6  -9 15.0041 13.5877  15
  -1  -6  -9-6.91290 15.2659  34
   1  -6   9-0.49034 14.0679  36
  -1   6 -10 28.1061 14.2773  15
  -1   6 -10 19.2274 7.93571  16
   1  -6  10-7.02435 14.8576  36
  -1  -6 -10-5.63128 16.0012  34
   1   6  11 2.46191 8.14434  23
  -1  -6 -11-10.9682 6.79660  19
   1  -6  11-9.98189 15.9396  36
  -1  -6 -11 15.1072 16.8835  34
  -1   6 -11-4.00153 8.03083  16
  -1   6 -11-25.5448 15.0687  15
   1   6  11-16.4629 17.5169  14
   1   6  12-1.79301 7.86211  23
  -1   6 -12 3.82074 8.21364  16
   1   6  12 7.88998 17.7717  14
  -1   6 -12-6.16255 15.1793  15
   1  -6  12 22.5527 17.0705  36
  -1   6 -13 11.1468 15.2805  15
   1   6  13 12.9938 17.6342  14
  -1   6 -13 16.1333 8.11257  16
   1  -6  13-9.79543 17.2878  36
   1   6  14 1.07644 17.7603  14
  -1   6 -14 5.22197 7.69997  16
  -1   6 -14-11.4921 14.7591  15
   1  -6  14 33.6936 17.2807  36
  -1  -6 -15 71.6648 9.28058  20
  -1   6 -15 77.0416 8.11503  16
  -1  -6 -16 29.4509 8.92480  29
  -1  -6 -16 36.0656 8.18130  20
  -1   6 -16 28.9055 6.97411  16
  -1  -6 -17-10.3277 6.90009  20
  -1   6 -17-1.23521 5.76560  16
  -1  -6 -18 3.50861 5.60018  20
  -1  -6 -19-3.58569 6.59799  28
  -1   7  19-1.26896 5.49963  30
  -1  -7  18-1.74040 4.46843  18
   1  -7 -18-7.64900 5.59148  20
  -1   7  18-5.83868 7.01550  30
   1  -7 -17 9.42797 6.87367  20
   1  -7 -16 1.09597 7.86093  20
  -1   7  15 14.3823 7.51269  21
   1   7 -14 11.0716 14.6139  15
  -1   7  14-4.93833 17.3272  14
  -1  -7  14-7.81994 16.3253  36
  -1   7  14 14.7687 8.03970  23
   1   7 -13 2.84972 14.9971  15
  -1   7  13 17.2686 17.9309  14
  -1   7  13-1.35801 8.55836  23
  -1  -7  13 13.7479 16.6049  36
   1   7 -12 2.73348 7.05200  16
   1   7 -12-24.3414 15.3715  15
  -1   7  12-9.28820 18.0988  14
  -1   7  12 11.7467 9.04157  23
   1  -7 -12 25.7686 17.6673  34
  -1  -7  12-3.20086 16.4008  36
   1   7 -11 7.97547 15.5085  15
   1   7 -11 0.22872 7.04976  16
  -1   7  11-0.87182 9.19738  23
   1  -7 -11-6.85812 17.0041  34
  -1  -7  11 0.61206 16.1998  36
   1   7 -10 12.8472 7.16302  16
   1   7 -10 5.44990 15.0925  15
  -1   7  10 7.87669 8.92779  23
  -1  -7  10 4.02219 16.0541  36
   1  -7 -10-15.0580 17.1359  34
   1   7  -9 14.4581 9.29146   1
  -1   7   9 8.16079 8.84548  23
   1  -7  -9 4.70948 15.4592  34
  -1  -7   9 9.61945 15.0653  36
   1   7  -9-3.03964 14.4847  15
  -1   7   9-8.66396 8.97242  30
   1   7  -8 17.3213 10.4305   1
  -1   7   8-8.05629 10.8987   1
   1  -7  -8-14.9072 15.2056  34
   1   7  -8 0.52751 5.89584   8
  -1   7   8-1.67016 5.91970   8
  -1  -7   8-2.45951 14.4619  36
  -1   7   8 10.8797 8.28089  30
   1   7  -8 3.31397 14.6777  15
   1   7  -7-4.30264 14.0737  15
  -1   7   7 5.92165 6.24790   8
   1   7  -7-3.46078 6.19830   8
  -1  -7   7-2.72012 13.6611  36
   1  -7  -7 2.80018 14.3962  34
  -1   7   7-21.1509 7.81269  30
  -1   7   7 9.61731 10.8229   1
  -1   7   6 2.77139 11.3100   1
  -1   7   6 5.62645 12.3113  13
  -1   7   6 6.27998 6.19448   8
   1   7  -6 5.33439 6.38175   8
  -1   7   6-2.33098 7.37223  30
  -1  -7   6 16.3661 13.1981  36
   1  -7  -6 1.87420 14.3651  34
   1   7  -5 5.65494 12.6291  13
  -1   7   5-17.1562 12.0046  13
   1   7  -5-0.09158 6.29603   8
  -1   7   5 1.57010 6.44079   8
  -1   7   5-14.7645 11.2803   1
  -1  -7   5-1.56549 12.6322  36
   1  -7  -5-6.64766 13.7100  34
   1   7  -4 78.4054 7.08699   8
  -1   7   4 68.8288 7.14858   8
  -1   7   4 55.9342 12.4614  13
   1  -7  -4 61.6862 13.3382  34
   1   7  -4 63.8839 12.9913  13
  -1   7   3 16.4532 6.40049   8
   1   7  -3 3.86116 6.52550   8
  -1   7   3 26.5768 12.1392  13
   1  -7  -3 5.08010 13.2101  34
   1   7  -3 10.7433 12.2902  13
  -1   7   2 57.4810 6.94666   8
  -1   7   2 82.4193 12.5584  13
   1  -7  -2 59.5142 13.5981  34
   1   7  -2 66.5364 12.8067  13
  -1   7   1 41.9749 6.93241   8
  -1   7   1 35.4031 12.5318  13
   1   7  -1 37.2747 11.6229  13
   1  -7  -1 23.2077 12.7571  34
  -1   7   0 135.648 8.16272   8
  -1   7   0 155.748 13.9711  13
   1   7   0 151.759 12.9364  13
   1  -7   0 122.355 14.8439  34
   1   7   1 1.06991 11.0380  13
   1  -7   1 20.3190 13.3672  34
  -1   7  -1 7.25047 12.4327  13
   1   7   2 52.9303 6.67113   8
  -1   7  -2 51.9420 6.88761   8
   1   7   2 30.7317 10.9990  13
  -1  -7  -2 54.6886 13.6688  34
  -1   7  -2 54.1741 13.0583  13
  -1  -7  -3 34.3868 13.3179  34
   1   7   3 8.47700 6.46761   8
  -1   7  -3 20.7646 6.54958   8
   1   7   3 25.5031 11.3246  13
   1   7   4 10.1885 6.48408   8
  -1   7  -4 3.23734 6.59520   8
   1   7   4 7.90503 11.1848  13
  -1   7  -4 17.5202 11.7769   1
   1  -7   4 31.5423 12.2427  36
  -1  -7  -4 9.77042 13.3073  34
   1   7   5 5.30740 6.10343   8
  -1   7  -5 7.48296 6.22156   8
   1   7   5-5.65577 11.4602  13
   1  -7   5-11.4950 12.4043  36
  -1  -7  -5 0.35984 13.6669  34
  -1   7  -5-3.36827 11.4505   1
  -1   7  -6 8.07172 6.31228   8
   1   7   6 4.01914 6.25899   8
   1  -7   6-2.08456 12.9568  36
  -1  -7  -6 18.5129 14.1539  34
  -1   7  -6-1.40270 11.5280   1
   1   7   6-6.83847 7.90077  30
   1  -7   7 4.56072 13.3647  36
  -1   7  -7-5.61003 6.19597   8
   1   7   7 7.72060 6.02766   8
  -1   7  -7-19.2749 13.9625  15
  -1   7  -7 27.1401 13.3286  13
  -1   7  -7-0.11568 7.30850  16
  -1  -7  -7 10.0211 14.9410  34
  -1   7  -7 14.8849 11.2007   1
   1  -7   8-4.96232 14.3139  36
  -1   7  -8 0.25114 5.46643   8
  -1  -7  -8 3.17139 15.4546  34
  -1   7  -8 4.74772 9.64468   1
  -1   7  -8-10.3990 7.50644  16
  -1   7  -8 18.3173 14.8946  15
   1  -7   9-20.5665 15.0774  36
  -1  -7  -9 9.69983 16.0461  34
  -1   7  -9 11.0468 8.09225  16
  -1   7  -9 19.2853 15.2667  15
   1  -7  10 4.66115 15.4054  36
  -1   7 -10 10.2869 14.9835  15
  -1   7 -10 10.2710 8.28553  16
  -1  -7 -10 11.8387 17.4318  34
  -1  -7 -11 17.3319 6.96923  19
   1  -7  11 30.2739 16.2418  36
  -1   7 -11 8.18672 15.4675  15
  -1   7 -11 10.1790 8.24960  16
   1   7  11 24.7290 17.4998  14
  -1  -7 -11 5.92710 17.8337  34
   1   7  11 25.4948 8.69524  23
   1   7  12-3.47717 8.27467  23
  -1   7 -12-6.17519 8.08441  16
   1   7  12-6.47060 17.4136  14
  -1   7 -12 7.30337 15.1892  15
   1  -7  12 5.75904 16.4432  36
   1   7  13 2.20386 7.75928  23
   1   7  13-9.69332 17.3340  14
  -1   7 -13 6.96265 7.83526  16
  -1   7 -13-15.6495 14.3839  13
  -1   7 -13-4.83133 14.9793  15
   1  -7  13-19.3753 17.1907  36
  -1   7 -14 19.9396 7.48331  16
   1   7  15 3.68160 9.33838  30
   1   7  16 11.5485 8.60110  30
  -1  -7 -16-10.2390 7.12219  20
   1   7  17 4.10918 7.79171  30
  -1  -7 -17-1.16181 5.91171  20
   1   7  18 4.02579 6.30102  30
  -1  -7 -18 6.86448 4.61621  20
   1  -8 -17 0.91810 5.69981  20
   1  -8 -16 10.8698 6.93357  20
  -1  -8  15-3.34755 5.37282  18
  -1   8  15 1.37259 7.20235  21
  -1   8  14 30.9169 8.07999  23
  -1   8  13 4.23306 9.85151  30
   1   8 -13 5.72717 14.5274  13
  -1  -8  13-29.3073 16.0623  36
  -1   8  13-19.8270 8.70264  23
  -1   8  12 4.13085 9.21705  23
  -1   8  12 7.14670 10.1951  30
   1   8 -12-7.25270 15.2892  15
   1   8 -12 3.96679 15.2787  13
  -1  -8  12 16.7557 16.2450  36
   1  -8 -12 2.23982 17.3052  34
  -1   8  11-15.5309 9.34827  23
  -1   8  11-17.0790 10.2880  30
   1   8 -11-15.6820 15.6750  15
  -1  -8  11 15.8911 16.2890  36
   1  -8 -11-16.6860 18.3854  34
  -1   8  10 11.0439 9.47271  23
  -1  -8  10 18.4236 16.9964  36
  -1   8  10 2.26736 9.95191  30
   1   8 -10 4.87867 15.5380  15
   1  -8 -10 25.6108 17.4798  34
   1   8  -9-13.8332 10.7074   1
  -1   8   9 3.68516 9.31436  23
  -1  -8   9 22.2670 15.9305  36
   1   8  -9-2.57208 5.84189   8
  -1   8   9 13.4801 9.65255  30
   1   8  -9-7.17671 15.9184  15
   1  -8  -9 30.9519 17.3421  34
  -1   8   8 3.46109 11.7776   1
   1   8  -8-4.46335 12.0751   1
  -1  -8   8 16.0688 15.3556  36
  -1   8   8-10.8782 6.57904   8
   1   8  -8-1.41374 6.44916   8
  -1   8   8 5.76877 9.26513  30
   1   8  -8 4.64008 15.5639  15
   1   8  -8 16.0177 14.6663  13
   1  -8  -8-8.95623 16.7273  34
   1  -8  -7-5.11177 15.9827  34
  -1   8   7 2.31795 6.81429   8
   1   8  -7-6.28463 6.75530   8
  -1   8   7 4.01947 8.72824  30
   1   8  -7 3.91631 14.1173  13
   1   8  -7-24.6633 15.5661  15
  -1   8   7 19.5625 12.2853   1
  -1   8   6-2.98277 12.4430   1
   1  -8  -6 3.98493 15.4168  34
  -1   8   6-4.10551 6.68853   8
   1   8  -6 3.80534 6.98923   8
  -1   8   6 5.74817 8.22205  30
  -1   8   6-11.4704 13.1910  13
   1   8  -6-2.49568 14.0008  13
  -1   8   5-3.33034 12.7382   1
   1  -8  -5 34.8010 15.0764  34
   1   8  -5 7.32889 7.25012   8
  -1   8   5-7.85383 6.90545   8
  -1   8   5 6.47674 7.98387  30
  -1   8   5 5.13860 13.0583  13
   1   8  -5 9.10548 13.5869  13
  -1   8   4-8.24807 12.3522   1
   1  -8  -4-8.37716 14.1569  34
   1   8  -4 9.50326 7.01570   8
  -1   8   4-10.7172 7.20342   8
  -1   8   4-3.73585 7.69094  30
  -1   8   4-5.64970 12.8295  13
   1   8  -4-1.13430 13.3911  13
  -1   8   3 21.9884 12.7497   1
   1  -8  -3-12.8043 14.3859  34
  -1   8   3 10.7037 7.06568   8
   1   8  -3 8.14742 7.10105   8
  -1   8   3 17.0933 7.82720  30
  -1   8   3 26.7442 12.4834  13
   1   8  -3-1.45429 12.6991  13
  -1   8   2 2.26845 12.4259   1
   1  -8  -2 6.09280 14.2134  34
  -1   8   2 4.67452 6.99797   8
  -1   8   2 1.73914 7.53573  30
   1   8  -2-6.98422 12.7692  13
  -1   8   2-8.82639 12.5857  13
  -1   8   1-3.57528 6.96359   8
  -1   8   1 1.30602 7.47663  30
   1  -8  -1 3.40308 14.2308  34
   1   8  -1-4.05715 12.1861  13
  -1   8   1-12.2571 12.7806  13
  -1   8   0 20.0088 7.14033   8
   1   8   0 23.1761 7.18274   8
  -1   8   0 32.5423 7.68914  30
   1  -8   0 49.0882 14.9915  34
  -1   8   0 26.1596 12.7168  13
   1   8   0 34.5979 12.4534  13
   1   8   1 6.80650 6.91791   8
  -1   8  -1 9.97460 7.67249  30
   1  -8   1-3.10548 14.6148  34
  -1  -8  -1-4.12385 13.9984  34
   1   8   1 28.9072 12.2219  13
  -1   8  -1 10.5525 12.7717  13
   1   8   2-5.15504 11.7886  13
  -1   8  -2 0.98085 12.8539   1
   1  -8   2-9.99589 14.6883  34
  -1  -8  -2 1.14327 14.4767  34
  -1   8  -2 9.91827 7.06870   8
   1   8   2 4.76953 7.07741   8
   1   8   2-2.21945 7.15882  30
  -1   8  -2-8.31632 12.9810  13
  -1   8  -2-1.13050 7.66542  30
  -1  -8  -3-8.59097 13.9510  34
   1  -8   3-4.08922 14.6151  34
  -1   8  -3 6.89249 7.06061   8
   1   8   3 31.8883 7.18968   8
   1   8   3 13.7017 7.49547  30
  -1   8  -3 5.99028 13.1091   1
   1   8   3 13.9997 11.7263  13
  -1  -8  -4 13.3944 14.3265  34
   1   8   4 5.45356 7.13765   8
  -1   8  -4 1.86018 6.99377   8
   1   8   4-2.12444 7.61252  30
  -1   8  -4 1.35013 13.2871   1
   1   8   4-2.68048 12.1056  13
  -1  -8  -5 29.0836 14.7181  34
  -1   8  -5 16.4233 7.11067   8
   1   8   5 10.0029 6.99234   8
   1   8   5 28.5801 8.14596  30
  -1   8  -5 21.9420 13.1017   1
   1   8   5-7.68181 12.2470  13
   1   8   6-1.28830 7.02314   8
  -1   8  -6-7.70713 6.92325   8
  -1   8  -6 19.0466 12.5412   1
  -1  -8  -6-10.8301 15.6723  34
   1   8   6-10.8591 8.53233  30
  -1  -8  -7 10.0731 15.8878  34
   1  -8   7 63.1472 14.7801  36
  -1   8  -7 20.7186 6.84390   8
   1   8   7 8.19776 6.77604   8
   1   8   7 19.5493 12.0109   1
  -1   8  -7 28.3496 12.4480   1
   1   8   7 19.3417 8.94120  30
  -1   8  -7 16.9070 14.9650  13
  -1  -8  -8 4.07743 17.0504  34
   1  -8   8 39.8865 14.9411  36
  -1   8  -8 13.5389 6.19789   8
  -1   8  -8-0.94052 15.1606  15
  -1   8  -8-8.78031 14.9269  13
   1   8   8 31.0632 9.34425  30
  -1   8  -8 13.2662 11.1514   1
   1  -8   9 20.8802 15.9085  36
   1   8   9 12.6232 9.73056  30
  -1   8  -9 1.91206 15.2660  13
  -1   8  -9 7.25826 15.9811  15
  -1  -8  -9-11.1851 17.7225  34
  -1  -8 -10 11.0034 16.9872  34
   1   8  10-1.77843 9.08438  23
   1   8  10-4.23234 9.80389  30
  -1   8 -10-13.7663 15.0490  15
  -1   8 -10-16.5718 15.2802  13
  -1  -8 -11-40.2451 17.7692  34
  -1  -8 -11 8.76913 6.69953  19
   1   8  11-4.70478 9.05502  23
  -1   8 -11-20.8799 14.8271  13
   1   8  11 1.60789 17.3788  14
  -1   8 -11-0.98376 15.2324  15
   1   8  11 12.7729 10.1744  30
   1  -8  11 19.9766 16.4360  36
   1   8  12 10.1456 8.44616  23
  -1   8 -12-2.40980 15.2268  15
  -1   8 -12-24.4908 14.8333  13
   1   8  12-12.7689 17.3952  14
   1  -8  12-11.8742 16.3599  36
   1   8  12-3.50079 10.1382  30
   1   8  13 8.75214 9.80022  30
   1   8  13 14.7906 7.83093  23
   1   8  14-3.76392 9.40002  30
   1   8  15 10.5897 8.66127  30
   1   8  16-0.99610 7.77572  30
   1   8  17 0.15429 6.47131  30
   1  -9 -16 5.95646 5.57886  20
  -1   9  15-10.1137 6.56900  21
  -1   9  15-16.4798 8.43624  30
  -1   9  14 19.6716 7.39131  23
  -1   9  14-5.03577 8.94573  30
  -1   9  13-6.99171 8.34513  23
  -1   9  13 4.86958 9.46730  30
  -1   9  12 14.7947 9.03133  23
  -1   9  12 12.6031 9.89962  30
  -1   9  11 6.02850 9.34517  23
   1   9 -11-18.0431 15.7270  15
  -1   9  11-3.73997 17.2542  14
   1  -9 -11 32.4504 17.2700  34
  -1   9  11 0.92119 10.2661  30
  -1   9  10 11.5793 9.68609  23
  -1   9  10 16.0520 10.1381  30
   1   9 -10 42.5614 16.0054  15
   1  -9 -10 34.5549 17.7798  34
   1   9  -9-1.44634 5.85352   8
  -1   9   9-2.77388 9.55731  23
  -1   9   9 1.22020 10.0297  30
   1   9  -9 9.63094 15.6648  13
   1   9  -9 8.58962 15.9947  15
   1  -9  -9 15.7363 18.1495  34
   1   9  -8-1.41544 12.7124   1
  -1   9   8 5.54088 6.84250   8
   1   9  -8-3.27571 7.05775   8
  -1   9   8-8.60215 9.83676  30
   1   9  -8 1.50680 16.2598  15
   1   9  -8-14.0407 15.4876  13
   1  -9  -8-1.09406 17.7136  34
   1  -9  -7-23.6616 18.0846  34
  -1   9   7-2.09349 7.57334   8
   1   9  -7 13.5437 7.44407   8
  -1   9   7 2.29051 9.77302  30
   1   9  -7-6.82196 15.5428  13
   1   9  -7 8.92580 16.3030  15
   1   9  -7 1.12953 13.5914   1
  -1   9   7 7.02183 13.4622   1
   1  -9  -6-12.6258 16.7038  34
   1   9  -6-10.4752 7.68729   8
  -1   9   6-0.60760 7.72884   8
  -1   9   6-1.37435 9.46319  30
   1   9  -6 6.63242 15.3615  13
   1   9  -6 1.52890 13.6530   1
  -1   9   6 3.04890 13.4796   1
  -1   9   5 3.09484 14.3451   1
   1  -9  -5 3.90457 16.3792  34
  -1   9   5-1.98802 7.77421   8
   1   9  -5 7.42494 7.76843   8
  -1   9   5 8.18597 9.07164  30
  -1   9   5-36.4977 14.6989  13
   1   9  -5 2.28337 14.8436  13
  -1   9   4 3.90852 14.0602   1
   1  -9  -4-5.18503 15.7659  34
   1   9  -4 13.7097 7.93850   8
  -1   9   4 16.6830 7.78804   8
  -1   9   4 2.04203 8.81197  30
  -1   9   4 31.5300 14.0294  13
   1   9  -4-0.43972 14.3382  13
   1  -9  -3-8.75132 15.4377  34
  -1   9   3-0.50592 7.73663   8
   1   9  -3 22.7988 7.92420   8
  -1   9   3 12.7367 8.58256  30
  -1   9   3 27.9068 14.4191   1
  -1   9   3 17.2403 13.4359  13
   1   9  -3 8.89291 13.7022  13
   1  -9  -2 17.3073 15.4459  34
  -1   9   2 16.0244 7.78835   8
  -1   9   2 15.1287 8.42000  30
  -1   9   2 8.65168 13.9420   1
  -1   9   2-4.37371 13.2237  13
   1   9  -2 9.83411 13.4126  13
   1  -9  -1 13.5890 15.2758  34
  -1   9   1 5.97744 7.72231   8
  -1   9   1 20.9897 8.44436  30
   1   9  -1 23.9999 8.00288  30
  -1   9   1 13.6875 13.7563   1
   1   9  -1 1.98635 13.4290  13
  -1   9   1 4.79254 13.0992  13
  -1  -9   0-13.0002 15.6926  34
   1  -9   0-1.36666 15.3149  34
  -1   9   0-10.2921 7.78581   8
   1   9   0-2.55273 7.82096   8
   1   9   0 5.22396 8.01565  30
  -1   9   0-0.94794 8.32188  30
  -1   9   0-4.69611 14.2643   1
   1   9   0 7.37343 13.0596  13
  -1   9   0-0.81017 14.1838  13
   1   9   1 19.0225 7.76813   8
   1   9   1-0.66305 8.10194  30
  -1   9  -1-6.77756 8.49930  30
   1   9   1 0.38102 13.1746  13
  -1   9  -1 17.3210 13.7749  13
  -1  -9  -1 29.7522 15.0912  34
   1  -9   1-1.38119 15.9867  34
  -1  -9  -2 6.36350 15.0182  34
   1  -9   2-6.16582 15.7238  34
  -1   9  -2 13.9282 7.85167   8
   1   9   2 2.16676 7.69815   8
   1   9   2 10.3999 8.08250  30
  -1   9  -2-11.4760 14.3130   1
  -1   9  -2-8.04563 14.0601  13
   1   9   2-11.7172 12.8024  13
  -1  -9  -3 4.15252 15.8590  34
   1  -9   3 0.48758 16.4379  34
   1   9   3 19.5715 7.90798   8
  -1   9  -3 11.6521 7.83067   8
   1   9   3 21.1661 8.33894  30
  -1   9  -3-4.36699 14.4208   1
   1   9   3 13.6792 12.6491  13
  -1   9  -3 16.9894 14.2678  13
   1  -9   4-9.04969 16.7659  34
  -1  -9  -4-3.34497 15.8335  34
  -1   9  -4 7.52717 7.54863   8
   1   9   4-2.52068 7.62562   8
   1   9   4 6.92091 8.61589  30
  -1   9  -4 9.09508 14.0903   1
   1   9   4 1.93466 13.2217  13
   1  -9   5 5.71356 17.0687  34
  -1  -9  -5 8.93185 16.6720  34
   1   9   5 28.0216 7.93364   8
  -1   9  -5 32.3056 7.74138   8
   1   9   5 29.4755 9.00434  30
   1   9   5 15.8642 13.7530   1
  -1   9  -5 25.3998 14.1807   1
   1   9   5 35.1592 14.1086  13
   1   9   6 26.3030 7.49498   8
  -1   9  -6 31.3688 7.65765   8
   1   9   6 27.8718 13.8187   1
  -1   9  -6 19.1315 14.1889   1
  -1  -9  -6 14.8211 16.9359  34
   1   9   6 10.6467 9.26989  30
   1   9   7 7.11611 12.7997   1
  -1   9  -7 19.7924 13.1245   1
   1   9   7 4.86742 7.09701   8
  -1   9  -7 4.26073 7.02884   8
  -1  -9  -7-1.07638 17.6153  34
  -1   9  -7 4.41695 15.3640  13
   1   9   7-4.86150 9.47659  30
  -1   9  -8-7.13398 11.9581   1
   1   9   8-5.97385 6.54928   8
  -1   9  -8 1.93813 6.29249   8
  -1   9  -8 8.00864 15.3675  13
   1   9   8-16.1663 9.68848  30
  -1  -9  -8 12.7240 17.7782  34
  -1   9  -9-20.3887 16.0068  15
  -1   9  -9-1.51147 15.4866  13
   1   9   9 8.87783 9.79772  30
  -1  -9  -9 5.62354 17.5175  34
   1   9  10 25.6854 9.36569  23
  -1   9 -10 1.97542 15.0605  15
  -1   9 -10 12.4434 15.1323  13
   1   9  10 28.6756 10.1470  30
  -1  -9 -10 15.7672 17.4753  34
   1   9  11 14.1846 8.95143  23
  -1   9 -11-5.26906 14.4760  13
   1   9  11 11.4330 16.3263  14
   1   9  11 4.99466 9.89877  30
  -1  -9 -11 3.87161 16.7661  34
   1   9  12 2.39975 8.39277  23
   1   9  12 1.96061 9.62985  30
   1   9  13 14.0210 7.45268  23
   1   9  13 28.7350 9.43379  30
   1   9  14-6.43104 8.59290  30
   1   9  15-8.72512 7.76027  30
   1   9  16-2.04867 6.60844  30
  -1  10  16-1.67970 5.78801  30
  -1  10  15 4.47277 7.11932  30
   1 -10 -15-3.40386 5.32743  20
  -1  10  14-10.9493 8.03030  30
  -1  10  14-8.50393 6.39359  23
  -1  10  13 8.12676 8.84473  30
  -1  10  13 17.2632 7.63599  23
  -1  10  12 11.5050 9.29960  30
  -1  10  12 4.14506 8.48384  23
  -1  10  11 4.68728 9.61225  30
  -1  10  11-2.03323 9.12893  23
  -1  10  10 23.2590 10.0369  30
  -1  10  10 6.25518 9.68249  23
   1  10  -9-0.37044 5.56604   8
  -1  10   9-2.93984 9.85134  23
  -1  10   9-4.82957 10.1565  30
   1  10  -9 0.50042 15.8992  15
   1  10  -9 11.6252 15.0776  13
   1 -10  -9 21.3998 17.1538  34
   1  10  -8 30.4653 12.9825   1
   1  10  -8-0.54539 6.81862   8
  -1  10   8 10.3760 6.93272   8
  -1  10   8 13.6627 9.69525  23
  -1  10   8 20.9046 10.2583  30
   1  10  -8 8.64169 15.6188  15
   1  10  -8 7.66354 15.3402  13
   1 -10  -8-0.56799 17.6750  34
   1  10  -7 12.7742 13.9871   1
  -1  10   7 7.86655 13.5442   1
  -1  10   7 7.18088 9.91101  23
   1  10  -7-4.49296 7.41105   8
  -1  10   7 1.44132 7.22706   8
  -1  10   7 4.79703 9.59856  30
   1  10  -7-11.8771 16.3701  15
   1  10  -7 8.16329 15.5792  13
   1 -10  -7 11.8795 18.1588  34
   1 -10  -6 2.74475 17.5722  34
  -1  10   6 22.2794 7.64933   8
   1  10  -6 5.86032 7.91135   8
  -1  10   6 7.67324 9.88529  30
   1  10  -6 9.57081 15.5023  13
   1  10  -6-0.51611 15.8261  15
   1  10  -6 4.65891 14.7176   1
  -1  10   6 39.8186 14.6349   1
   1 -10  -5-11.9618 17.4826  34
  -1  10   5-6.41405 7.88832   8
   1  10  -5-4.49140 7.92332   8
  -1  10   5-4.76864 9.82025  30
   1  10  -5-19.2511 15.1233  13
  -1  10   5-5.46020 14.4897  13
   1  10  -5 22.1552 14.6887   1
  -1  10   5 4.71975 14.7256   1
   1 -10  -4-1.59848 17.1367  34
  -1  10   4-1.92569 8.14402   8
   1  10  -4-3.34716 8.19580   8
  -1  10   4 3.67735 9.64933  30
  -1  10   4 11.7671 14.6868  13
   1  10  -4 18.3244 15.0433  13
  -1  10   4-7.00952 14.9624   1
   1  10  -4-6.19136 15.0562   1
   1 -10  -3 13.5785 16.8975  34
   1  10  -3-5.67613 8.67452   8
  -1  10   3 4.48239 8.64418   8
  -1  10   3 8.32999 9.43937  30
   1  10  -3-8.91141 14.8724  13
  -1  10   3-11.6658 14.3314  13
  -1  10   3 4.88203 15.4751   1
   1 -10  -2 14.5834 16.8928  34
  -1  10   2 5.50940 8.53704   8
  -1  10   2 5.46453 9.50869  30
  -1  10   2-6.24758 14.5440  13
   1  10  -2 4.56801 14.3208  13
  -1  10   2-20.6327 15.9465   1
  -1  10   1 18.0156 15.6123   1
   1 -10  -1-7.28244 17.3066  34
  -1  10   1 1.27655 8.36270   8
  -1  10   1-9.71632 9.52475  30
   1  10  -1 0.89189 14.4131  13
  -1  10   1-9.42943 15.0422  13
   1  10  -1 12.8480 8.83641  30
   1 -10   0 27.1622 17.3885  34
  -1 -10   0 10.8720 16.8643  34
  -1  10   0 5.95688 8.37376   8
   1  10   0-0.57638 8.53708   8
   1  10   0 2.07827 8.86371  30
  -1  10   0 1.07266 9.35537  30
   1  10   0 25.6787 14.4479  13
  -1  10   0 11.8221 14.8552  13
  -1  10   0-11.7253 15.4068   1
   1  10   1 3.01950 8.63552   8
   1  10   1 18.8588 9.02259  30
  -1  10  -1 42.0133 15.1061  13
   1  10   1 20.9481 14.1145  13
   1 -10   1 12.0883 17.4389  34
  -1 -10  -1 13.4209 16.7802  34
   1 -10   2 17.6861 17.8564  34
  -1 -10  -2 38.8780 16.8787  34
   1  10   2 14.8375 8.64449   8
  -1  10  -2 9.00544 8.36788   8
   1  10   2 8.73532 9.13362  30
  -1  10  -2-3.30074 15.0473  13
   1  10   2-6.78450 13.9912  13
  -1  10  -2 3.14799 15.4141   1
   1 -10   3 16.9768 17.5316  34
  -1 -10  -3 13.1012 16.9656  34
   1  10   3-2.53612 8.28547   8
  -1  10  -3 3.61335 8.45761   8
   1  10   3-0.25842 9.20174  30
  -1  10  -3-20.1946 15.5537  13
   1  10   3 21.9909 13.9154  13
  -1  10  -3 26.2998 15.2951   1
   1  10   3 22.2689 15.0112   1
  -1  10  -4 0.44005 15.3221   1
   1  10   4-12.1023 14.9189   1
   1 -10   4 7.29735 17.7895  34
  -1 -10  -4-0.53465 16.7854  34
  -1  10  -4-0.67931 8.03765   8
   1  10   4 5.36236 8.10262   8
   1  10   4-0.39773 9.16735  30
   1  10   4-21.2128 13.7120  13
  -1  10  -4 21.8470 16.3068  15
  -1 -10  -5 20.6650 17.3183  34
   1 -10   5 30.9764 18.2218  34
   1  10   5 3.17766 7.75846   8
  -1  10  -5 5.50526 7.73963   8
   1  10   5 16.0501 14.5423   1
  -1  10  -5-0.85933 14.5688   1
  -1  10  -5 7.02369 15.7613  15
   1  10   5 6.39765 9.38944  30
  -1 -10  -6-4.99707 17.4368  34
   1 -10   6 16.4568 18.1259  34
  -1  10  -6-1.73671 7.33723   8
   1  10   6 9.89934 7.69784   8
  -1  10  -6-12.3641 14.4741   1
   1  10   6 18.4791 13.8762   1
   1  10   6-0.55714 9.54121  30
  -1  10  -6 9.59287 16.2607  15
  -1 -10  -7 40.1456 17.7339  34
   1 -10   7 24.8022 18.2520  34
   1  10   7 10.2345 7.14236   8
  -1  10  -7 16.6883 7.19431   8
  -1  10  -7 22.3320 13.4287   1
   1  10   7-6.37588 9.58837  30
  -1  10  -7-27.3433 15.8588  13
   1 -10   8 10.6678 17.8487  34
   1  10   8-6.45240 6.52756   8
  -1  10  -8-11.3397 6.26248   8
   1  10   8-16.5930 9.67715  30
  -1  10  -8 8.54022 15.2382  13
  -1 -10  -8 15.8960 17.0494  34
  -1 -10  -9-3.91396 16.6048  34
   1  10   9-6.55730 9.46037  23
  -1  10  -9 28.4229 14.6184  13
   1  10   9-8.95229 9.72523  30
   1 -10   9 7.04939 17.7402  34
   1  10  10 1.45543 9.14472  23
   1  10  10 25.3366 9.64235  30
   1  10  11 14.6111 8.65652  23
   1  10  11 17.6892 9.33363  30
   1  10  12 13.4273 7.76196  23
   1  10  12-15.5416 8.87119  30
   1  10  13 45.5636 7.01372  23
   1  10  13 57.2379 8.75691  30
  -1 -10 -14 3.06875 5.67186  20
   1  10  14 14.8543 7.50270  30
  -1 -10 -15-0.19134 4.43343  20
   1  10  15 12.4304 6.20321  30
  -1  11  14 10.5473 6.61167  30
  -1  11  13 4.71952 7.68673  30
  -1  11  13-2.98528 6.44735  23
  -1  11  13 3.28217 6.32044  21
  -1  11  12 10.7015 8.41464  30
  -1  11  12 10.9148 7.44724  23
  -1  11  11 22.0401 9.14474  30
  -1  11  11 36.2714 8.30158  23
  -1  11  10-6.42590 9.50627  30
  -1  11  10 13.8155 8.67485  23
  -1  11   9 0.13813 9.63820  30
  -1  11   9 5.12804 9.22162  23
  -1  11   8 11.7224 9.97099  30
   1  11  -8 5.01667 6.42079   8
  -1  11   8-9.58937 6.47742   8
  -1  11   8-9.51483 9.53620  23
  -1  11   7-2.77420 9.62213  23
   1  11  -7-7.98846 7.10618   8
  -1  11   7-0.11398 7.05237   8
  -1  11   7 6.84134 9.91736  30
   1 -11  -7 20.6397 16.9606  34
   1  11  -7 2.44818 14.1956  13
   1  11  -6 29.2146 14.4395   1
  -1  11   6 3.75136 14.0898   1
   1 -11  -6-6.15898 17.3903  34
   1  11  -6-7.17573 7.65185   8
  -1  11   6 2.12211 7.34313   8
  -1  11   6 2.79023 10.0062  30
   1  11  -6-1.48441 14.5138  13
   1  11  -6 7.12629 15.9440  15
   1 -11  -5 15.6590 17.5231  34
   1  11  -5 23.5782 8.02687   8
  -1  11   5 26.3130 8.01441   8
  -1  11   5 2.64424 9.74309  30
   1  11  -5-5.92742 14.8400  13
   1  11  -5 15.6966 14.8515   1
  -1  11   5-2.20542 14.8836   1
   1 -11  -4-21.3549 18.0906  34
   1  11  -4 9.45199 8.53589   8
  -1  11   4 9.74430 8.18809   8
  -1  11   4 16.9284 9.89039  30
   1  11  -4 10.7802 15.0006  13
  -1  11   4-11.1954 14.4221  13
  -1  11   4 3.20880 14.8977   1
   1  11  -4 26.0383 15.7193   1
   1 -11  -3 42.4752 17.5514  34
  -1  11   3 8.19480 8.57172   8
   1  11  -3 17.3375 8.75489   8
  -1  11   3 33.5591 9.99306  30
   1  11  -3 22.2451 15.0451  13
  -1  11   3 39.9855 15.0916  13
   1  11  -3 7.63455 15.7685   1
  -1  11   3 2.35225 15.7913   1
   1 -11  -2-18.3024 17.4424  34
  -1  11   2 5.12307 8.38042   8
  -1  11   2-4.58455 9.58823  30
  -1  11   2 2.83102 14.4949  13
   1  11  -2-26.5656 14.5425  13
   1  11  -2 11.1146 16.2418   1
  -1  11   2 0.47833 15.3461   1
  -1  11   1 14.4785 15.3897   1
  -1  11   1-9.89743 8.55022   8
   1 -11  -1 7.24035 17.0065  34
   1  11  -1-9.75472 14.3979  13
  -1  11   1-18.9288 14.7670  13
  -1  11   1 5.82477 9.72110  30
  -1 -11   0 3.33796 17.1472  34
   1 -11   0-1.68381 17.6773  34
   1  11   0-1.66090 8.76672   8
  -1  11   0 4.58291 8.59944   8
   1  11   0 7.30159 13.7905  13
  -1  11   0-6.21799 14.4809  13
   1  11   0 34.3928 15.7921   1
  -1  11   0 14.9921 15.9169   1
  -1 -11  -1 26.5215 17.5974  34
   1 -11   1 47.4535 18.0919  34
   1  11   1 15.4686 8.69114   8
   1  11   1 17.3528 9.23792  30
  -1  11  -1 2.89943 14.4249  13
   1  11   1 15.2872 13.8017  13
   1  11   1 14.5316 15.9671   1
   1 -11   2 8.51755 17.6781  34
  -1 -11  -2 6.65120 17.2102  34
  -1  11  -2 1.59491 8.37632   8
   1  11   2 10.6135 8.50079   8
   1  11   2 5.34722 9.20214  30
   1  11   2-1.77478 13.9660  13
  -1  11  -2 28.8640 14.8564  13
   1  11   2 0.95603 15.4330   1
   1  11   3 42.9847 15.5556   1
  -1  11  -3 19.2561 15.3990   1
  -1 -11  -3 15.6215 17.4120  34
   1 -11   3-4.59028 17.7398  34
  -1  11  -3 3.53315 8.43138   8
   1  11   3-0.43163 8.24096   8
   1  11   3 11.9039 9.27329  30
  -1  11  -3 7.42629 14.8933  13
   1  11   3 19.7536 13.9421  13
  -1  11  -3 12.0891 15.9796  15
  -1  11  -4 25.0970 14.9661   1
   1  11   4 4.49936 15.2053   1
   1 -11   4 9.80547 17.8228  34
  -1 -11  -4 8.41369 17.0888  34
  -1  11  -4 4.64259 7.96641   8
   1  11   4 8.70064 8.30430   8
   1  11   4 14.7296 9.56904  30
  -1  11  -4 19.3750 15.1685  13
   1  11   4 2.58850 13.8067  13
  -1  11  -4 30.8070 16.4320  15
  -1 -11  -5 40.1093 17.2730  34
   1 -11   5 13.3567 17.4766  34
   1  11   5 28.9568 7.88932   8
  -1  11  -5 17.5440 7.87152   8
   1  11   5 46.4986 9.61416  30
  -1  11  -5 37.4306 15.9864  15
   1  11   5 15.7754 14.4025   1
  -1  11  -5 31.4438 14.8170   1
  -1 -11  -6 10.1379 17.0520  34
   1 -11   6 30.6325 17.6065  34
   1  11   6 16.9602 9.36777  30
  -1  11  -6-6.12837 14.1203   1
   1  11   6 30.4815 13.5545   1
  -1  11  -6-0.23800 7.35490   8
   1  11   6 0.12019 7.33127   8
  -1  11  -6 6.36832 15.2967  15
   1  11   7 8.53265 9.33492  30
   1  11   7 2.54819 6.71261   8
  -1  11  -7 10.8797 6.81173   8
   1  11   8 3.39123 9.22422  30
   1  11   8 9.78671 9.27304  23
   1  11   9-14.6720 9.11261  30
   1  11   9-0.14198 8.75019  23
   1  11  10 6.00916 8.74633  30
   1  11  10 3.81802 8.31337  23
   1  11  11-0.42721 8.36162  30
   1  11  11 6.22026 7.49226  23
   1  11  12 7.53515 7.66788  30
   1  11  12 9.52687 6.62905  23
  -1 -11 -13 17.8082 6.18193  28
   1  11  13 31.8526 6.90642  30
   1  11  13 11.3923 5.62518  21
   1  11  14 10.6051 5.60058  30
  -1  12  13 5.35159 5.55419  30
  -1  12  12 10.2656 6.72651  30
  -1  12  12-6.61452 5.24595  21
  -1  12  11 11.8153 7.69296  30
  -1  12  11 32.0434 6.88032  23
  -1  12  10 4.56631 8.33832  30
  -1  12  10 2.34716 7.59108  23
  -1  12   9 20.2869 8.87968  30
  -1  12   9 6.40393 8.02167  23
  -1  12   8 15.8166 9.07804  30
  -1  12   8 2.99829 8.32595  23
  -1  12   7-2.95130 6.25867   8
   1  12  -7 10.2061 6.35232   8
  -1  12   6 3.41021 9.36899  30
  -1  12   6-2.95564 6.73916   8
   1  12  -6-8.06023 6.95511   8
  -1  12   5 2.54100 9.39575  30
  -1  12   5 4.12183 9.30396  23
  -1  12   5 1.32234 7.42870   8
   1  12  -5 1.68515 7.43386   8
  -1  12   4 0.94609 9.49698  30
  -1  12   4-14.2675 9.63785  23
  -1  12   4 10.2745 7.50653   8
   1  12  -4 3.61928 7.76517   8
   1  12  -3 31.9213 8.14515   8
  -1  12   3 44.8978 8.15063   8
  -1  12   3 34.3410 9.64983  23
  -1  12   3 35.9614 9.84929  30
  -1  12   2 7.12645 9.32803  23
  -1  12   2 16.5896 8.02381   8
  -1  12   1 15.2853 8.01020   8
  -1  12   1 11.0618 13.5566  13
  -1  12   1 7.00605 9.18795  23
   1 -12   0-13.1693 16.5449  34
   1  12   0 7.86397 8.27039   8
  -1  12   0-0.70202 8.10689   8
  -1  12   0 2.16086 8.48367  23
  -1  12   0-21.7130 14.5952  13
   1  12   0-1.90457 14.9054   1
  -1  12   0 12.8505 14.8388   1
   1  12   1-8.22087 8.18483   8
  -1  12  -1 6.09679 8.20717  23
  -1  12  -1 9.73315 13.9619  13
   1  12   1 12.2556 15.2843   1
   1  12   2-13.0313 8.15814   8
  -1  12  -2-3.66878 7.82575   8
  -1  12  -2-2.76433 6.85537  23
   1  12   3-4.92804 8.92517  30
  -1  12  -3 1.57059 7.66690   8
   1  12   3-1.32952 8.01193   8
   1  12   4 19.4174 8.97566  30
  -1  12  -4 10.3897 7.72352   8
   1  12   4-8.66857 7.72014   8
   1  12   5 8.29994 8.85330  30
   1  12   5 0.34611 7.20143   8
  -1  12  -5-0.79797 7.16055   8
   1  12   6-7.42895 8.90903  30
  -1  12  -6-10.0008 6.62150   8
   1  12   6-4.49645 6.64116   8
   1  12   6 1.33317 9.02522  23
   1  12   7 9.63251 8.66229  30
   1  12   7-1.11638 5.86722   8
   1  12   7 8.69901 8.88806  23
   1  12   8 11.4006 8.16500  23
   1  12   8-2.22695 8.36806  30
   1  12   9 0.69465 7.54088  23
   1  12   9-7.04496 7.97123  30
   1  12  10-10.3033 7.10257  23
   1  12  10-6.67937 7.36022  30
   1  12  11-1.41598 6.15043  23
   1  12  11 0.43810 6.73190  30
   1  12  12 4.47841 5.60596  30
  -1  13  10 3.07160 6.25739  30
  -1  13   9-9.88214 6.20200  23
  -1  13   9-4.53912 7.03935  30
  -1  13   8-4.06978 7.49813  30
  -1  13   7-1.10809 4.89519   8
  -1  13   7 4.24036 7.96211  30
  -1  13   6-3.70164 7.84889  23
   1  13  -6 7.44468 5.71921   8
  -1  13   6-3.01498 5.66795   8
  -1  13   5-9.80175 8.19293  23
   1  13  -5 6.74630 6.23295   8
  -1  13   5 2.17426 6.23549   8
  -1  13   4-3.03059 8.44976  23
   1  13  -4-3.62559 6.39740   8
  -1  13   4 2.50834 6.75639   8
  -1  13   3-2.13834 8.53428  23
   1  13  -3 7.65966 6.98765   8
  -1  13   3 7.81218 6.74348   8
  -1  13   2 1.96168 8.39593  23
  -1  13   2 3.02689 6.94610   8
  -1  13   1 9.30864 8.10967  23
  -1  13   1-1.54521 7.21303   8
  -1  13   0 10.8936 7.66653  23
   1  13   0 1.20319 7.19727   8
  -1  13   0-1.66683 7.16244   8
   1  13   1-5.34625 7.19297   8
   1  13   2 0.78375 8.60871  23
   1  13   2-4.58142 6.91283   8
  -1  13  -2 2.48913 6.90691   8
   1  13   3 5.76302 8.60087  23
  -1  13  -3-3.85334 6.69374   8
   1  13   3 0.32529 6.65231   8
   1  13   4 1.67472 8.36783  23
   1  13   4-1.19680 6.31205   8
  -1  13  -4-1.47140 6.51308   8
  -1  13  -5 4.66585 5.99460   8
   1  13   5 5.21280 6.08183   8
   1  13   6-0.29323 5.24735   8
   1  13   7 12.0528 6.93032  23
   1  13   7-6.09087 7.03143  30
   1  13   8-9.84770 6.56839  23
   1  13   8-11.0030 6.69138  30
   1  13   9 2.57961 5.60866  23
  -1  14   6-11.9605 6.00703  23
  -1  14   5 5.56381 6.51431  23
  -1  14   4-7.57671 6.64212  23
   1  14  -4 1.79778 5.11075   8
  -1  14   4-3.22141 5.13925   8
  -1  14   3-8.83232 6.74513  23
   1  14  -3-11.1558 5.31993   8
   1  14  -2-5.97177 5.44836   8
  -1  14   2 3.99140 5.38976   8
  -1  14   1 1.63065 5.44533   8
  -1  14   0-11.7877 5.58619   8
   1  14   0-9.93181 5.48966   8
   1  14   1 7.72724 6.73558  23
   1  14   1-7.42745 5.55376   8
   1  14   2 6.55496 6.95686  23
  -1  14  -2-0.55633 5.23837   8
   1  14   2 3.57616 5.26998   8
   1  14   3-1.99137 6.98365  23
   1  14   3 11.9663 5.24338   8
  -1  14  -3 8.51122 5.17059   8
   1  14   4-15.0949 6.57365  23
   1  14   4-1.80723 4.78248   8
  -1  14  -4-2.77701 4.86753   8
   1  14   5 1.33637 6.06347  23
  -1  14  -6 7.81517 3.15682   9
  -2   0  21 3.51298 5.12173  31
  -2   0  20 19.1510 6.47721  31
  -2   0  19-4.50019 7.18332  31
   2   0 -18-1.35839 7.93471  20
   2   0 -17-19.2614 8.64534  20
   2   0 -16 55.0366 8.98973  20
   2   0 -15 1.70370 8.33537  20
   2   0 -14 17.9611 7.94163  20
   2   0 -13-5.19009 7.66440  20
   2   0 -12 1.21785 7.27507  20
   2   0 -11 5.37345 6.73117  20
   2   0 -10 87.0472 7.13702  20
   2   0  -9-2.81850 9.51046  15
   2   0  -9-3.77402 6.11260  20
   2   0  -8 4.87115 8.92275  15
   2   0  -7-6.87858 8.11193  15
  -2   0   7 4.66037 11.9502  14
  -2   0   6 4197.82 126.227   4
   2   0  -6 4025.06 126.864  15
  -2   0   6 4136.99 127.735  14
   2   0  -5 3.65741 6.99171  15
   2   0  -4 5552.92 169.157  15
  -2   0   4 5559.14 169.105   2
  -2   0   3 1.31118 6.14397   1
  -2   0   3-0.98512 5.00191   2
  -2   0   3 3.35823 4.72993   3
  -2   0   3 0.38308 6.30456  35
  -2   0   3-1.15799 5.85674  37
   2   0  -3-2.29602 4.32834  15
  -2   0   3-2.08470 6.09481  33
  -2   0   2 7126.43 219.318   1
  -2   0   2 7234.45 219.318  35
  -2   0   2 7249.18 219.312  37
  -2   0   2 7230.80 219.319  33
  -2   0   1-0.89374 5.73895   1
  -2   0   1 1.82608 4.39882   3
  -2   0   1 2.22120 5.35648  35
  -2   0   1-1.38305 4.97273  37
  -2   0   1 1.61853 5.00717  33
  -2   0   0 49.4079 4.92873   3
  -2   0   0 48.7459 4.95328   2
  -2   0  -1-0.19478 4.51901   3
  -2   0  -1 4.51206 4.80493   2
  -2   0  -2 238.533 8.64826   3
  -2   0  -2 243.809 8.92492   2
  -2   0  -2 252.790 9.73558   1
  -2   0  -2 205.103 9.52419  35
  -2   0  -2 202.930 9.22791  37
  -2   0  -2 208.439 9.35036  33
  -2   0  -3-9.94637 5.35722   2
  -2   0  -4 14468.2 440.314   2
   2   0   4 14431.4 440.851  14
  -2   0  -4 14528.8 441.006  15
  -2   0  -4 14549.4 440.323   4
   2   0   5-7.49778 9.65806  14
  -2   0  -5 4.91122 8.51515  15
  -2   0  -5-1.45838 3.96978   4
   2   0   6-1.22480 10.6164  14
  -2   0  -6 13.8526 9.27437  15
  -2   0  -7 4.31970 10.4219  15
   2   0   7 3.54164 11.8636  14
  -2   0  -8 1095.01 34.6610  19
   2   0   8 1123.04 37.4876  14
  -2   0  -9-2.02763 6.29663  19
  -2   0 -10 212.284 10.0122  19
  -2   0 -11-8.63828 7.52656  20
  -2   0 -11 8.75311 6.95504  19
  -2   0 -12 12.1603 8.03265  20
  -2   0 -12-3.27768 7.26439  19
  -2   0 -13 6.01678 8.74369  20
  -2   0 -13 3.90054 7.80909  19
  -2   0 -14 45.6680 9.37697  20
  -2   0 -14 39.7500 8.28071  19
  -2   0 -15 1.01275 9.13848  20
  -2   0 -16-3.13035 8.78963  20
  -2   0 -16 23.5182 8.34049  28
  -2   0 -17-10.1032 8.41070  20
   2   0  18 21.9268 6.02766  31
  -2   0 -19 8.22399 6.25060  16
  -2   0 -20 2.03814 5.09579  16
   2   1 -22 15.9576 5.74453  29
   2  -1 -22 11.4297 6.21681  29
  -2   1  21 8.91476 4.63984  31
  -2  -1  21 1.26453 5.31516  31
  -2  -1  20 3.06981 6.60996  31
  -2   1  20-3.03684 6.07678  31
   2   1 -19-2.20288 6.23988  16
  -2   1  19-7.01442 7.06786  31
   2  -1 -19-5.22439 7.37332  20
  -2   1  18 5.05043 7.71060  31
   2  -1 -18-6.22581 7.96480  20
   2  -1 -17-10.2025 8.57871  20
   2   1 -17 8.41720 8.20607  20
   2   1 -16 10.9877 8.46557  20
   2  -1 -16 32.6095 8.85857  20
   2  -1 -15 23.4616 8.83929  20
   2   1 -15 1.16226 8.25742  20
   2   1 -14 16.9266 7.84098  20
   2  -1 -14 18.3616 8.24987  20
   2   1 -13 54.4367 7.95854  20
   2  -1 -13 38.8034 8.01733  20
   2  -1 -12 108.128 8.41520  20
   2   1 -12 91.1340 8.14406  20
   2   1 -11 65.5969 7.14003  20
   2   1 -11 65.6689 11.0280  15
  -2   1  10 87.5930 6.29086  21
   2   1 -10 66.7224 10.7929  15
  -2   1  10 96.9907 14.6888  14
   2   1 -10 88.0797 7.02185  20
  -2   1   9 905.155 32.5997  14
   2   1  -9 903.988 30.7496  15
   2   1  -9 893.321 28.4955  20
  -2   1   8 832.442 31.3500  14
   2   1  -8 896.226 29.4899  15
   2   1  -7 45.9706 9.45969  15
  -2   1   7 60.0371 12.3531  14
  -2  -1   7 42.6116 4.18189   2
  -2   1   6 393.232 13.6229  37
   2  -1  -6 421.633 16.0101  34
  -2   1   6 388.756 13.7535  35
  -2   1   6 397.010 13.7980   1
  -2  -1   6 372.740 13.2411   2
  -2  -1   6 399.867 13.3866   3
  -2   1   6 408.645 13.6906  33
   2   1  -6 388.883 15.4309  15
  -2   1   5 4900.57 150.379   1
   2   1  -5 5022.72 150.792  15
  -2   1   5 4900.95 150.449  33
   2  -1  -5 5001.32 150.919  34
  -2   1   5 4899.82 150.439  37
  -2   1   4 3132.80 96.6433   1
  -2   1   4 3141.13 96.6457   4
   2  -1  -4 3223.57 96.9958  34
  -2   1   3 38.2704 5.85658   4
   2  -1  -3 27.5674 6.65864  34
  -2   1   3 27.2277 6.91881   1
   2  -1  -2 1782.75 55.7156  34
  -2   1   2 1840.99 56.0549   1
  -2   1   2 1843.02 55.9872   4
  -2   1   1 4.21947 6.03590   1
  -2   1   1-4.00382 5.00890  13
   2  -1  -1-0.62856 4.24366  34
  -2   1   0 903.862 28.4861  13
  -2   1   0 885.217 28.4423  15
  -2  -1   0 946.463 28.4040  34
   2   1   1 126.414 5.56202  13
  -2   1  -1 127.793 7.51998  15
  -2  -1  -1 131.089 7.17204  34
  -2   1  -2 6642.55 202.435   1
  -2  -1  -2 6566.99 202.581  34
  -2   1  -2 6730.74 202.462   4
  -2   1  -3 1293.15 39.4558   1
  -2  -1  -3 1209.24 40.1540  34
  -2   1  -4 150.829 7.99757   1
  -2  -1  -4 123.709 10.7968  34
  -2   1  -4 138.908 9.46615  15
  -2  -1  -4 157.303 7.09080   3
  -2   1  -5 95.0253 6.26360  33
  -2   1  -5 96.7762 6.21885  37
  -2   1  -5 97.9930 6.45666  35
  -2  -1  -5 87.8412 5.53942   2
  -2  -1  -5 97.4534 5.18040   3
  -2   1  -5 98.2849 6.68792   1
  -2   1  -5 95.7641 9.32850  15
   2   1   6 1393.40 41.8254  14
  -2   1  -6 1353.70 41.4592  15
  -2   1  -7 383.652 13.8373  19
   2   1   7 405.729 17.7951  14
  -2   1  -7 390.164 16.9272  15
  -2   1  -8 85.7750 7.06403  19
  -2  -1  -8 83.0758 6.57596  19
  -2   1  -8 99.0354 11.8611  15
   2   1   8 66.5633 12.5098  14
   2   1   9 7.63471 12.8633  14
  -2   1  -9 17.6511 11.3379  15
  -2   1  -9 9.88916 6.46056  19
  -2  -1  -9 15.1235 6.09360  19
  -2   1 -10 65.7178 7.69023  20
  -2   1 -10 66.7705 12.6862  15
   2   1  10 78.7759 14.0111  14
  -2  -1 -10 54.9337 6.90450  19
  -2   1 -10 54.6850 7.26566  19
  -2   1 -11 167.554 9.45785  19
  -2   1 -11 178.677 9.87932  20
  -2  -1 -11 188.975 9.39614  19
  -2   1 -12 12.7625 8.36748  20
  -2   1 -12 15.5739 7.52266  19
  -2  -1 -12 9.53075 7.54045  19
  -2  -1 -13-12.9587 8.71788  20
  -2   1 -13 9.66343 8.55301  20
  -2  -1 -13-6.41765 7.93509  19
  -2  -1 -14 6.53543 9.09272  20
  -2   1 -14-3.97346 9.09722  20
  -2  -1 -14 9.61290 7.87082  19
  -2  -1 -15 52.8303 9.64489  20
  -2   1 -15 58.5905 9.60979  20
  -2  -1 -16 5.66979 8.92763  20
  -2   1 -16 1.55830 8.74610  20
  -2  -1 -17 14.2587 8.30932  20
  -2  -1 -17 20.5151 8.80557  28
  -2  -1 -18-0.81050 7.22222  20
  -2   1 -18-3.18542 7.44687  16
   2  -1  19 8.68942 5.16224  31
  -2  -1 -19 0.64228 9.87038  29
  -2   1 -19 7.15842 6.33059  16
  -2   1 -20 3.58031 4.92639  16
  -2  -1 -20-1.21029 4.97977  16
  -2  -1 -20 14.0639 8.15802  29
  -2  -2  21-3.33542 5.29308  31
   2   2 -21-0.60636 7.85909  29
  -2   2  20 5.07923 5.47745  31
  -2   2  19 7.86772 6.67041  31
   2  -2 -19 1.18205 7.29960  20
   2   2 -18-4.28167 6.62968  16
  -2   2  18-5.17999 7.42430  31
   2  -2 -18 5.36446 8.15903  20
  -2   2  17 95.1949 8.88553  31
   2  -2 -17 118.072 9.66908  20
  -2   2  16 13.0383 8.04400  31
   2  -2 -16 5.72727 8.68348  20
   2  -2 -15-0.41488 8.84001  20
   2   2 -15 7.45824 8.23304  20
   2   2 -14 12.2718 8.14521  20
   2  -2 -14 0.26291 8.51163  20
   2   2 -13 5.14677 12.1866  15
   2  -2 -13 4.84500 8.14155  20
   2   2 -13 9.17380 7.35611  20
  -2   2  12 141.101 17.3299  14
   2   2 -12 155.415 13.5541  15
  -2   2  12 157.337 8.50182  21
   2   2 -12 162.499 8.98410  20
   2   2 -11 0.27433 11.1719  15
  -2   2  11-6.60146 14.9099  14
  -2   2  11-0.78790 6.25100  23
   2   2 -11 6.02996 6.65859  20
   2   2 -10 23.2868 10.2088  15
  -2   2  10 5.44062 14.2326  14
  -2   2  10 7.01670 6.08319  23
   2   2 -10 7.33700 6.32375  20
  -2   2   9 172.586 15.4361  14
   2   2  -9 183.064 12.7754  15
   2   2  -9 183.919 8.76458  20
  -2   2   9 187.398 8.49797  23
  -2  -2   8 288.012 10.0378   3
  -2  -2   8 254.918 9.63491   2
  -2   2   8 294.184 10.3777   1
  -2   2   8 264.016 10.5372  35
   2  -2  -8 337.525 15.0942  34
  -2   2   8 239.604 10.2958  37
  -2   2   8 248.644 10.3478  33
   2   2  -8 333.818 14.2363  15
  -2   2   8 319.583 16.4211  14
   2   2  -7 169.357 11.7875  15
   2  -2  -7 176.192 12.4844  34
  -2   2   7 157.465 8.42589   1
   2   2  -6 171.321 11.2232  15
   2  -2  -6 178.824 11.4102  34
  -2   2   6 157.186 8.71005   1
   2  -2  -5 145.775 10.5538  34
  -2   2   5 129.387 8.63123   1
   2  -2  -4 65.1743 8.85865  34
  -2   2   4 49.4976 7.85736   1
   2  -2  -3 312.186 12.8911  34
  -2   2   3 303.247 12.9727   1
   2  -2  -2 19.3383 7.82732  34
  -2   2   2 25.5406 8.31818   1
   2  -2  -1 5442.34 166.169  34
  -2   2   1 5462.59 166.354   1
   2   2   0 60.1562 6.61083  13
  -2   2   0 45.4864 7.76923  13
  -2  -2   0 51.9771 7.66863  34
   2  -2   0 46.6300 5.51231  36
   2   2   1 177.192 8.63565  13
  -2  -2  -1 155.755 9.74080  34
   2   2   2 740.067 23.6555  13
  -2  -2  -2 714.708 24.4961  34
  -2   2  -2 714.394 24.1483   1
  -2  -2  -3 9.53644 9.02370  34
  -2   2  -3 9.31196 7.91852   1
  -2   2  -4 587.914 19.8896   1
  -2   2  -5 213.249 9.71093   1
  -2   2  -5 195.541 12.1324  15
  -2   2  -6 72.3475 6.85549   1
  -2   2  -6 81.0715 10.9546  15
  -2  -2  -6 69.7352 5.58671   3
  -2   2  -7 237.275 9.34578  19
  -2   2  -7 205.208 8.66399  35
  -2   2  -7 191.106 8.43507  37
  -2   2  -7 240.872 13.3831  15
  -2   2  -7 205.636 8.49484  33
  -2  -2  -7 186.806 8.00340   2
  -2   2  -7 216.534 8.47654   1
   2   2   8 134.053 14.5662  14
  -2   2  -8 142.974 12.6698  15
  -2  -2  -8 133.019 7.46084  25
  -2   2  -8 130.704 8.16185  19
  -2   2  -8 134.015 8.09695  20
  -2  -2  -8 133.182 7.46377  19
  -2   2  -9 22.8672 11.5624  15
   2   2   9 23.7790 12.8319  14
  -2   2  -9 11.3878 6.82634  19
  -2  -2  -9 26.2959 6.12038  19
  -2   2  -9 18.0868 7.13553  20
   2   2  10 8.05635 13.6188  14
  -2   2 -10-10.7096 12.2066  15
  -2  -2 -10-2.78847 6.27550  19
  -2   2 -10-1.13254 7.04184  19
  -2   2 -10 0.31000 7.27334  20
   2   2  11 32.4112 15.1091  14
  -2   2 -11 42.5048 13.1451  15
  -2  -2 -11 46.2349 7.08272  19
  -2   2 -11 34.0080 7.96697  20
  -2   2 -12 11.3636 14.1126  15
   2   2  12 8.90555 15.2153  14
  -2   2 -12 16.8936 8.14951  20
  -2  -2 -12 17.3955 7.23926  19
  -2   2 -13 18.6489 8.65878  20
  -2  -2 -13 3.04706 7.49645  19
  -2  -2 -14 7.06199 9.28277  20
  -2   2 -14 3.43894 8.88483  20
  -2  -2 -14 16.1900 7.77076  19
  -2  -2 -15-8.12201 8.98423  20
  -2  -2 -15 4.65489 7.47526  19
  -2  -2 -16 2.67759 8.82299  20
  -2  -2 -17 4.13982 8.06437  20
  -2   2 -17 3.93539 7.87956  16
  -2   2 -17-2.00211 11.3815  29
  -2  -2 -18-3.48563 7.10915  20
  -2   2 -18 0.22369 7.10204  16
  -2   2 -18 10.5572 10.6060  29
  -2  -2 -18-0.29320 10.5047  29
  -2   2 -19-7.43837 6.06674  16
  -2   2 -19-0.95361 9.35611  29
  -2  -2 -19-1.20568 9.48376  29
  -2   2 -20 4.70915 7.67515  29
  -2  -2 -20 2.20257 7.47156  29
  -2  -2 -20 7.48928 4.69651  16
  -2  -3  21 0.27065 5.13283  31
   2  -3 -20 5.87766 5.90023  20
   2   3 -20 5.65991 8.73036  29
   2  -3 -19 14.6884 7.10331  20
  -2   3  19 3.58504 5.96557  31
   2  -3 -18 46.6056 8.43404  20
  -2   3  18 38.9103 7.19226  31
   2   3 -17 80.5975 7.51977  16
   2  -3 -17 83.8838 9.53118  20
  -2   3  17 92.6031 8.33762  31
   2   3 -16 21.7131 7.09432  16
  -2   3  16 13.6826 7.78049  31
   2   3 -15 4.78148 7.28522  16
   2  -3 -15 8.68991 9.18581  20
  -2   3  15 10.3362 7.78772  31
   2  -3 -14-0.95810 8.66675  20
  -2   3  14 1.02465 7.43487  31
   2   3 -14-4.73859 13.4011  15
  -2   3  13 64.5566 7.53284  31
   2   3 -13 48.6359 13.1623  15
  -2   3  13 51.9884 17.8838  14
  -2   3  13 55.7308 7.70398  21
  -2   3  12 27.5915 6.61881  31
  -2   3  12 25.9871 7.08061  23
   2   3 -12 20.2094 12.4491  15
  -2   3  12 16.2842 16.5617  14
   2   3 -11 0.77061 6.69654  20
  -2   3  11 7.59696 6.62700  23
  -2   3  11-12.5091 15.4948  14
   2   3 -11-2.12415 11.6064  15
   2   3 -10-3.95401 6.44599  20
   2   3 -10 2.17043 11.3887  15
  -2   3  10 5.11038 14.2555  14
  -2   3  10 3.24029 6.61847  23
  -2   3   9 695.389 21.5649  23
   2   3  -9 693.112 21.4546  20
   2  -3  -9 764.143 25.5152  34
   2   3  -9 713.294 24.8035  15
   2   3  -8 76.8762 11.6195  15
  -2   3   8 87.4200 7.74572   1
   2  -3  -8 69.4835 12.2746  34
  -2   3   8 80.2629 7.19386  23
  -2   3   7 15.2018 7.52761   1
   2   3  -7 37.2302 10.4361  15
   2  -3  -7 34.6698 11.2691  34
  -2   3   6 114.943 9.10299   1
   2  -3  -6 111.108 11.6914  34
  -2   3   5 11.4603 8.18825   1
   2  -3  -5 18.2511 10.0613  34
  -2   3   4 211.440 11.9373  13
  -2   3   4 194.638 11.0377   1
   2  -3  -4 207.932 11.8625  34
  -2   3   3 9.34820 9.07200   1
   2  -3  -3 1.85256 9.01886  34
  -2   3   2 79.0964 9.85429   1
   2  -3  -2 103.773 9.66583  34
  -2  -3   2 91.8264 9.68799  36
  -2   3   1 3042.40 94.1587   1
   2  -3  -1 3065.21 94.1002  34
   2   3   0 1811.49 55.5892  13
  -2  -3   0 1728.98 55.8591  34
   2  -3   0 1800.41 55.4036  36
   2   3   1 184.099 9.88443  13
  -2   3  -1 168.349 10.9127  13
  -2  -3  -1 183.637 11.0105  34
   2  -3   1 173.400 9.84526  36
   2   3   2 88.9715 8.21698  13
  -2   3  -2 69.2600 9.37159   1
  -2  -3  -2 76.8210 9.69126  34
   2   3   3 3.36550 7.82717  13
  -2   3  -3-1.75519 8.61491   1
  -2   3  -4 40.0339 8.44341   1
  -2   3  -5 42.9552 8.03276   1
  -2   3  -6 7.49707 10.7372  15
  -2   3  -6 18.7381 7.38865   1
  -2   3  -7 314.759 12.6537   1
  -2  -3  -7 341.380 11.9693  25
  -2   3  -7 310.882 12.4090  20
  -2   3  -7 351.902 16.6240  15
  -2  -3  -8 245.471 9.89266  25
  -2   3  -8 231.322 15.0081  15
  -2   3  -8 239.322 10.7077  20
  -2  -3  -9 45.4220 6.45824  19
  -2  -3  -9 44.4588 6.23052  25
  -2   3  -9 51.3081 7.51109  20
  -2   3  -9 50.1414 12.4971  15
   2   3   9 39.3140 14.1126  14
  -2   3 -10 2.41787 7.35746  20
   2   3  10 5.77499 14.1536  14
  -2   3 -10 6.58771 12.6512  15
  -2  -3 -10-3.71952 6.47928  19
  -2   3 -11 47.4349 13.9358  15
   2   3  11 50.0518 15.7120  14
  -2  -3 -11 47.3559 7.17967  19
   2   3  12 0.44948 16.0151  14
  -2  -3 -12 3.68769 7.32667  19
  -2   3 -13 43.2863 14.7348  15
   2   3  13 39.1697 17.0883  14
  -2  -3 -13 49.1838 7.78348  19
  -2  -3 -14 6.53596 7.44710  19
  -2   3 -15 47.9584 9.00266  16
  -2  -3 -16 28.3404 8.94177  20
  -2   3 -16 29.7881 11.6281  29
  -2   3 -16 48.6118 8.52676  16
  -2  -3 -17 13.7973 7.85876  20
  -2   3 -17 5.56551 7.67671  16
  -2   3 -17 15.8655 11.0249  29
  -2  -3 -18 11.0806 6.92316  20
  -2   3 -18 17.4018 6.82569  16
  -2  -3 -18 19.0913 10.0385  29
  -2  -3 -18 2.75609 8.91068  28
  -2   3 -18-0.26602 10.2250  29
  -2  -3 -19 3.30481 5.67075  20
  -2   3 -19-1.01401 5.52383  16
  -2   3 -19-1.23715 8.65138  29
  -2  -3 -19 3.49601 8.60532  29
   2  -3  20-1.48144 3.52627  31
  -2  -3 -20 1.07456 6.93297  29
  -2   3 -20-14.5042 6.60015  29
  -2  -4  21-4.31450 4.68708  31
   2  -4 -21-0.94589 6.00603  29
   2  -4 -20 6.74705 5.51556  20
  -2   4  20-1.11179 6.33635  30
   2  -4 -19-13.4926 6.91948  20
   2  -4 -18 33.5207 7.92051  20
  -2   4  18 34.3969 6.47720  31
   2  -4 -17 47.9269 8.84521  20
  -2   4  17 40.2837 7.29734  31
   2  -4 -16-0.57202 9.05334  20
   2   4 -16-3.89053 6.76621  16
  -2   4  16-0.73265 7.23243  31
   2  -4 -15 2.62025 9.25068  20
   2   4 -15 7.22940 13.7183  15
   2   4 -15 3.09936 6.87901  16
  -2   4  15-8.35472 7.42616  31
   2   4 -14-2.10690 7.07769  16
  -2   4  14 11.2264 7.69866  21
  -2   4  14 15.2549 18.2147  14
   2   4 -14 10.8783 13.7378  15
  -2   4  14-1.50398 7.45967  31
   2   4 -13 20.1251 6.89059  16
  -2   4  13 18.0481 7.61105  23
  -2   4  13 45.0851 17.6305  14
   2   4 -13 31.0604 13.9401  15
  -2   4  13 36.8004 7.26036  31
   2   4 -12 6.82808 6.46324  16
  -2   4  12 6.76060 7.74121  23
  -2   4  12 14.0580 17.3772  14
   2   4 -12 13.6513 12.8749  15
  -2   4  12 1.44406 6.62178  31
   2   4 -11 34.2135 6.56601  16
  -2   4  11 40.1559 7.51274  23
  -2   4  11 40.5715 15.8247  14
   2   4 -11 35.0188 12.9215  15
  -2   4  11 40.9271 6.55270  31
   2   4 -10 68.6076 6.48259  16
   2  -4 -10 95.7326 14.1693  34
  -2   4  10 64.2335 7.65661  23
   2   4 -10 70.8921 12.9210  15
   2  -4  -9 1259.90 41.2208  34
   2   4  -9 1164.17 37.1767  16
  -2   4   9 1197.27 37.6626  23
   2   4  -9 1200.49 40.6571  15
  -2   4   8 137.748 9.78824   1
   2   4  -8 127.391 7.08520  16
  -2   4   8 133.616 8.59639  23
   2   4  -8 135.111 13.3911  15
   2   4  -7 29.6199 11.4506  15
  -2   4   7 19.8580 8.59499   1
   2  -4  -7 21.9533 12.2656  34
   2  -4  -6 0.62004 11.8298  34
  -2   4   6 1.92015 9.37652   1
   2  -4  -5 83.5154 11.8183  34
  -2  -4   5 90.3178 11.1648  36
  -2   4   5 86.5808 11.6515  13
  -2   4   5 72.0351 10.3572   1
  -2  -4   4 25.4200 10.1475  36
   2  -4  -4 27.1500 10.5945  34
  -2   4   4 28.5404 10.7481  13
  -2   4   4 31.8219 9.69994   1
   2  -4  -3 63.9843 10.5520  34
  -2  -4   3 63.6929 10.2532  36
  -2   4   3 50.4304 10.0374  13
  -2   4   3 40.7332 9.86119   1
  -2  -4   2 227.702 12.5056  36
   2  -4  -2 232.957 12.6863  34
   2   4  -1 6513.45 201.560  13
   2  -4  -1 6486.79 201.771  34
  -2   4   1 6791.90 201.736   1
   2   4   0 31.1666 9.06738  13
  -2  -4   0 37.6030 10.2394  34
   2   4   1 117.535 9.84318  13
   2  -4   1 104.973 9.11588  36
  -2  -4  -1 93.7435 10.4049  34
   2  -4   2 55.6999 8.94239  36
   2   4   2 55.8584 8.75019  13
  -2   4  -2 57.5878 10.2135  13
  -2   4  -2 41.0275 9.68041   1
   2   4   3 126.142 10.2365  13
  -2   4  -3 121.805 11.2076   1
   2   4   4 106.565 10.3253  13
  -2   4  -4 104.856 10.6043   1
  -2   4  -5 165.244 8.11101  16
  -2   4  -5 147.288 10.6029   1
  -2   4  -6 8.36842 6.43389  16
  -2   4  -6 29.5836 8.66344   1
  -2   4  -7 700.216 25.2613   1
  -2  -4  -7 751.546 24.0916  25
  -2   4  -7 771.926 24.4172  16
  -2   4  -7 752.717 28.0568  15
  -2   4  -8 82.7076 7.72594   1
  -2  -4  -8 87.9410 6.53558  25
  -2   4  -8 72.7294 12.9589  15
  -2   4  -8 99.8265 7.68457  16
  -2  -4  -9 10.0036 6.23890  25
  -2   4  -9 15.5892 12.9224  15
  -2   4  -9 7.15663 7.26338  16
  -2  -4 -10 51.3889 6.63304  25
  -2   4 -10 47.1251 7.97669  16
  -2  -4 -10 41.9330 7.11197  19
   2   4  10 41.8973 15.3620  14
  -2   4 -10 38.9016 13.6998  15
  -2   4 -11-14.6556 8.03506  16
  -2  -4 -11-1.68385 6.95248  19
  -2   4 -11-1.23502 13.9208  15
   2   4  11-10.9051 15.6339  14
  -2  -4 -12-7.05854 7.12861  19
  -2   4 -12 8.37633 8.63327  16
  -2   4 -12-4.44655 14.4453  15
   2   4  12-4.77495 16.9264  14
  -2  -4 -13 57.1449 8.01166  19
  -2   4 -13 66.8445 8.93895  16
   2   4  13 50.6092 17.7952  14
  -2   4 -13 51.9048 15.7020  15
  -2  -4 -14-0.22502 7.34626  19
  -2   4 -14 5.24901 8.38258  16
  -2   4 -14 6.76735 15.2109  15
   2   4  14 4.12671 17.4975  14
  -2   4 -15 44.9460 8.87883  16
  -2   4 -15 46.4606 11.2444  29
  -2   4 -16 18.7827 8.00960  16
  -2   4 -16-11.1954 10.8510  29
  -2   4 -17 54.4993 7.68778  16
  -2  -4 -17 70.2080 10.2775  29
  -2   4 -17 51.1803 10.5129  29
  -2  -4 -18-5.60093 6.39662  20
  -2   4 -18 16.1078 6.17106  16
  -2  -4 -18 6.12953 9.34232  29
  -2   4 -18 3.31678 9.13605  29
  -2  -4 -19 12.4871 5.08037  20
  -2  -4 -19-10.8673 7.64330  29
  -2  -4 -19 1.45522 7.32388  28
  -2   4 -19 1.48406 4.79737  16
   2  -5 -20 12.3634 6.37433  29
  -2   5  20 5.76998 5.73919  30
  -2  -5  20 6.74712 4.53180  18
  -2   5  19 0.08809 7.31518  30
   2  -5 -19 5.06058 6.28607  20
  -2   5  18 48.4530 8.79722  30
   2  -5 -18 42.3537 7.73640  20
   2  -5 -17 52.7729 8.73503  20
  -2   5  16-4.83532 6.88268  31
   2  -5 -16-1.55088 8.88132  20
  -2   5  15 6.11602 7.61318  21
  -2   5  15 9.35757 7.11079  31
   2   5 -14 46.5343 14.7001  15
   2   5 -14 42.8365 7.00787  16
  -2   5  14 43.5672 8.20342  23
  -2   5  14 42.3608 8.39037  21
  -2   5  14 52.6606 7.62067  31
   2   5 -13 69.3853 14.7686  15
  -2   5  13 41.8760 18.5227  14
   2   5 -13 44.8817 7.06908  16
  -2   5  13 40.4707 8.55843  23
  -2   5  13 41.4236 7.35174  31
   2   5 -12 34.9927 14.1767  15
   2   5 -12 26.2994 6.80268  16
  -2   5  12 33.8692 8.34347  23
  -2   5  12 29.8129 6.99805  31
  -2   5  11 59.6493 8.32337  23
  -2  -5  11 60.2005 14.8234  36
   2   5 -11 54.5362 13.8301  15
   2   5 -11 56.8313 6.86736  16
   2  -5 -11 58.3656 15.6676  34
  -2   5  11 52.5034 6.89808  31
  -2   5  10 50.2052 8.06024  23
   2  -5 -10 36.3164 15.1482  34
  -2  -5  10 61.6334 14.7489  36
   2   5 -10 60.3699 6.44559  16
   2   5 -10 56.6389 13.7779  15
  -2   5   9 380.363 14.4344  23
   2   5  -9 363.710 13.2750  16
   2   5  -9 379.806 19.2206  15
   2  -5  -9 391.862 19.8749  34
  -2  -5   8 105.946 13.8423  36
   2   5  -8 109.549 6.80874  16
   2   5  -8 112.830 6.21459   8
   2   5  -8 120.240 13.7993  15
   2  -5  -8 126.713 14.5841  34
  -2   5   8 110.636 10.3472   1
  -2   5   8 102.521 8.31201  23
  -2  -5   7 14.0802 12.3197  36
   2  -5  -7 14.8146 12.5699  34
  -2   5   7 1.85063 5.37947   8
   2   5  -7 9.21986 5.20692  16
  -2   5   7 4.73055 9.59970   1
  -2   5   6 37.4855 10.2906   1
  -2  -5   6 37.2431 11.8945  36
   2  -5  -6 31.7393 11.9727  34
  -2   5   6 35.7818 5.73542   8
  -2  -5   5-10.1874 11.4442  36
   2  -5  -5 23.9392 11.8921  34
  -2   5   5 3.83590 11.5066  13
  -2   5   5 6.52180 10.0987   1
  -2   5   5-1.27770 5.66695   8
   2  -5  -4 31.8483 11.3968  34
  -2  -5   4 37.0261 11.0225  36
  -2   5   4 30.5135 10.6668   1
  -2   5   4 22.3257 5.89207   8
  -2   5   4 26.6187 11.3349  13
  -2   5   3 160.547 12.8433  13
  -2   5   3 146.588 12.5468   1
   2  -5  -3 164.231 13.1990  34
  -2  -5   3 157.938 12.3774  36
  -2   5   2 247.184 14.8099  13
   2   5  -2 278.961 13.9758  13
  -2   5   2 245.836 14.6036   1
   2   5  -1 2767.19 84.3858  13
   2  -5  -1 2846.95 84.7866  34
   2   5   0 11.2708 10.0811  13
   2   5   1 70.7245 10.1841  13
   2   5   2 62.3426 10.0115  13
   2  -5   2 56.4270 9.91053  36
  -2   5  -2 46.4251 6.33709  16
  -2   5  -2 41.4964 11.4322   1
  -2   5  -3 218.109 9.10133   8
   2  -5   3 192.583 12.9958  36
  -2   5  -3 218.974 9.30101  16
   2   5   3 212.761 12.5881  13
  -2   5  -3 189.981 13.3694  13
  -2   5  -3 194.167 12.8047   1
  -2   5  -4 117.150 6.75206   8
   2  -5   4 100.542 11.6245  36
   2   5   4 113.032 10.8478  13
  -2   5  -4 87.6934 10.8536   1
  -2   5  -4 101.333 7.35880  16
  -2   5  -5 75.7787 6.28845   8
  -2   5  -5 82.6559 7.12619  16
  -2   5  -5 74.6500 10.5172   1
  -2   5  -6 17.4875 6.88894  16
  -2   5  -6 8.23943 5.11288   8
  -2   5  -6 3.59197 9.48030   1
  -2   5  -7 1213.70 41.1292   1
  -2  -5  -7 1272.23 39.6325  25
  -2   5  -7 1300.57 39.9763  16
  -2   5  -7 1211.36 43.2140  15
  -2   5  -8 78.0246 13.7512  15
  -2  -5  -8 90.9175 6.55476  25
  -2   5  -8 91.3617 8.05990  16
  -2   5  -9 8.92358 7.55625  16
  -2   5  -9 4.50946 13.0079  15
  -2  -5  -9-5.88885 5.96812  25
  -2   5 -10 13.4826 13.9179  15
  -2   5 -10 6.43756 7.84802  16
  -2  -5 -10 5.45819 6.37409  25
  -2  -5 -11 93.0448 7.97518  19
  -2   5 -11 95.8702 9.11702  16
   2   5  11 93.8270 17.5028  14
  -2   5 -11 78.7644 15.4380  15
  -2   5 -11 88.3066 10.0601  29
  -2  -5 -12-2.37927 7.34153  19
  -2   5 -12 15.8644 14.8414  15
   2   5  12-20.4580 17.1490  14
  -2   5 -12-0.42776 8.55762  16
  -2   5 -12 9.07507 10.1853  29
  -2  -5 -13 9.94726 7.31538  19
  -2   5 -13 8.69166 14.8495  15
  -2   5 -13 6.50244 8.54397  16
   2   5  13 4.18253 17.6530  14
  -2   5 -13 12.9726 10.5042  29
  -2   5 -14 12.6206 14.9927  15
  -2   5 -14 0.28412 8.46867  16
   2   5  14 4.17633 17.6821  14
  -2   5 -14 8.11805 10.2434  29
   2  -5  15 68.8309 18.1355  36
  -2   5 -15 63.5487 10.8267  29
  -2   5 -15 66.5480 8.73570  16
  -2   5 -16 2.60234 9.84462  29
  -2   5 -16 12.3542 7.53595  16
  -2  -5 -17 10.6245 8.99554  29
  -2   5 -17 4.10742 6.52670  16
  -2  -5 -18 2.90131 7.34680  29
  -2   5 -18 12.9645 5.52736  16
  -2  -5 -19-0.83673 6.67536  28
  -2   6  20-3.89643 4.73758  30
  -2   6  19 4.39344 6.67815  30
  -2  -6  19 0.52725 4.99808  18
   2  -6 -19 4.49484 5.57908  20
  -2   6  18 7.65301 8.00264  30
   2  -6 -18 13.2897 6.78671  20
  -2   6  17 15.1777 8.96770  30
   2  -6 -17 6.76982 7.82598  20
  -2   6  16-6.05695 9.41477  30
  -2   6  16-4.92142 6.85838  21
   2  -6 -16-2.42400 8.36882  20
  -2   6  15 9.07769 7.93067  21
   2   6 -15-3.91730 13.9159  15
  -2   6  15 18.8882 17.6815  14
  -2   6  14 63.0969 8.74685  23
   2   6 -14 83.2429 15.4452  15
  -2  -6  14 48.2904 17.4990  36
  -2   6  13 40.6706 9.07133  23
   2   6 -13 55.1121 14.8884  15
  -2  -6  13 41.7332 17.3115  36
  -2   6  12 15.2768 8.74035  23
   2   6 -12 9.74718 14.6152  15
   2   6 -12 6.71384 6.69090  16
  -2  -6  12 17.0438 16.4688  36
   2  -6 -11 8.05083 15.9612  34
  -2   6  11 1.63434 8.57168  23
   2   6 -11-17.4049 14.6602  15
   2   6 -11-4.80135 6.52128  16
  -2  -6  11-15.8618 16.1508  36
   2  -6 -10 57.1437 15.9964  34
  -2   6  10 45.9833 8.73790  23
   2   6 -10 34.9772 6.44755  16
   2   6 -10 58.9053 14.4344  15
  -2  -6  10 33.8326 15.6125  36
   2  -6  -9 76.7378 15.3090  34
  -2  -6   9 43.7523 14.4542  36
   2   6  -9 53.7746 14.1188  15
   2   6  -9 73.1786 6.59311  16
  -2   6   9 71.8013 8.88248  23
   2   6  -8 2.18730 5.45918   8
   2   6  -8-12.0750 13.5096  15
   2   6  -8-7.75644 5.75190  16
  -2  -6   8 10.7900 13.4759  36
  -2   6   8 12.0798 9.95498   1
   2  -6  -8 12.5047 13.9051  34
   2   6  -7 12.9440 5.54910  16
  -2   6   7 11.2856 10.2962   1
   2  -6  -7-5.30812 13.3543  34
  -2  -6   7-8.63648 12.3149  36
   2   6  -7 12.2076 5.68341   8
  -2   6   7 14.4074 5.66423   8
  -2  -6   6 10.7632 12.2955  36
   2  -6  -6 12.8878 12.7666  34
  -2   6   6 15.2221 6.01168   8
  -2   6   6 17.9741 11.7643  13
  -2   6   6 4.44287 10.7562   1
  -2  -6   5 3.31094 12.0665  36
   2  -6  -5-2.25776 12.4915  34
  -2   6   5 5.64107 5.80492   8
  -2   6   5 11.8585 11.5930  13
  -2   6   5 3.01283 10.4756   1
   2  -6  -4 83.9306 12.7192  34
  -2  -6   4 87.8192 12.3822  36
  -2   6   4 83.7422 6.78638   8
  -2   6   4 82.4670 12.2987  13
  -2   6   4 59.3504 11.4556   1
  -2   6   3 16.2107 11.0066  13
   2   6  -3-4.28422 11.4740  13
   2  -6  -3 9.43814 12.1985  34
  -2   6   3 16.5372 6.33049   8
  -2   6   3 1.79841 11.2475   1
  -2   6   2 691.358 25.4198  13
   2   6  -2 683.671 24.8054  13
   2  -6  -2 723.560 25.6883  34
  -2   6   2 649.229 21.7888   8
  -2   6   2 607.763 24.9065   1
   2   6  -1 2352.40 71.9461  13
   2  -6  -1 2267.88 72.2870  34
  -2   6   1 2245.56 69.8664   8
  -2   6   1 2243.70 72.0040   1
   2   6   0 560.517 21.4455  13
   2  -6   0 522.075 22.6417  34
   2   6   1 27.2937 10.5371  13
   2   6   2 176.203 12.3422  13
  -2   6  -2 162.858 8.47051   8
  -2   6  -2 156.180 13.0088   1
   2   6   3 19.3252 10.2565  13
  -2   6  -3 34.2935 11.9692  13
   2  -6   3 54.6304 10.9989  36
  -2   6  -3 43.1761 6.53153   8
  -2   6  -3 32.1230 11.4613   1
   2   6   4 32.2701 10.5119  13
  -2   6  -4 22.3202 11.6532  13
  -2   6  -4 20.4849 6.81790  16
   2  -6   4 22.3162 10.8725  36
  -2   6  -4 24.8189 6.11187   8
  -2   6  -4 25.7479 11.0532   1
   2   6   5 47.4786 10.6119  13
  -2   6  -5 39.1581 6.42051   8
  -2   6  -5 47.2264 7.06331  16
  -2   6  -5 31.5310 12.0143  13
  -2   6  -5 41.2893 11.0160   1
   2  -6   5 35.4166 11.7224  36
  -2   6  -6 5.89144 5.77565   8
   2   6   6-1.83325 5.54046   8
   2  -6   6 6.54640 12.4485  36
  -2   6  -6 1.34983 7.27099  16
  -2   6  -6 1.89025 10.4455   1
  -2   6  -7 415.836 14.7063  16
   2  -6   7 357.901 20.0043  36
  -2   6  -7 367.075 13.3938   8
  -2   6  -7 361.219 16.6296   1
  -2   6  -8 4.66413 13.9631  15
  -2   6  -8-5.67151 7.71024  16
   2  -6   8 7.66810 13.7480  36
  -2   6  -8-2.41246 8.63329   1
  -2  -6  -8 2.85080 5.87029  25
  -2   6  -9 10.4812 7.85449  16
   2  -6   9-12.5074 14.6851  36
  -2   6 -10 0.27457 8.41966  16
  -2   6 -10-0.44309 14.3873  15
   2  -6  10-27.5090 15.6969  36
  -2  -6 -11 40.8493 7.33636  19
   2  -6  11 19.0207 16.5791  36
   2   6  11 20.1562 7.99233  23
  -2   6 -11 26.9996 15.2652  15
   2   6  11 17.0536 17.4467  14
  -2   6 -11 6.12568 8.68623  16
   2  -6  12 32.0764 16.9397  36
  -2  -6 -12 47.7847 7.59419  19
  -2   6 -12 54.6250 15.5503  15
   2   6  12 58.7842 18.0089  14
  -2   6 -12 51.2212 8.87039  16
   2  -6  13-29.8311 17.5898  36
  -2  -6 -13 1.73660 6.99269  19
   2   6  13 4.76147 17.3386  14
  -2   6 -13 8.29011 15.2614  15
  -2   6 -13-3.26191 8.45868  16
  -2   6 -13 12.1454 8.79916  29
   2  -6  14 1.94190 16.4558  36
  -2   6 -14 4.14168 8.28436  29
  -2   6 -14 7.15967 14.7441  15
   2   6  14 31.9017 17.1211  14
  -2   6 -14 9.18037 8.10715  16
  -2  -6 -15 81.3957 9.44477  29
  -2   6 -15 88.9455 8.50625  16
  -2   6 -16 14.0504 6.86600  16
  -2   6 -17 9.61992 5.69326  16
  -2  -6 -18-4.03372 7.84144  28
   2   6  18-12.8819 7.02591  30
   2   6  19 1.19135 4.95975  30
  -2  -6 -19-0.83603 5.43127  28
  -2   7  19 8.84960 5.67305  30
  -2   7  18 18.3465 7.26382  30
   2  -7 -18 17.8955 5.86536  20
  -2  -7  18 1.41588 4.86308  18
  -2   7  17 3.24961 8.14773  30
   2  -7 -17-4.49396 7.04163  20
  -2  -7  17-5.34965 5.74362  18
   2  -7 -16 17.5153 8.03864  20
  -2   7  16 1.28085 6.74818  21
  -2   7  16 27.1735 9.15715  30
  -2   7  15 5.47671 7.89858  21
  -2   7  15 10.1607 9.71432  30
   2   7 -14 25.2452 14.4791  15
  -2   7  14 4.65162 10.1226  30
  -2   7  14-11.2042 8.47848  23
  -2  -7  14 16.9129 16.3969  36
   2   7 -13-8.86337 14.6836  15
  -2  -7  13 11.0732 16.8311  36
  -2   7  13 5.01704 8.76099  23
   2   7 -12-23.0053 15.3960  15
  -2  -7  12-7.67658 16.9161  36
  -2   7  12-4.91724 9.28647  23
   2  -7 -12-32.2236 17.2728  34
   2   7 -11 2.77098 15.4794  15
  -2  -7  11 29.3228 16.6018  36
  -2   7  11-9.56279 9.34812  23
   2  -7 -11 20.6486 17.2716  34
   2   7 -10 15.7262 14.9225  15
   2  -7 -10 19.6467 16.4083  34
  -2  -7  10-27.4218 15.5194  36
  -2   7  10 3.21931 9.27322  23
   2   7  -9 13.3425 5.70722   8
   2   7  -9 4.74480 14.9568  15
   2  -7  -9 33.2110 16.2289  34
  -2  -7   9 0.53311 14.6949  36
  -2   7   9 29.5223 9.09460  23
  -2   7   8 10.0049 8.64143  23
   2   7  -8 9.24529 6.20312   8
  -2   7   8 12.1818 6.05322   8
  -2  -7   8-0.98707 13.6291  36
   2   7  -8 10.6980 14.7578  15
   2  -7  -8-0.43025 14.9058  34
  -2   7   8 1.40521 11.1006   1
   2  -7  -7 10.2301 14.2157  34
  -2  -7   7 9.61125 13.5042  36
  -2   7   7 1.71279 11.3540   1
  -2   7   7-2.05504 7.71059  30
   2   7  -7 0.09292 6.18112   8
  -2   7   7 3.36404 6.27570   8
   2   7  -6-7.84654 6.75673   8
  -2   7   6 8.79743 6.55820   8
  -2   7   6 3.99385 11.5118   1
  -2   7   6 1.70146 12.8197  13
  -2   7   6-4.58267 7.55871  30
  -2  -7   6 2.13330 13.4642  36
   2  -7  -6 16.2739 13.9309  34
  -2   7   5 22.8415 6.70621   8
  -2   7   5 19.5815 11.6634   1
  -2   7   5 17.6615 12.3293  13
   2  -7  -5 31.7187 13.7637  34
   2   7  -5 21.4342 12.6185  13
  -2   7   4 10.5129 6.47085   8
  -2   7   4 1.68520 11.8455   1
  -2   7   4 15.8546 11.8321  13
   2  -7  -4 19.3498 13.3098  34
   2   7  -4-13.9954 12.3719  13
  -2   7   3 0.65056 6.64137   8
  -2   7   3 0.27889 12.3165   1
  -2   7   3-0.58889 11.6629  13
   2  -7  -3 6.35715 12.8979  34
   2   7  -3 6.76915 11.8351  13
  -2   7   2 30.4756 6.82939   8
  -2   7   2 40.1831 12.1771   1
  -2   7   2 32.4070 12.6484  13
   2  -7  -2 33.0994 13.0823  34
   2   7  -2 41.0909 11.9538  13
  -2   7   1 320.042 16.8749  13
   2   7  -1 346.783 16.9170  13
  -2   7   1 317.077 17.3970   1
  -2   7   1 319.871 12.5988   8
   2  -7  -1 319.777 17.9018  34
   2  -7   0 13.7683 13.3251  34
   2   7   0 39.0943 11.3906  13
   2  -7   1 1.90749 13.3413  34
   2   7   1 2.61643 10.9870  13
   2   7   2 50.3522 11.1109  13
  -2   7  -2 50.5599 12.7762   1
  -2   7  -2 62.3084 7.02308   8
   2   7   3 6.35884 10.4681  13
  -2   7  -3 3.41697 11.7282   1
  -2   7  -3-7.42892 6.59161   8
  -2   7  -4 47.8036 6.91835   8
  -2   7  -4 54.8969 12.3141   1
   2   7   4 44.1264 11.0031  13
   2  -7   4 34.9673 11.9206  36
  -2   7  -4 54.8152 13.2312  13
   2   7   5-5.72573 7.33782  30
   2   7   5-7.29664 11.1465  13
   2  -7   5-6.47236 12.3923  36
  -2   7  -5 8.01011 13.8804  15
  -2   7  -5 4.53988 13.1041  13
  -2   7  -5-1.15497 11.8793   1
  -2   7  -5-8.65698 6.57917   8
   2   7   5-2.23184 6.54857   8
   2  -7   6 35.8249 12.9081  36
  -2   7  -6 30.6338 6.43425   8
   2   7   6 45.0712 6.49829   8
  -2   7  -6 51.8300 7.84005  16
  -2   7  -6 27.3040 13.1586  13
  -2   7  -6 27.6421 11.6665   1
   2  -7   7 121.689 14.9550  36
  -2   7  -7 123.167 9.08636  16
  -2   7  -7 117.885 7.57366   8
   2   7   7 125.513 7.51922   8
  -2   7  -7 132.090 15.0004  13
  -2   7  -7 103.900 12.2151   1
   2  -7   8-12.5374 14.1272  36
  -2   7  -8 1.33418 5.26796   8
  -2   7  -8 2.63850 7.89145  16
  -2   7  -8-2.11664 9.76286   1
  -2   7  -9-9.53645 14.6582  15
  -2   7  -9 19.4714 14.3713  13
  -2   7  -9 3.72955 8.26833  16
   2  -7   9 12.5109 15.2027  36
  -2   7 -10 9.42002 8.64451  16
  -2   7 -10-4.72535 15.5653  15
  -2   7 -10 4.03574 14.7207  13
   2  -7  10 16.9316 16.1875  36
  -2  -7 -11 0.11470 7.24358  19
   2  -7  11 17.8093 16.5616  36
   2   7  11 0.90550 8.08299  23
   2   7  11-5.21541 16.9713  14
  -2   7 -11 17.5077 15.2210  15
  -2   7 -11 29.5668 14.3435  13
  -2   7 -11 9.06508 8.76326  16
  -2  -7 -12 44.9770 7.29515  19
   2   7  12 40.6667 7.99368  23
  -2   7 -12 30.1529 15.3936  15
  -2   7 -12 23.1309 8.63316  16
  -2   7 -12 29.1874 14.8757  13
   2   7  12 46.9486 17.7303  14
   2  -7  12 46.6278 17.0494  36
   2   7  13 45.0968 17.5250  14
  -2   7 -13 40.2113 15.2586  15
  -2   7 -13 31.7281 14.1538  13
  -2   7 -13 46.6591 8.39998  16
   2  -7  13 38.3468 17.0658  36
  -2   7 -14 7.32949 7.55075  16
   2   7  15 27.7630 9.29217  30
   2   7  16-9.83435 8.28090  30
   2   7  17 7.77620 7.33108  30
   2   7  18 4.78503 5.62815  30
  -2   8  18-7.23623 6.06228  30
  -2   8  17-4.18145 7.56271  30
   2  -8 -17 0.77097 5.95956  20
  -2   8  16 8.70170 8.46453  30
  -2  -8  16-0.18150 5.03120  18
   2  -8 -16-6.61167 7.07687  20
  -2   8  16-1.40712 6.30099  21
  -2  -8  15-2.70952 5.70886  18
  -2   8  15 1.36010 7.61330  21
  -2  -8  14-14.8690 6.08712  18
  -2   8  14 2.16149 8.38687  23
  -2   8  13 4.35143 17.4793  14
  -2   8  13-13.3320 9.22243  23
  -2  -8  13-28.2810 16.1631  36
   2   8 -12 16.2773 15.1489  15
  -2   8  12 29.4949 17.7927  14
   2  -8 -12 29.7032 17.4920  34
  -2   8  12 15.3262 9.40745  23
  -2  -8  12-11.6721 16.3806  36
  -2   8  11 28.0668 17.9715  14
   2   8 -11 26.1439 15.6353  13
   2   8 -11-2.91333 15.4074  15
   2  -8 -11 24.5603 17.0309  34
  -2   8  11 21.4678 9.59538  23
  -2  -8  11 15.9589 16.2580  36
  -2   8  10 10.1480 9.76106  23
   2  -8 -10 16.0386 17.5915  34
  -2   8  10 6.59806 9.92672  30
   2   8 -10 7.89204 15.4514  13
   2   8 -10-18.4575 16.1576  15
  -2  -8  10 17.9046 16.1431  36
   2   8  -9-1.52601 10.6863   1
  -2   8   9 4.97574 9.76617  23
   2  -8  -9 9.78568 16.9946  34
   2   8  -9-7.87891 6.22233   8
  -2   8   9-6.78036 9.79652  30
   2   8  -9 2.38226 15.4324  13
   2   8  -9 26.9963 16.0177  15
  -2  -8   9 9.43129 15.6332  36
  -2   8   8-9.48913 12.2331   1
  -2   8   8-2.25412 8.98762  23
   2  -8  -8 0.49112 16.7774  34
  -2   8   8 17.0225 9.15569  30
  -2   8   8 0.10358 6.64286   8
   2   8  -8-2.71395 6.62447   8
   2   8  -8-10.4692 14.7553  13
   2   8  -8-0.46531 15.4455  15
   2   8  -7 1.72563 14.1722  13
   2   8  -7 7.37769 6.96963   8
  -2   8   7 22.1164 6.62984   8
  -2   8   7 3.02842 12.3736   1
  -2   8   7 3.77858 8.81458  30
   2  -8  -7 14.6508 15.6098  34
  -2   8   6 7.07117 13.0334  13
   2   8  -6 20.9967 13.9512  13
   2   8  -6 4.74405 7.06706   8
  -2   8   6-5.49355 6.85017   8
  -2   8   6-6.11257 12.7626   1
  -2   8   6 5.19246 8.21978  30
   2  -8  -6-10.4986 15.0739  34
  -2   8   5 1.88615 13.1136  13
   2   8  -5-3.12936 13.1243  13
   2   8  -5 0.11082 7.03747   8
  -2   8   5-12.4012 7.15460   8
  -2   8   5 6.79346 12.6761   1
  -2   8   5-0.23512 7.99800  30
   2  -8  -5-7.47938 14.8060  34
  -2   8   4 5.44319 12.6034  13
   2   8  -4 29.0787 13.3543  13
  -2   8   4 21.0545 7.17815   8
   2   8  -4 23.0192 7.28607   8
  -2   8   4 20.0276 12.9660   1
  -2   8   4 24.8504 7.80079  30
  -2  -8   4 23.6788 14.8041  34
   2  -8  -4 35.7004 14.3197  34
  -2   8   3 3.16876 12.6354  13
   2   8  -3 2.50435 12.7200  13
  -2   8   3-4.41260 7.02215   8
   2   8  -3-8.15168 7.15872   8
  -2   8   3 1.35115 12.9952   1
  -2   8   3-6.09629 7.66692  30
   2  -8  -3-15.1390 14.0861  34
  -2   8   2 10.4238 12.2962  13
   2   8  -2 36.3651 12.8508  13
  -2   8   2-4.41351 7.07688   8
  -2   8   2-9.11183 13.2789   1
  -2   8   2 10.4172 7.53676  30
   2  -8  -2 15.2641 14.1343  34
   2  -8  -1 63.8718 14.6167  34
  -2   8   1 43.9084 7.43745   8
   2   8  -1 56.3444 12.7246  13
  -2   8   1 53.1821 13.4649  13
  -2   8   1 59.7805 8.13856  30
  -2   8   1 71.0896 13.6502   1
  -2   8   0-7.77231 7.64407  30
   2  -8   0 11.1373 14.2087  34
   2   8   0 5.79710 11.7640  13
  -2   8  -1-4.67280 7.91837  30
   2   8   1 12.0140 11.5683  13
   2  -8   1 17.6929 14.5527  34
   2  -8   2 2.43698 14.8580  34
   2   8   2 11.6997 7.18606   8
  -2   8  -2 11.4861 7.09570   8
  -2   8  -2 13.2740 13.1819   1
   2   8   2 5.65535 11.3972  13
   2   8   2 9.87723 7.02898  30
   2  -8   3 17.4977 14.6143  34
  -2   8  -3-4.80692 12.9249   1
   2   8   3 1.18747 7.35013  30
   2   8   3 6.74650 7.15334   8
  -2   8  -3-0.55560 7.01315   8
   2   8   3-1.90858 11.6464  13
   2   8   4 70.4140 12.4835  13
  -2   8  -4 59.5642 13.4222   1
  -2   8  -4 58.5059 7.82460   8
   2   8   4 73.3727 7.64844   8
   2   8   4 54.8288 7.96560  30
  -2   8  -4 87.7577 14.4684  13
   2   8   5 0.33907 12.1558  13
   2   8   5 13.0582 6.91469   8
  -2   8  -5 9.12398 6.92444   8
   2   8   5 10.5420 8.02371  30
  -2   8  -5 15.1435 12.8032   1
  -2   8  -5 24.2845 14.7887  15
  -2   8  -5 5.76941 14.2854  13
   2   8   6 9.36617 6.93855   8
  -2   8  -6-2.35206 6.96393   8
  -2   8  -6 12.2703 14.5353  15
  -2   8  -6 11.5527 14.5139  13
   2   8   6-3.96300 8.41094  30
  -2   8  -6-4.42202 12.6006   1
   2  -8   7 37.5432 14.5564  36
   2   8   7 42.8004 7.02547   8
  -2   8  -7 46.7169 6.93611   8
  -2   8  -7 36.1611 15.2202  13
   2   8   7 35.7106 9.09464  30
  -2   8  -7 48.6167 12.7217   1
   2  -8   8 5.40088 15.2254  36
  -2   8  -8-2.61522 5.96711   8
   2   8   8 3.96301 9.32710  30
  -2   8  -8 27.3000 11.0880   1
  -2   8  -8 12.4006 15.0328  13
  -2   8  -9-15.5330 14.7795  13
   2   8   9-6.47977 9.66223  30
   2  -8   9-3.43236 15.5779  36
  -2   8 -10 0.47389 14.9851  13
  -2   8 -10 29.3484 15.8052  15
   2  -8  10 20.8486 15.8346  36
   2   8  10 8.50336 9.88841  30
  -2  -8 -11-6.94542 7.15449  19
   2   8  11-1.75444 8.66627  23
   2  -8  11-9.10244 15.7334  36
   2   8  11-12.3307 10.1336  30
  -2   8 -11 39.0920 14.6149  13
   2   8  11 0.52516 17.1519  14
  -2   8 -11 2.44368 15.0230  15
   2   8  12 21.2672 8.11271  23
   2   8  12 39.0681 16.9006  14
  -2   8 -12 7.60089 14.5861  13
   2  -8  12 18.6384 15.9374  36
   2   8  12 52.8030 10.2808  30
   2   8  13 67.7433 10.1340  30
   2   8  14 6.57505 9.03192  30
  -2  -8 -14-6.82215 7.68180  20
   2   8  15 27.0195 8.47741  30
  -2  -8 -15 13.8393 6.82141  20
   2   8  16-2.50897 7.36616  30
  -2  -8 -16 0.89306 5.54629  20
   2   8  17 4.90123 5.95112  30
  -2  -8 -17 6.67301 6.73696  28
  -2   9  17 0.34258 6.24977  30
  -2   9  16-1.02984 5.35909  21
   2  -9 -16 3.56852 5.85219  20
  -2   9  15 7.47409 6.84059  21
  -2   9  14 12.2164 8.14096  21
  -2   9  14 4.79098 7.86375  23
  -2   9  13 10.2337 8.79297  23
  -2   9  12 81.7693 10.6982  30
  -2   9  12 74.7111 9.89985  23
  -2   9  11 41.3847 10.4352  30
  -2   9  11 20.1798 17.1521  14
   2   9 -11 12.6261 15.3005  15
   2   9 -11 20.0856 15.1219  13
  -2   9  11 30.3597 9.84315  23
   2  -9 -11 24.1883 17.6138  34
  -2   9  10 10.9878 10.1146  30
   2  -9 -10 6.67751 17.3189  34
   2   9 -10-41.6768 15.6885  13
   2   9 -10-7.51387 16.0180  15
  -2   9  10 0.32740 9.64242  23
   2   9  -9 37.4053 6.64313   8
  -2   9   9 34.5455 10.4436  30
   2  -9  -9 47.4883 17.8236  34
   2   9  -9 67.1095 15.9450  13
   2   9  -9 50.1988 16.4295  15
  -2   9   9 30.3387 9.89023  23
  -2   9   8 3.58640 9.71174  23
  -2   9   8 13.8743 7.12238   8
   2   9  -8 1.24609 7.08315   8
  -2   9   8 2.98546 9.84443  30
   2  -9  -8 2.69024 17.7741  34
   2   9  -8 25.6819 15.3999  13
   2   9  -8 0.50304 16.3130  15
   2   9  -8 13.4007 12.8958   1
  -2   9   8 16.2594 13.0223   1
  -2   9   7 6.83485 9.84292  23
  -2   9   7 6.15549 7.30322   8
   2   9  -7 6.51663 7.66593   8
  -2   9   7 5.35111 9.67520  30
   2   9  -7-17.8417 15.3219  13
   2   9  -7 9.42346 16.3198  15
   2  -9  -7 6.21681 17.2419  34
  -2   9   7 25.4671 13.8293   1
  -2   9   6 3.80694 7.84156   8
   2   9  -6 18.8728 7.66749   8
  -2   9   6 27.3339 9.60309  30
   2   9  -6 2.33868 15.3553  13
   2  -9  -6 20.9469 16.7889  34
  -2  -9   6 20.5564 16.9630  34
  -2   9   6 5.06510 13.8585   1
  -2   9   5 68.6625 14.5304   1
  -2   9   5 27.5916 8.21306   8
   2   9  -5 57.8127 8.45647   8
  -2   9   5 41.6532 9.69523  30
   2   9  -5 52.6301 15.3347  13
  -2   9   5 74.0298 14.9377  13
   2  -9  -5 72.9575 17.0296  34
  -2  -9   5 44.1442 17.1517  34
  -2   9   4 44.8615 14.5327   1
  -2   9   4 33.0155 7.78166   8
   2   9  -4 23.3668 7.90392   8
  -2   9   4 7.46028 8.96115  30
   2   9  -4 20.7446 14.7258  13
  -2   9   4 12.5932 14.1496  13
   2  -9  -4 9.82637 15.8122  34
  -2  -9   4 22.7247 16.3864  34
  -2   9   3 113.326 15.2809   1
  -2   9   3 92.8333 9.67397  30
  -2   9   3 103.586 8.78141   8
   2   9  -3 98.1303 8.83964   8
   2   9  -3 100.095 15.2644  13
  -2   9   3 82.5212 14.6689  13
   2  -9  -3 114.646 16.6056  34
  -2   9   2 11.9367 13.8865   1
  -2   9   2-4.01563 8.70297  30
  -2   9   2 2.29551 7.76559   8
  -2   9   2-12.6009 13.7403  13
   2   9  -2 4.41096 13.1903  13
   2  -9  -2 10.9158 15.5149  34
  -2   9   1-9.98295 14.1699   1
  -2   9   1 8.82568 7.66219   8
   2   9  -1 24.1390 7.92980   8
  -2   9   1 4.48193 13.2883  13
   2   9  -1 7.75373 13.4441  13
   2  -9  -1-5.44418 15.7727  34
  -2   9   1 7.56753 8.60453  30
   2   9  -1 2.45741 7.69847  30
   2   9   0 17.3273 7.92383   8
   2   9   0 20.2559 7.84629  30
  -2   9   0 3.09453 8.64110  30
  -2   9   0 17.2572 13.3775  13
   2   9   0 38.2012 13.2298  13
   2  -9   0-8.23636 15.3896  34
   2   9   1 29.3375 8.09785   8
   2   9   1 21.1329 7.88955  30
  -2   9  -1 39.5329 8.86403  30
   2  -9   1 24.7208 16.4179  34
   2   9   1 23.3438 12.8274  13
  -2   9  -2 2.16870 7.76185   8
   2   9   2 6.44830 7.89168   8
   2   9   2 11.7341 12.4659  13
   2   9   2-6.66522 7.98511  30
  -2   9  -2 12.4189 13.9815   1
   2  -9   2-7.18216 15.8035  34
   2   9   3 7.05326 7.72512   8
  -2   9  -3 8.37107 7.61471   8
   2   9   3 0.36952 12.4856  13
   2   9   3-0.56671 8.22574  30
   2  -9   3-3.47755 16.7520  34
  -2   9  -3 14.0516 14.2194   1
  -2   9  -4 54.3904 14.7761   1
  -2   9  -4 51.0706 8.00827   8
   2   9   4 60.1220 8.32007   8
  -2   9  -4 37.5177 15.1624  13
   2   9   4 57.7304 13.4909  13
   2   9   4 62.7583 8.90104  30
  -2   9  -4 62.3203 16.0260  15
   2  -9   4 79.3924 17.7395  34
  -2   9  -5 59.3613 8.22187   8
   2   9   5 72.3874 8.36370   8
   2  -9   5 55.7560 18.1100  34
  -2   9  -5 66.4628 15.7708  13
  -2   9  -5 74.4548 16.5839  15
   2   9   5 76.3881 9.37912  30
  -2   9  -5 86.0864 14.9136   1
  -2   9  -6 15.6769 7.35424   8
   2   9   6-15.4241 7.47793   8
  -2   9  -6 4.29336 14.7817  13
  -2   9  -6-15.2587 15.8158  15
   2   9   6 0.39068 9.09839  30
  -2   9  -6-5.76723 13.6783   1
  -2   9  -7-8.49307 7.00006   8
   2   9   7 14.3375 6.97336   8
  -2   9  -7-2.91622 15.4124  13
  -2   9  -7 33.7267 16.0913  15
   2   9   7 10.5932 9.31181  30
  -2   9  -7-8.01031 12.9655   1
   2   9   7-1.75242 12.8597   1
  -2   9  -8-1.46674 5.87482   8
  -2   9  -8-23.0769 15.6393  13
   2   9   9-6.31959 9.66982  30
  -2   9  -9 1.46551 15.2176  13
   2   9  10-3.31166 9.76704  30
   2   9  10-4.50171 8.83002  23
   2   9  11 8.47184 8.57736  23
   2   9  11-0.56015 9.59611  30
  -2  -9 -11 1.57021 6.59531  19
   2   9  12 44.0343 9.56948  30
   2   9  12 42.0171 8.03435  23
   2   9  13 91.5821 9.68220  30
  -2  -9 -14 8.09043 6.63629  20
   2   9  14 6.91790 8.12237  30
  -2  -9 -15 7.82119 5.49219  20
   2   9  15-18.8130 7.21715  30
   2   9  16 8.14675 5.87277  30
  -2  -9 -16-5.07598 6.48466  28
  -2  10  15 5.50152 5.68258  21
   2 -10 -15-8.93306 5.56562  20
  -2  10  14-9.31818 8.23568  30
  -2  10  14-2.96720 6.95711  23
  -2  10  14 2.90540 6.90408  21
  -2  10  13 0.60788 8.90036  30
  -2  10  13 8.51208 8.06671  23
  -2  10  12 5.64358 9.43969  30
  -2  10  12 32.4522 8.77708  23
  -2  10  11 26.6446 9.95189  30
  -2  10  11 22.5563 9.49989  23
  -2  10  10 27.2904 10.2519  30
  -2  10  10 14.0073 9.49268  23
  -2  10   9 2.63705 10.0197  23
  -2 -10   9-28.0003 17.7646  34
   2  10  -9-5.95676 6.01221   8
  -2  10   9-15.7458 10.2991  30
   2  10  -9 18.0884 14.8069  13
   2  10  -9 7.50575 15.7013  15
   2 -10  -9-16.5897 17.3568  34
   2  10  -8-9.42993 13.5801   1
  -2  10   8 9.35164 10.2003  23
  -2 -10   8-12.1245 17.7215  34
   2  10  -8 21.4223 7.03884   8
  -2  10   8 15.6273 7.03467   8
  -2  10   8 14.2961 10.1383  30
   2  10  -8 31.3598 15.5969  13
   2  10  -8 32.7819 16.3678  15
   2 -10  -8 46.3162 17.9390  34
  -2  10   7 25.3817 13.8703   1
   2  10  -7-5.30829 14.0981   1
  -2  10   7 8.99289 9.80273  23
  -2 -10   7-30.9674 17.6596  34
   2  10  -7 14.4407 7.43242   8
  -2  10   7-2.81442 7.49667   8
  -2  10   7 7.16797 10.0564  30
   2  10  -7 10.9091 16.0972  15
   2  10  -7-1.00692 15.2232  13
   2 -10  -7-13.9097 17.8999  34
  -2 -10   6-2.81001 17.5069  34
   2 -10  -6 3.24566 17.2208  34
   2  10  -6 0.66210 7.86125   8
  -2  10   6 1.81036 7.77795   8
  -2  10   6 8.57511 9.95324  30
   2  10  -6 0.49559 15.1834  13
   2  10  -6 16.4684 14.5164   1
  -2  10   6 2.53936 14.3351   1
  -2 -10   5 4.96543 17.6370  34
   2 -10  -5 2.14686 17.3798  34
  -2  10   5-7.91267 7.84073   8
   2  10  -5 5.93417 8.46196   8
  -2  10   5 3.54929 9.91112  30
   2  10  -5 3.87452 15.0823  13
  -2  10   5 7.45815 14.7935  13
  -2  10   5-42.2765 15.2394   1
  -2 -10   4 117.067 18.5670  34
   2 -10  -4 105.946 18.4303  34
  -2  10   4 73.8203 9.18013   8
   2  10  -4 94.9828 9.25900   8
  -2  10   4 97.1589 10.6123  30
   2  10  -4 106.688 16.1470  13
  -2  10   4 101.349 16.1874  13
  -2  10   4 71.0343 16.2483   1
  -2 -10   3 35.3654 17.3682  34
   2 -10  -3 56.9518 17.4519  34
  -2  10   3 45.5540 8.74576   8
   2  10  -3 52.3815 8.86575   8
  -2  10   3 25.4842 10.0924  30
  -2  10   3 53.1134 15.0371  13
   2  10  -3 42.5746 14.9273  13
  -2  10   3 43.9889 15.7944   1
   2 -10  -2 26.9085 17.2360  34
  -2  10   2 19.4898 8.46661   8
  -2  10   2 26.2681 9.94999  30
   2  10  -2 14.2320 14.5203  13
  -2  10   2 27.7189 14.9018  13
  -2  10   2 36.1503 15.9874   1
   2 -10  -1-3.10790 16.5970  34
   2  10  -1 8.69421 8.73114   8
  -2  10   1-2.26699 8.45039   8
  -2  10   1 10.6390 9.69815  30
   2  10  -1 18.5602 13.8803  13
  -2  10   1 12.3119 14.7237  13
  -2  10   1 24.0315 16.0675   1
   2 -10   0 4.16918 16.9893  34
   2  10   0 2.75754 8.52860   8
   2  10   0-4.72179 8.70484  30
  -2  10   0-3.22199 15.2789  13
   2  10   0 34.5621 14.0736  13
  -2  10   0-0.69788 9.67633  30
   2  10   1 16.0519 8.59853   8
   2  10   1 2.88991 13.7187  13
   2  10   1-3.52800 8.61051  30
   2 -10   1-4.20113 17.0054  34
   2 -10   2 32.1691 17.5731  34
  -2  10  -2 7.71097 8.31020   8
   2  10   2 14.1907 8.66923   8
   2  10   2 9.39109 13.5592  13
   2  10   2-5.54651 8.77618  30
  -2  10  -2 17.6215 15.3020   1
  -2  10  -3 14.3492 15.3410   1
   2 -10   3-3.29087 17.1236  34
  -2  10  -3 13.9319 8.07140   8
   2  10   3 9.86715 8.42678   8
   2  10   3 35.4554 13.6152  13
  -2  10  -3 24.5877 15.7287  15
   2  10   3-1.85295 9.01839  30
  -2  10  -4 0.44122 14.7324   1
   2 -10   4 23.0392 17.5860  34
  -2  10  -4 11.5496 7.96648   8
   2  10   4-8.78366 8.20658   8
   2  10   4-0.81279 13.2378  13
  -2  10  -4 3.41850 15.4287  13
  -2  10  -4 24.4565 15.9540  15
   2  10   4-7.87703 8.94018  30
   2  10   5 15.3706 14.4326   1
  -2  10  -5-7.71743 14.7794   1
   2 -10   5 51.6349 18.5569  34
   2  10   5 13.9317 7.84298   8
  -2  10  -5 15.7577 7.65065   8
  -2  10  -5-4.95044 15.1990  13
  -2  10  -5-5.93786 15.9105  15
   2  10   5 18.4116 9.11814  30
  -2  10  -6 16.7099 13.8044   1
   2  10   6-2.37061 13.5141   1
   2 -10   6-12.9067 18.4821  34
  -2  10  -6 7.77811 7.20802   8
   2  10   6 2.95622 7.50116   8
  -2  10  -6-10.9442 15.5281  13
  -2  10  -6-9.92484 16.2292  15
   2  10   6 6.94201 9.25418  30
  -2  10  -7 7.52519 13.0150   1
   2 -10   7 12.3318 18.0936  34
   2  10   7-9.14333 6.98190   8
  -2  10  -7 9.46051 6.88063   8
  -2  10  -7 11.4172 15.6829  15
   2  10   7 2.98059 9.37229  30
  -2  10  -7-6.43829 15.1225  13
   2 -10   8 15.8478 17.7662  34
  -2  10  -8 14.9238 5.76939   8
   2  10   8 16.2058 9.46638  30
  -2  10  -8-18.4769 14.8994  13
  -2  10  -8-17.9498 15.2989  15
   2  10   9-8.24025 9.31520  23
   2  10   9 3.62953 9.39641  30
   2  10  10 8.62718 8.85137  23
   2  10  10 15.5744 9.29006  30
   2  10  11-5.26077 8.09950  23
   2  10  11 11.6605 8.79035  30
   2  10  12-7.49900 7.25868  23
   2  10  12 4.84099 8.31110  30
   2  10  13 45.0677 7.94781  30
  -2 -10 -14-1.16007 5.19732  20
  -2 -10 -14 4.93898 7.28930  28
   2  10  14 13.6676 6.81758  30
  -2 -10 -15 4.02174 5.67651  28
   2  10  15 7.04330 5.45693  30
  -2  11  15-4.04667 5.30392  30
  -2  11  14 5.05614 5.47505  21
  -2  11  14-3.88647 6.81529  30
  -2  11  13 3.69037 6.69981  23
  -2  11  13 7.01489 6.26534  21
  -2  11  13 7.94417 7.87790  30
  -2  11  12 10.0209 7.63620  23
  -2  11  12 16.5751 8.66985  30
  -2  11  11 67.8444 8.93667  23
  -2  11  11 71.6165 9.49887  30
  -2  11  10 9.24039 8.65963  23
  -2  11  10-4.42175 9.45381  30
  -2  11   9-5.32622 9.44680  23
  -2  11   9 7.19423 9.60686  30
  -2  11   8-1.75059 9.88578  30
   2  11  -8-3.67386 6.47610   8
  -2  11   8 5.19131 6.42717   8
  -2  11   8 1.74551 9.42487  23
   2  11  -7 9.50105 7.20905   8
  -2  11   7 9.61518 7.10819   8
  -2  11   7 13.1130 10.0963  30
   2 -11  -7 20.2239 16.8080  34
   2  11  -7 19.7308 14.4169  13
   2  11  -6-3.86551 14.8840   1
  -2  11   6-8.04782 14.3209   1
  -2 -11   6 34.2116 17.2728  34
   2 -11  -6 24.7143 17.0854  34
   2  11  -6 8.98669 7.79840   8
  -2  11   6 10.4929 7.57073   8
  -2  11   6 12.1893 10.1760  30
   2  11  -6 6.67087 16.0757  15
   2  11  -6 11.1430 14.4965  13
  -2  11   5 7.65521 9.73716  23
  -2 -11   5 5.05506 17.3271  34
   2 -11  -5 34.6029 16.9540  34
  -2  11   5 12.8569 7.95119   8
   2  11  -5 1.50542 8.15185   8
  -2  11   5-13.8531 10.1620  30
   2  11  -5-14.9405 14.9033  13
  -2  11   5-0.44642 14.4090   1
   2  11  -5-2.26618 15.0217   1
  -2  11   4 12.3609 9.73250  23
  -2 -11   4-8.36883 17.1619  34
   2 -11  -4 8.25169 16.9673  34
   2  11  -4 9.01473 8.56429   8
  -2  11   4 17.1184 8.26457   8
  -2  11   4 14.2474 10.1250  30
   2  11  -4 10.0065 14.5699  13
  -2  11   4-5.71364 14.7735  13
  -2  11   4-0.46292 15.0771   1
   2  11  -4 0.93151 15.4348   1
  -2  11   3 5.79913 9.67715  23
   2 -11  -3 13.7633 17.4092  34
  -2 -11   3 34.5324 17.2139  34
   2  11  -3 30.5025 9.03573   8
  -2  11   3 15.8641 8.38513   8
  -2  11   3 12.3677 10.1266  30
  -2  11   3 11.0087 14.6316  13
   2  11  -3-15.4680 14.3245  13
   2  11  -3 18.4001 16.0064   1
  -2  11   3 28.4029 15.4310   1
  -2  11   2 33.5161 9.37262  23
   2 -11  -2-3.82943 17.1163  34
  -2 -11   2 3.33028 17.0208  34
  -2  11   2-1.01603 8.36852   8
  -2  11   2-9.91565 10.1009  30
  -2  11   2-0.95704 14.5633  13
   2  11  -2-11.4456 14.4730  13
  -2  11   2 19.2138 15.6472   1
  -2  11   1-1.59827 8.86841  23
  -2 -11   1 34.7763 17.4058  34
   2 -11  -1-3.85012 17.5934  34
  -2  11   1 14.6806 8.52381   8
   2  11  -1 0.15117 8.64758   8
  -2  11   1-1.17733 9.99537  30
  -2  11   1-9.11429 14.6753  13
   2  11  -1 15.2039 14.1528  13
  -2  11   1 31.4486 15.8616   1
   2 -11   0 11.0961 17.3683  34
   2  11   0-0.30282 8.78465   8
   2  11   0 10.9437 13.8066  13
  -2  11   0-5.77722 14.9578  13
  -2  11   0 7.00186 8.68061  23
  -2  11  -1 12.0841 8.08817  23
   2 -11   1 8.38140 17.3625  34
   2  11   1 3.60445 8.47213   8
   2  11   1 16.8190 8.71129  30
   2  11   1 10.0031 15.7697   1
   2  11   1 6.44538 13.7587  13
   2  11   2-6.35874 13.6004  13
  -2  11  -2 8.93301 7.27612  23
   2 -11   2 1.68504 17.0829  34
  -2  11  -2-7.84722 8.55909   8
   2  11   2-1.32849 8.64113   8
   2  11   2 9.60119 8.79682  30
  -2  11  -2 6.80471 15.3864  15
   2  11   2 4.72248 15.5707   1
  -2  11  -2-4.76215 15.6892   1
  -2  11  -3-3.27051 15.4870   1
   2  11   3 34.4761 15.3665   1
   2 -11   3 12.4806 17.5544  34
   2  11   3 15.4422 8.45961   8
  -2  11  -3 6.39330 8.13625   8
   2  11   3 5.19240 8.87726  30
  -2  11  -3-24.8928 15.8159  15
   2  11   3 20.4094 13.2732  13
   2  11   4 3.10967 14.9925   1
  -2  11  -4-9.48429 15.2646   1
   2 -11   4 31.8949 17.7102  34
  -2  11  -4 9.88339 8.00686   8
   2  11   4 19.3643 8.34012   8
   2  11   4 15.9152 9.11654  30
  -2  11  -4 3.90274 15.3741  15
  -2  11  -4 32.8787 14.9397  13
   2  11   5 34.2214 14.2361   1
  -2  11  -5 9.43303 14.6730   1
   2 -11   5 20.4684 17.5560  34
   2  11   5 45.5371 8.11400   8
  -2  11  -5 46.5334 8.15124   8
  -2  11  -5 47.2018 15.0896  13
   2  11   5 56.8641 9.51202  30
  -2  11  -5 42.4850 15.7918  15
  -2  11  -6-2.96856 7.16863   8
   2  11   6 1.85868 7.15663   8
  -2  11  -6 9.56505 14.3661  13
   2 -11   6-9.07838 17.1028  34
   2  11   6-5.15103 8.91113  30
   2  11   7-3.96392 9.02812  30
   2  11   7 6.63958 6.40224   8
  -2  11  -7-14.8145 6.41943   8
   2  11   8 0.12043 8.84982  30
   2  11   8 18.6596 9.21156  23
   2  11   9 9.53539 8.46642  30
   2  11   9-7.90533 8.40228  23
   2  11  10-2.55333 8.26677  30
   2  11  10 6.58151 8.03788  23
   2  11  11-3.31914 7.83249  30
   2  11  11-8.16018 7.14535  23
   2  11  12 2.73931 7.02529  30
  -2 -11 -12-2.78851 6.22020  28
   2  11  12-8.91519 5.78576  23
   2  11  13 13.6623 6.07305  30
  -2 -11 -13 10.8013 5.17938  28
  -2  12  13-6.33434 5.91802  30
  -2  12  12 6.26320 6.09333  23
  -2  12  12 5.03283 5.42448  21
  -2  12  11 45.0891 8.16879  30
  -2  12  11 31.6061 6.63487  21
  -2  12  11 27.6801 7.17956  23
  -2  12  10 5.69649 8.46553  30
  -2  12  10 6.39377 7.36053  23
  -2  12   9-6.34774 8.80218  30
  -2  12   9 13.9349 8.08145  23
  -2  12   8 11.7783 9.12071  30
  -2  12   8-2.39761 5.56629   8
  -2  12   7-2.88270 9.34942  30
   2  12  -7 6.78666 6.46385   8
  -2  12   7 9.40398 6.33791   8
  -2  12   6 12.4247 9.58839  30
  -2  12   6-7.73652 7.06557   8
   2  12  -6-3.44839 7.12517   8
  -2  12   6-4.13266 9.03842  23
  -2  12   5-18.1960 9.65100  30
  -2  12   5 7.13336 7.36340   8
   2  12  -5 4.27663 7.48192   8
  -2  12   5 4.93849 9.22143  23
  -2  12   4-1.39486 9.76761  30
  -2  12   4-5.97106 9.21236  23
   2  12  -4-4.42277 7.77235   8
  -2  12   4 0.25705 7.52732   8
  -2  12   3 13.7968 9.36867  23
   2  12  -3 15.5193 8.02937   8
  -2  12   3 14.4473 7.89554   8
  -2  12   3 10.3788 9.82039  30
  -2  12   2-13.2235 9.25530  23
  -2  12   2-7.94944 8.04381   8
  -2  12   1-10.5480 8.75178  23
   2  12  -1 3.41990 8.19503   8
  -2  12   1 13.0438 8.05260   8
  -2  12   0-8.78837 8.35047  23
   2  12   0 11.4228 8.33848   8
  -2  12  -1-5.86950 7.03858  23
   2  12   1-14.4582 8.07139   8
  -2  12  -2 5.05197 7.74379   8
   2  12   2 1.22935 7.99799   8
  -2  12  -3 1.14636 7.77337   8
   2  12   3 10.0321 7.75758   8
   2  12   3 2.60095 8.46089  30
   2  12   4-4.65390 8.37438  30
   2  12   4 6.34801 7.37372   8
  -2  12  -4-1.19555 7.45979   8
   2  12   5 13.4762 8.42165  30
   2  12   5-9.63916 7.13605   8
  -2  12  -5-1.40605 6.79660   8
   2  12   6 5.86242 6.32951   8
  -2  12  -6 1.88570 6.31213   8
   2  12   7 2.99359 8.09554  30
   2  12   7 7.02892 5.49996   8
   2  12   7 12.5226 8.51276  23
   2  12   8 3.54875 7.90005  23
   2  12   8 21.6443 7.87181  30
   2  12   9-3.42221 7.20145  23
   2  12   9-13.7505 7.43136  30
   2  12  10 0.79660 6.53720  23
   2  12  10 11.5324 6.78967  30
   2  12  11 5.11546 5.75659  30
   2  12  12-7.69183 4.35444  30
  -2  13  10-3.96168 5.36114  23
  -2  13  10-8.37932 6.59026  30
  -2  13   9-1.48929 5.96036  21
  -2  13   9-13.3625 7.21183  30
  -2  13   8 5.20709 7.78423  30
  -2  13   7-1.01351 5.10712   8
  -2  13   7 3.00093 7.53877  23
  -2  13   7-2.72280 8.08086  30
  -2  13   6 6.67618 8.00201  23
   2  13  -6 4.69885 5.74413   8
  -2  13   6-0.24868 5.76187   8
  -2  13   5 3.49788 6.38854   8
   2  13  -5-9.72786 6.40722   8
  -2  13   4-5.45837 8.45802  23
   2  13  -4-3.32960 6.54190   8
  -2  13   4-15.0127 6.68506   8
  -2  13   3-7.76184 8.21714  23
  -2  13   3 13.3522 6.83679   8
   2  13  -3-2.32610 6.85458   8
  -2  13   2 10.5411 8.01896  23
  -2  13   2 14.9888 6.94330   8
  -2  13   1 2.76566 7.61648  23
  -2  13   1 1.51168 6.95383   8
   2  13   0-5.45319 7.05204   8
   2  13   1 1.97804 7.13240   8
   2  13   2 1.33639 6.79697   8
  -2  13  -2-3.05197 6.74697   8
  -2  13  -3 5.39708 6.53234   8
   2  13   3-2.82099 6.58824   8
  -2  13  -4 7.20454 6.16912   8
   2  13   4-1.79789 6.37082   8
  -2  13  -5-4.00777 5.60757   8
   2  13   5-5.74823 5.70234   8
   2  13   6-3.47750 7.33255  23
   2  13   6 4.02957 4.88065   8
   2  13   7-1.72423 6.89140  23
  -2  13  -7-1.07139 4.02038   9
   2  13   8 9.22740 6.10183  23
  -2  14   5 11.5208 6.39535  23
  -2  14   5 6.98798 4.57407   9
  -2  14   4 4.01568 6.42114  23
  -2  14   4 3.91154 5.06116   8
   2  14  -4 1.66243 5.03258   8
  -2  14   3-11.0018 5.17980   8
   2  14  -3 9.19928 5.24864   8
  -2  14   2-5.69444 5.33911   8
  -2  14   1 6.00815 5.38683   8
   2  14   0-4.67888 6.47109  23
   2  14   0-11.3930 5.48205   8
   2  14   1-4.38927 6.93101  23
   2  14   1 2.29441 5.21069   8
  -2  14  -1 13.0804 5.15139   8
   2  14   2 20.5029 6.92339  23
  -2  14  -2 16.6539 5.13254   8
   2  14   2 6.09335 5.20586   8
   2  14   3-6.14959 6.61131  23
  -2  14  -3 4.26785 4.99169   8
   2  14   3 10.4397 5.10761   8
   2  14   4 9.92956 6.00226  23
  -2  14  -4-0.11002 4.58095   9
  -2  14  -5 2.87816 3.85734   9
  -3   0  22-3.46317 3.54650  31
  -3   0  21 10.0888 5.53530  31
  -3   0  20-2.17250 6.83685  31
  -3   0  19 1.63279 7.58074  31
   3   0 -18-1.17807 7.65638  20
   3   0 -17-13.3533 8.15143  20
   3   0 -16 5.49062 8.25160  20
   3   0 -15 19.6905 8.00392  20
   3   0 -14 15.2938 7.71102  20
   3   0 -13-3.20957 7.27690  20
   3   0 -12 5.47504 6.78531  20
   3   0 -11 76.7341 7.05692  20
   3   0 -10-5.82321 6.07667  20
  -3   0  10 8.87945 5.45917  21
   3   0  -9 358.413 15.0050  15
   3   0  -9 359.072 12.8519  20
   3   0  -8 3.69471 7.79486  15
  -3   0   7 771.198 24.6342   4
   3   0  -7 768.722 25.3552  15
  -3   0   6 2.87682 5.44320   4
   3   0  -6 0.63013 6.57657  15
   3   0  -5 940.509 30.1209  15
  -3   0   5 978.773 30.4067   2
  -3   0   4 13.3813 8.25225   1
  -3   0   4 13.4257 6.77142   2
  -3   0   4 11.9881 7.92568  37
  -3   0   4 9.77082 8.41906  35
   3   0  -4 11.9001 4.81841  15
  -3   0   4 4.37229 7.77290  33
  -3   0   3 2648.58 82.2476   1
  -3   0   3 2670.01 82.0495   3
  -3   0   3 2661.28 82.1021   2
  -3   0   3 2695.17 82.2929  35
  -3   0   3 2716.51 82.2414  37
   3   0  -3 2660.73 81.3201  15
  -3   0   3 2704.51 82.2795  33
  -3   0   2 6.92010 8.26303   1
  -3   0   2-3.47423 8.19293  35
  -3   0   2 1.62855 7.69482  37
  -3   0   2 1.71746 4.18972  36
  -3   0   2 1.24346 7.91512  33
  -3   0   1 1960.50 57.6651   1
  -3   0   1 1886.43 57.4577   2
  -3   0   1 1925.43 57.4363   3
  -3   0   1 1801.68 57.6902  35
  -3   0   1 1766.05 57.6208  37
  -3   0   1 1785.30 57.6613  33
  -3   0   0-0.67791 6.57843   2
  -3   0   0 3.05022 6.73329   3
  -3   0  -1 1363.56 40.0013   2
  -3   0  -1 1344.37 39.9359   3
  -3   0  -1 1411.51 40.3359   1
  -3   0  -1 1145.87 40.3824  35
  -3   0  -1 1158.61 40.2385  37
  -3   0  -1 1180.51 40.3394  33
  -3   0  -2-0.68265 6.65747   2
  -3   0  -2 0.15543 8.43936   1
  -3   0  -2-9.38776 8.45913  35
  -3   0  -2-8.67553 7.80109  37
  -3   0  -2-1.82730 8.06458  33
  -3   0  -2 2.76534 8.37365  15
  -3   0  -3 1557.24 48.4268   2
  -3   0  -4-4.10554 5.69856   2
   3   0   4-5.63698 8.48114  14
   3   0   5 181.069 11.2441  14
  -3   0  -5 159.870 7.77316   4
  -3   0  -6-11.3142 9.87461  15
   3   0   6-3.41862 10.5782  14
  -3   0  -6 1.57920 4.80582   4
  -3   0  -7 205.157 9.11486  19
  -3   0  -7 201.721 9.21257  20
   3   0   7 212.087 13.5006  14
  -3   0  -8 1.13266 6.61230  20
  -3   0  -8 1.30043 6.31244  19
  -3   0  -9 23.4420 7.00826  20
  -3   0  -9 22.9907 6.83743  19
  -3   0 -10 2.46855 6.99581  19
  -3   0 -11 470.204 17.0602  19
  -3   0 -12-18.4360 7.96838  19
  -3   0 -13 8.50287 8.33229  19
  -3   0 -14 9.70430 8.41153  19
  -3   0 -15 17.7312 9.47900  28
  -3   0 -16-11.6207 8.24498  28
  -3   0 -17-3.18292 11.3952  29
  -3   0 -18-0.29228 10.5628  29
  -3   0 -19-1.60372 5.68613  16
  -3   0 -19 7.74745 9.06475  29
  -3   0 -20-5.61092 7.19664  29
  -3  -1  22 4.32148 3.85149  31
   3   1 -22 2.55870 6.26347  29
   3  -1 -22 1.88112 6.65591  29
  -3   1  21-4.67883 5.28973  31
  -3  -1  21-1.50754 5.73721  31
  -3  -1  20 2.23398 6.82459  31
  -3   1  20 0.48559 6.50122  31
  -3   1  19-1.43893 7.33928  31
   3  -1 -19 5.31944 7.09623  20
  -3   1  18-1.36727 7.97950  31
   3  -1 -18 8.72130 7.80313  20
   3  -1 -17 0.38589 8.22634  20
   3  -1 -16 54.5014 8.68246  20
   3   1 -16 45.0920 8.36928  20
   3   1 -15 4.03060 7.98826  20
   3  -1 -15 14.5946 8.34038  20
   3   1 -14-0.11500 7.61918  20
   3  -1 -14-6.04588 7.86054  20
   3  -1 -13 86.7324 8.16421  20
   3   1 -13 82.9261 8.04478  20
  -3   1  12 70.9676 6.67460  21
   3  -1 -12 67.2556 7.79480  20
   3   1 -12 64.6276 7.30634  20
   3   1 -11 8.70486 9.88596  15
   3   1 -11 4.09323 6.23121  20
  -3   1  11 5.70862 5.91944  21
   3   1 -10-7.94696 9.48491  15
  -3   1  10 1.73118 5.72193  21
   3   1 -10 7.88518 5.92875  20
   3   1  -9 32.3851 9.06924  15
  -3   1   9 28.6967 5.91883  21
   3   1  -9 34.1550 5.72375  20
   3   1  -8 126.609 9.94269  15
   3   1  -7 22.4624 8.23051  15
  -3   1   7 13.2200 6.68125  37
  -3   1   7 23.2958 6.91123  35
  -3   1   7 22.4305 6.69299  33
  -3  -1   7 30.9606 5.50309   2
  -3   1   7 35.4657 6.82361   1
  -3  -1   7 29.5655 5.31507   3
   3   1  -6 693.884 23.2703  15
  -3   1   6 704.890 23.1338  35
  -3   1   6 690.426 22.9765  37
  -3   1   6 694.902 23.0591  33
  -3  -1   6 720.029 22.7673   3
  -3   1   6 706.103 23.1932   1
  -3  -1   6 668.346 22.6615   2
  -3   1   5 576.289 20.0318   1
  -3  -1   5 560.491 19.4121   2
  -3   1   5 578.279 19.8727  33
  -3  -1   5 592.368 19.5000   3
  -3   1   5 555.667 19.6298   4
  -3   1   5 597.615 21.7022  14
   3   1  -5 606.785 19.7440  15
   3  -1  -5 582.623 20.0621  34
  -3   1   5 576.081 19.8100  37
  -3   1   5 580.962 19.9952  35
  -3   1   4 643.664 21.4996   4
  -3  -1   4 616.123 21.5604   3
   3  -1  -4 672.730 21.4443  34
  -3   1   4 644.697 22.9181  14
  -3   1   4 629.291 21.8130   1
  -3   1   3 117.193 8.52058   4
   3  -1  -3 127.244 7.30100  34
  -3   1   3 124.781 10.2735  14
  -3   1   3 107.410 9.35026   1
  -3   1   2 6211.85 192.385   4
   3  -1  -2 6258.51 191.764  34
  -3  -1   2 6430.60 192.176  36
  -3   1   2 6358.92 192.078  14
  -3   1   2 6312.32 192.375   1
  -3  -1   1 100.724 5.66085  34
   3  -1  -1 91.2350 5.14156  34
  -3   1   1 85.0955 6.80692  13
  -3   1   1 94.6718 5.18534  15
  -3   1   1 86.7527 5.81003  14
  -3   1   1 97.1089 8.99412   1
  -3  -1   0 2513.98 76.3081  34
  -3   1   0 2491.06 76.3169  13
  -3   1   0 2505.85 76.4494  15
   3   1   0 2487.36 75.9662  13
  -3   1  -1 2257.16 68.4642   4
  -3  -1  -1 2231.91 68.0797  34
  -3   1  -1 2202.24 68.2984  15
  -3   1  -1 2187.33 67.8135  13
  -3   1  -1 2215.75 68.5102   1
  -3  -1  -2 1612.75 48.4585   3
  -3   1  -2 1574.01 48.5355   4
  -3   1  -2 1502.89 48.7093  15
  -3  -1  -2 1513.76 48.4915  34
  -3   1  -2 1542.07 48.5783   1
  -3  -1  -3 18.0743 6.42490   3
  -3   1  -3 17.3150 7.55073   1
  -3   1  -3 25.3484 8.21057  35
  -3   1  -3 17.3223 7.71353  37
  -3   1  -3 21.1035 7.40191  33
  -3  -1  -3 12.8005 8.87387  34
  -3   1  -3 25.1101 6.72298   4
  -3  -1  -4 468.469 15.7719   3
  -3   1  -4 460.319 16.5430   1
  -3  -1  -4 438.464 15.8487   2
  -3   1  -4 474.886 16.5514  35
  -3   1  -4 464.068 16.4413  37
  -3  -1  -4 436.699 17.6322  34
  -3   1  -4 472.581 16.4055  33
  -3   1  -4 464.420 16.1585   4
  -3  -1  -5 844.334 27.8271   2
  -3   1  -5 898.207 28.1921   1
  -3   1  -5 884.358 28.1194  37
  -3   1  -5 876.906 28.2111  35
  -3   1  -5 885.684 28.2313  33
  -3  -1  -6 4.20148 5.12107   2
   3   1   6-2.34770 10.8055  14
  -3   1  -6 2.75084 6.27489  19
  -3   1  -7 1191.76 37.5501  15
   3   1   7 1268.82 37.8786  14
  -3  -1  -7 1168.72 35.0668  19
  -3   1  -7 1138.61 35.1928  19
  -3   1  -7 1182.16 35.1814  20
  -3  -1  -7 1166.79 35.1017  25
   3   1   8 368.733 17.3363  14
  -3   1  -8 354.911 17.0160  15
  -3   1  -8 334.415 13.1527  19
  -3  -1  -8 355.356 13.1884  20
  -3  -1  -8 340.228 12.9582  19
  -3   1  -8 341.244 13.1386  20
  -3  -1  -8 359.712 12.9981  25
  -3   1  -9 411.724 15.0599  19
  -3  -1  -9 413.350 15.1087  20
  -3  -1  -9 410.322 14.8583  19
  -3   1  -9 430.625 19.1709  15
   3   1   9 399.067 19.7218  14
  -3  -1 -10 56.4372 7.76611  20
   3   1  10 46.6537 13.7692  14
  -3   1 -10 49.9242 7.58637  19
  -3  -1 -10 54.9597 7.32442  19
  -3  -1 -11 270.735 12.0290  19
  -3   1 -11 281.414 12.1476  19
  -3  -1 -12-10.8935 7.87045  19
  -3   1 -12 5.40986 8.06441  19
  -3  -1 -13 121.625 9.26011  19
  -3   1 -13 119.842 9.74452  19
  -3   1 -13 99.4982 9.67069  28
  -3   1 -14 3.60714 8.37204  28
  -3  -1 -14 15.2307 8.26440  19
  -3  -1 -15-9.97924 8.35614  19
  -3  -1 -16 3.72662 9.53284  28
  -3  -1 -17 7.05344 8.27585  28
  -3  -1 -17 6.60115 11.4915  29
  -3  -1 -18 9.75793 10.5452  29
  -3   1 -18 16.0181 6.98115  16
  -3   1 -19-9.37811 5.67391  16
  -3  -1 -19 7.21290 5.73656  16
  -3  -1 -19 4.70226 9.11289  29
  -3  -1 -20 5.50179 6.83346  29
  -3  -2  21-10.4753 5.71934  31
  -3   2  21 1.81152 4.58369  31
  -3  -2  20 0.53069 6.90261  31
  -3   2  20 1.47122 6.02248  31
  -3   2  19-2.56020 6.95823  31
   3  -2 -19 0.10360 7.11752  20
  -3   2  18 4.26599 7.49170  31
   3  -2 -18 0.36021 7.73211  20
  -3   2  17-8.15690 7.98852  31
   3  -2 -17-5.09373 8.38873  20
  -3   2  16 0.57903 8.16504  31
   3  -2 -16 2.55375 8.35974  20
   3  -2 -15 5.45055 8.68127  20
   3  -2 -14 21.2221 8.23023  20
   3   2 -14 21.4650 7.57695  20
   3   2 -13-3.61881 7.08334  20
   3  -2 -13 1.28145 7.95406  20
  -3   2  13 2.15402 6.68931  21
   3   2 -13 9.12475 11.4687  15
  -3   2  12 129.600 8.14898  21
   3   2 -12 129.582 8.42758  20
   3   2 -12 129.415 12.5353  15
  -3   2  11 41.2868 6.80698  21
  -3   2  11 34.6060 6.70719  23
   3   2 -11 45.3412 6.66073  20
   3   2 -11 28.8865 10.6636  15
  -3   2  10 95.4055 7.43622  23
   3   2 -10 103.513 11.2179  15
   3   2 -10 101.839 7.16355  20
   3   2  -9 10.5262 5.73677  20
  -3   2   9 14.2716 6.37457  23
  -3  -2   9 7.22260 4.15472   2
   3   2  -9 2.35499 9.68212  15
   3   2  -8 490.760 18.4676  15
  -3  -2   8 482.981 16.0389   3
  -3  -2   8 461.967 15.8274   2
  -3   2   8 467.639 16.4939   1
  -3   2   8 474.944 15.9249  23
  -3   2   8 426.889 16.4835  33
  -3   2   8 453.219 16.4630  37
  -3   2   8 450.449 16.6397  35
  -3   2   7 178.706 9.83517  37
   3  -2  -7 197.803 12.1439  34
  -3   2   7 181.133 10.2371  35
  -3   2   7 183.362 9.96867   1
  -3   2   7 186.773 9.86438  33
   3   2  -7 211.612 11.8384  15
  -3  -2   7 203.166 9.43303   3
  -3   2   6-5.68101 8.19581   1
  -3   2   6 12.5827 11.9849  14
   3   2  -6-2.88216 9.13212  15
   3  -2  -6 5.22016 9.57640  34
   3  -2  -5 768.584 25.0723  34
  -3   2   5 711.265 24.7794   1
   3  -2  -4 2.50544 7.79469  34
  -3   2   4-2.01951 8.70883   1
  -3   2   3 319.555 14.0076  13
   3  -2  -3 340.412 13.1796  34
  -3  -2   3 362.920 14.1168  36
  -3   2   3 332.150 14.2372   1
  -3   2   2 1933.78 59.1663  13
  -3  -2   2 1835.17 59.2514  36
   3  -2  -2 1874.48 58.8294  34
  -3   2   2 1990.06 59.4716   1
  -3   2   1 3270.69 100.072  13
   3  -2  -1 3163.39 99.8751  34
  -3  -2   1 3323.48 99.9127  34
  -3   2   1 3316.20 100.366   1
  -3   2   0 1300.22 41.3839  13
  -3   2   0 1255.87 41.2780  15
   3   2   0 1349.97 40.8798  13
  -3  -2   0 1341.06 41.2916  34
  -3   2  -1 360.729 13.7890  13
   3   2   1 345.736 12.4194  13
  -3   2  -1 332.744 14.0069  15
  -3  -2  -1 359.421 13.7725  34
  -3   2  -1 319.604 14.5448   1
   3   2   2 463.856 16.1552  13
  -3   2  -2 476.490 17.7831  15
  -3  -2  -2 480.170 17.4253  34
  -3   2  -2 479.233 17.5746   1
  -3   2  -3 10.7624 8.24021   1
  -3  -2  -3 17.9174 9.04552  34
  -3   2  -3 8.68511 9.11353  15
  -3  -2  -4 103.564 10.3837  34
  -3   2  -4 102.642 9.08723   1
  -3  -2  -5 0.16959 10.0957  34
  -3   2  -5 5.35572 7.54166   1
  -3  -2  -5-5.97250 6.20839   3
  -3   2  -6 29.6902 7.36910  35
  -3   2  -6 22.6103 7.02085  37
  -3   2  -6 28.6393 6.66253  19
  -3   2  -6 38.0225 6.38625  20
  -3   2  -6 39.0915 7.13723   1
  -3  -2  -6 45.9857 6.05668   2
  -3  -2  -6 42.4170 5.70908   3
  -3  -2  -6 38.8669 11.4448  34
  -3   2  -6 26.8539 7.01217  33
  -3  -2  -6 41.4330 5.85037  25
  -3  -2  -7 645.898 19.7584  25
  -3   2  -7 539.885 19.8795  35
  -3   2  -7 546.514 19.7160  37
  -3   2  -7 626.998 19.9220  20
  -3   2  -7 619.946 20.0532  19
  -3   2  -7 665.780 23.1899  15
  -3   2  -7 545.811 19.8133  33
  -3   2  -7 626.413 19.7317   1
  -3  -2  -7 598.063 19.4566   2
  -3   2  -8 8.72665 6.81470  19
  -3  -2  -8-0.72828 6.21038  19
   3   2   8 9.83091 12.5671  14
  -3   2  -8 7.37672 11.6049  15
  -3  -2  -8-1.05433 6.09972  25
  -3  -2  -9 44.2235 6.84075  19
  -3   2  -9 57.0234 7.57301  19
  -3   2  -9 51.5890 12.5253  15
   3   2   9 62.7257 13.4598  14
  -3  -2  -9 48.3044 6.68183  25
  -3  -2 -10-6.48092 7.52328  20
  -3   2 -10 16.1952 12.7531  15
   3   2  10-4.45016 13.6078  14
  -3  -2 -10-1.81644 6.70716  19
  -3   2 -10 5.00180 7.68908  19
  -3   2 -11 167.618 9.95621  19
  -3  -2 -11 157.126 9.45254  19
  -3  -2 -11 160.794 9.85905  20
   3   2  11 152.958 16.8211  14
  -3   2 -11 157.705 15.0017  15
  -3  -2 -12 6.18994 7.79595  19
  -3  -2 -13 4.45811 8.07848  19
  -3  -2 -14 7.37233 8.04334  19
  -3  -2 -15 4.72522 7.91002  19
  -3   2 -16 21.3987 11.6870  29
  -3   2 -16 35.9846 8.74255  16
  -3  -2 -17 3.19441 9.19590  28
  -3   2 -17 12.1411 11.2366  29
  -3  -2 -17-1.41851 11.0181  29
  -3   2 -17-8.64056 7.51733  16
  -3   2 -18 1.49355 10.2264  29
  -3  -2 -18 14.8709 10.3352  29
  -3   2 -18 7.81048 6.67816  16
  -3   2 -19-1.79359 8.89938  29
  -3  -2 -19-2.95996 8.91901  29
  -3   2 -19 3.36832 5.50368  16
  -3  -2 -20 13.1117 6.19267  29
  -3   2 -20 12.6646 6.32693  29
  -3  -3  21 2.97782 5.44967  31
  -3   3  20-2.38848 5.43511  31
   3  -3 -20-2.78122 5.76742  20
  -3   3  19 1.87155 6.62464  31
   3  -3 -19 3.40663 6.85939  20
  -3   3  18 10.7325 7.37169  31
   3  -3 -18 21.2981 7.83546  20
  -3   3  17 1.19872 7.87113  31
   3  -3 -17 28.9387 8.53278  20
  -3   3  16-2.65437 8.01780  31
   3  -3 -16-1.23992 8.80481  20
  -3   3  15-0.27916 7.99459  31
   3  -3 -15 2.61820 8.74713  20
  -3   3  14-4.42613 7.74781  31
  -3   3  14 5.53278 7.43591  21
   3  -3 -14-0.92702 8.58262  20
   3   3 -14 14.6381 12.8460  15
  -3   3  13-5.89027 7.23953  31
  -3   3  13 6.37514 7.09228  21
   3   3 -13 12.7037 12.1408  15
  -3   3  12 293.909 11.8878  31
  -3   3  12 263.538 12.1082  23
  -3   3  12 291.474 12.0449  21
   3   3 -12 301.181 16.1452  15
  -3   3  11-4.52183 6.97358  23
   3   3 -11 7.42034 11.1667  15
  -3   3  10 80.8888 7.67402  23
   3   3 -10 78.1350 11.3145  15
  -3  -3   9 140.462 7.59876   2
   3  -3  -9 187.401 13.5692  34
  -3  -3   9 138.625 7.94010   3
  -3   3   9 156.779 8.66729  23
   3   3  -9 190.436 12.4695  15
  -3   3   8 575.978 25.0025  14
   3   3  -8 638.688 23.0450  15
  -3   3   8 606.997 21.4210   1
  -3   3   8 605.122 20.6494  23
   3  -3  -8 668.117 23.5639  34
  -3   3   7 14.0480 6.50921  23
  -3   3   7 20.7878 8.42177   1
   3   3  -7 17.2984 10.6810  15
   3  -3  -7 15.5796 11.1141  34
  -3   3   6 28.0478 8.93349   1
   3  -3  -6 20.8917 10.4042  34
   3  -3  -5 209.619 12.3288  34
  -3  -3   5 192.827 12.7534  36
  -3   3   5 237.120 11.9160   1
   3  -3  -4 13.4870 9.16598  34
  -3   3   4 12.8704 9.43852   1
   3  -3  -3 0.22465 8.61579  34
  -3   3   3-6.78840 9.02876   1
  -3   3   2 622.469 22.0657  13
   3  -3  -2 660.551 21.8514  34
  -3   3   2 585.898 22.2884   1
  -3   3   1 1312.58 41.1000  13
   3  -3  -1 1262.11 40.9379  34
  -3  -3   1 1253.72 40.9165  34
  -3   3   1 1331.79 41.3760   1
   3  -3   0 100.807 7.10219  36
  -3  -3   0 101.938 9.57580  34
  -3   3   0 110.498 9.47727  13
   3   3   0 109.275 8.03021  13
   3   3   1 7.78632 7.15645  13
   3  -3   1-1.07197 7.21865  36
  -3  -3  -1 15.3834 8.71988  34
  -3   3  -1 8.72344 8.56532  13
  -3   3  -2 97.5545 9.93367   1
  -3  -3  -2 73.2886 9.80804  34
   3   3   2 90.4515 7.79780  13
  -3   3  -2 81.6487 9.40749  13
  -3   3  -2 94.5017 9.98162  15
  -3   3  -3 103.931 10.1546   1
  -3  -3  -3 130.531 10.6872  34
  -3   3  -3 126.639 10.9109  15
   3   3   3 113.109 8.74164  13
  -3   3  -4 427.395 16.7987   1
  -3   3  -4 432.019 18.0847  15
  -3  -3  -4 431.700 17.9091  34
  -3   3  -5 63.8993 8.87692   1
  -3  -3  -5 60.7832 11.5007  34
  -3   3  -5 51.0564 6.73326  19
  -3   3  -6 59.6614 7.14021  19
  -3  -3  -6 62.7737 6.27468  25
  -3   3  -6 69.3838 8.59002   1
  -3  -3  -6 56.8507 11.9578  34
  -3   3  -7-5.76096 7.04536  19
  -3  -3  -7-4.45158 5.85757   3
  -3   3  -7 8.17985 7.03860   1
  -3  -3  -7-7.18407 12.0939  34
  -3  -3  -7 0.56708 5.93113  25
  -3  -3  -8-1.75674 12.6311  34
  -3   3  -8-6.47133 11.8153  15
  -3  -3  -8-6.45017 6.14124  25
  -3  -3  -9 9.57209 6.66190  19
   3   3   9 5.23950 13.5581  14
  -3   3  -9-14.9505 12.7278  15
  -3  -3  -9 6.33059 6.42235  25
  -3  -3 -10-2.07184 6.85366  19
  -3   3 -10 3.71018 13.1292  15
   3   3  10 14.3700 14.4523  14
  -3  -3 -10 11.9328 6.84180  25
  -3   3 -11 4.11167 14.1545  15
   3   3  11-0.41290 15.1039  14
  -3  -3 -11 13.6580 7.48626  19
  -3   3 -12 25.4235 14.5859  15
   3   3  12 68.3476 16.5929  14
  -3  -3 -12 53.9346 8.12284  19
  -3  -3 -12 39.3211 8.97841  20
  -3  -3 -13 6.93229 8.04730  19
  -3  -3 -13-7.66058 9.20543  20
  -3   3 -14 11.7138 8.88017  16
  -3  -3 -14 14.9319 7.94297  19
  -3   3 -15-6.68728 11.6330  29
  -3   3 -15-8.58974 8.84972  16
  -3  -3 -15 1.65022 7.71918  19
  -3   3 -16 1.16343 11.2975  29
  -3   3 -16-9.03721 8.17878  16
  -3   3 -17 18.8747 7.48720  16
  -3  -3 -17 3.90975 10.5037  29
  -3  -3 -17 32.1798 9.63694  28
  -3   3 -17 23.8800 10.4606  29
  -3   3 -18 9.14583 6.32881  16
  -3  -3 -18-9.76802 9.61204  29
  -3  -3 -18-11.0898 8.51408  28
  -3   3 -18 6.31137 9.53510  29
  -3   3 -19-3.76859 5.12177  16
  -3  -3 -19 3.14610 7.88430  29
  -3   3 -19-2.04629 8.02308  29
  -3  -3 -20 10.1961 5.35215  29
  -3  -4  21 1.51292 4.94596  31
   3  -4 -20 3.76395 5.36789  20
  -3   4  19-0.73584 7.58509  30
  -3   4  19 2.23677 5.81022  31
   3  -4 -19-9.44894 6.61684  20
  -3   4  18 45.6986 7.05533  31
   3  -4 -18 42.1132 7.91165  20
  -3   4  17 48.3948 7.69888  31
   3  -4 -17 25.2010 8.81660  20
  -3   4  16 5.55922 7.78606  31
   3  -4 -16-13.5126 8.76456  20
  -3   4  15 27.4319 7.85874  31
  -3   4  15 19.7366 7.67317  21
   3  -4 -15 34.4378 8.94798  20
  -3   4  14 6.44757 8.07702  21
  -3   4  14 17.9933 7.61608  31
   3   4 -14 1.57176 13.1643  15
  -3   4  13 6.89439 7.89998  23
  -3   4  13 3.43706 8.25849  21
  -3   4  13 20.2707 7.37247  31
   3   4 -13-3.76027 12.5745  15
  -3   4  12 4.00673 7.92498  23
  -3   4  12 5.77510 7.03946  31
   3   4 -12 16.1763 12.8329  15
  -3   4  11 20.0322 7.86872  23
  -3   4  11 26.8748 6.75622  31
   3   4 -11 15.8976 12.0233  15
  -3   4  10 19.6900 7.57877  23
   3  -4 -10 35.0038 13.1115  34
   3   4 -10 16.1190 11.5501  15
  -3   4   9 84.7053 7.93186  23
  -3   4   9 82.0724 9.08886   1
   3  -4  -9 96.8319 12.9737  34
  -3   4   9 83.4438 15.0995  14
   3   4  -9 96.5329 12.6033  15
  -3   4   8 12.6395 7.33047  23
  -3   4   8-6.03699 8.74485   1
   3  -4  -8-19.6801 12.4219  34
   3   4  -8 5.96291 11.1008  15
  -3   4   7 37.6283 9.66356   1
  -3   4   7 43.1924 6.96676  23
   3  -4  -7 50.2843 11.6357  34
  -3   4   6 1.78974 6.56839  23
  -3   4   6 7.07488 9.94335   1
   3  -4  -6 5.01355 10.7699  34
  -3   4   5 89.3284 10.7563   1
   3  -4  -5 99.5370 11.5254  34
  -3   4   4 120.010 11.5391   1
   3  -4  -4 116.299 11.4782  34
  -3   4   3 65.3077 10.6784   1
   3  -4  -3 65.6364 10.2638  34
  -3   4   2 72.9169 10.5722   1
   3  -4  -2 98.6931 10.5656  34
  -3   4   1 2122.30 65.7019  13
   3   4  -1 2109.93 65.2245  13
  -3   4   1 2152.69 65.8251   1
   3  -4  -1 2069.57 65.6409  34
  -3  -4   1 1999.04 65.5057  34
  -3   4   0 441.690 17.2060  13
   3   4   0 423.374 16.2617  13
  -3  -4   0 392.894 16.9444  34
   3   4   1 9.53199 8.19129  13
  -3   4  -1 9.75536 9.57367  13
  -3  -4  -1 14.2982 9.62177  34
   3  -4   1-9.63043 7.66476  36
  -3   4  -2 16.3399 9.83349   1
   3   4   2 9.83667 8.61794  13
  -3   4  -2 5.39290 9.70051  13
   3  -4   2-6.45858 8.59913  36
  -3  -4  -2-3.28262 10.3339  34
  -3   4  -3 50.7740 10.1748   1
   3   4   3 42.8427 8.91725  13
  -3   4  -3 45.5284 6.30709  16
  -3   4  -3 46.5054 9.99471  13
  -3   4  -3 30.7539 10.7841  15
  -3  -4  -3 44.1028 10.8559  34
  -3   4  -4 70.4827 12.0092  15
  -3   4  -4 73.8216 6.65316  16
  -3  -4  -4 79.2891 11.3076  34
  -3   4  -4 77.8860 10.5578   1
  -3  -4  -5 9.85457 11.6834  34
  -3   4  -5 3.39953 6.54311  16
  -3   4  -5 30.0785 9.14168   1
  -3   4  -6 5.04172 8.90630   1
  -3   4  -6-0.52741 6.58949  16
  -3  -4  -6-3.86982 12.0687  34
  -3  -4  -7 0.29081 12.6532  34
  -3  -4  -7 4.67951 5.96453  25
  -3   4  -7 6.29626 7.95601   1
  -3   4  -7-2.83642 6.99220  16
  -3  -4  -8 94.4366 14.0314  34
  -3  -4  -8 89.9000 7.17891  25
  -3   4  -8 90.4095 7.99847  16
  -3   4  -8 84.0035 7.76920   1
  -3   4  -9 0.11952 7.76236  16
  -3  -4  -9-0.73951 6.52634  25
  -3   4  -9-5.74661 12.7747  15
  -3  -4  -9-2.20561 13.6368  34
   3   4  10 16.9056 15.2465  14
  -3   4 -10 6.75236 13.6752  15
  -3   4 -10 5.20617 8.10731  16
  -3  -4 -10 11.8566 7.17217  19
  -3  -4 -10-0.23017 6.80158  25
  -3   4 -11 102.424 15.1483  15
   3   4  11 79.1495 16.9052  14
  -3  -4 -11 94.0669 8.30295  19
  -3   4 -11 111.053 9.43180  16
  -3   4 -12 105.704 11.7616  29
  -3  -4 -12 116.290 8.96937  19
  -3   4 -12 119.651 16.4095  15
   3   4  12 122.999 17.7766  14
  -3   4 -12 122.740 10.2630  16
  -3   4 -13 24.3982 11.2410  29
  -3  -4 -13 22.2635 9.33065  20
  -3   4 -13 34.3021 15.4374  15
   3   4  13 10.8614 16.5314  14
  -3  -4 -13 25.1929 8.02053  19
  -3   4 -13 15.5440 8.97895  16
  -3   4 -14-4.74672 11.1510  29
  -3  -4 -14 8.61825 9.19208  20
  -3   4 -14 16.1454 8.86701  16
  -3  -4 -14 10.9596 7.68469  19
  -3   4 -15 1.31008 11.1764  29
  -3  -4 -15-7.71523 8.70956  20
  -3  -4 -15-0.54755 7.29204  19
  -3   4 -15 6.96444 8.40306  16
  -3   4 -16 29.5531 10.7014  29
  -3  -4 -16 40.2313 10.3432  29
  -3   4 -16 43.0409 7.99373  16
  -3   4 -17 8.66264 9.67115  29
  -3  -4 -17 8.88464 9.57591  29
  -3   4 -17 11.7363 7.01371  16
  -3   4 -18 6.68027 8.60243  29
  -3  -4 -18-2.15996 8.34472  29
  -3  -4 -18-3.41557 8.42996  28
  -3   4 -18 9.28702 5.94586  16
  -3  -4 -19 12.0816 6.35619  29
  -3  -5  20-4.31334 4.39991  18
   3  -5 -19-7.48218 6.29321  20
  -3   5  19-4.54852 7.13088  30
  -3   5  18 11.9282 6.05818  31
   3  -5 -18 2.25800 7.33207  20
  -3   5  18 3.86967 8.22211  30
  -3   5  17-4.96820 6.91282  31
  -3   5  17-1.00591 8.91915  30
  -3   5  16 1.45961 7.26496  21
   3  -5 -16 11.4618 8.70885  20
  -3   5  16-17.3532 7.43119  31
  -3   5  15 11.4124 8.05288  21
  -3  -5  15-1.98216 16.8110  36
  -3   5  15 4.49622 7.61376  31
  -3  -5  14 28.2258 16.8828  36
  -3   5  14-11.7214 7.61949  31
  -3   5  14 4.02653 8.58996  21
  -3   5  14 13.4048 8.38674  23
   3   5 -14 6.66944 13.5164  15
  -3  -5  13 8.49309 16.4990  36
  -3   5  13 7.22127 8.50259  23
   3   5 -13 4.07621 13.8710  15
  -3   5  13-2.92916 7.44012  31
  -3   5  12 7.38065 8.59862  23
  -3  -5  12 6.43583 5.36781  22
  -3   5  12 13.3161 7.03098  31
  -3   5  11 19.2483 8.33722  23
  -3  -5  11 1.18470 5.34385  22
  -3   5  11 17.6715 16.6296  14
   3   5 -11 0.73839 12.9468  15
   3  -5 -11 2.88103 14.6406  34
  -3   5  11 11.2884 6.88062  31
  -3   5  10 118.602 9.11909  23
  -3  -5  10 108.678 6.71882  22
  -3   5  10 111.039 16.9482  14
   3   5 -10 135.481 14.3686  15
  -3   5  10 118.182 7.82437  31
   3  -5 -10 153.332 15.8703  34
  -3  -5   9 65.4023 5.72937  22
  -3   5   9 79.1375 8.43689  23
  -3   5   9 71.2590 10.0188   1
   3   5  -9 84.0562 13.0987  15
  -3  -5   8 8.98211 4.86327  22
  -3   5   8 11.6591 7.63168  23
   3  -5  -8 15.5082 12.7152  34
  -3   5   8 1.01941 9.59701   1
   3   5  -8 28.2343 12.4398  15
  -3   5   7 4.44398 5.56810   8
   3  -5  -7-13.0821 12.1719  34
  -3  -5   7 3.66595 4.67220  22
  -3   5   7-6.09014 6.94217  23
  -3   5   7 3.29066 10.1191   1
   3  -5  -6-18.2385 12.0710  34
  -3  -5   6 0.61273 4.58790  22
  -3   5   6 4.69294 10.4525   1
  -3   5   6 6.43017 5.73563   8
  -3   5   5 4.63081 10.5291   1
   3  -5  -5 6.78677 11.5740  34
  -3   5   5-0.81626 5.91401   8
  -3   5   4-7.53405 10.6753   1
   3  -5  -4-3.77803 10.9922  34
  -3   5   4 5.45671 5.83638   8
  -3   5   3 39.1057 11.3022   1
   3  -5  -3 49.0884 11.4771  34
  -3   5   3 59.7458 6.50249   8
   3  -5  -2 401.811 17.3779  34
  -3   5   2 366.210 13.5577   8
  -3   5   2 371.851 17.3325   1
   3   5  -2 386.068 16.4436  13
  -3  -5   1 852.396 29.4809  34
   3  -5  -1 855.500 29.6201  34
  -3   5   1 839.274 26.9198   8
  -3   5   1 829.395 29.6860   1
  -3   5   1 843.041 29.4233  13
   3   5  -1 835.917 28.9391  13
  -3  -5   0 4.24859 10.5369  34
   3   5   0-10.8823 9.58524  13
  -3   5   0-0.19584 10.6068  13
  -3  -5  -1 7.34386 11.2529  34
  -3   5  -1-0.52969 5.97675   8
  -3   5  -1 1.39345 10.7413  13
   3   5   1-0.16235 9.29505  13
   3   5   2 16.8419 8.99594  13
  -3   5  -2 0.60059 6.00984   8
   3  -5   2-6.53201 9.32984  36
  -3  -5  -2-0.62506 10.7329  34
  -3   5  -2 8.68075 10.6610   1
  -3   5  -2-2.04614 10.8060  13
  -3   5  -2 10.6833 6.11127  16
  -3   5  -3 195.460 8.79413   8
  -3  -5  -3 179.813 13.2618  34
   3  -5   3 185.252 11.9505  36
  -3   5  -3 190.371 9.14699  16
  -3   5  -3 178.319 13.0591   1
  -3   5  -3 198.688 13.1892  13
   3   5   3 186.519 11.7548  13
  -3   5  -3 178.812 14.1302  15
   3   5   4 76.9160 10.2344  13
  -3   5  -4 71.2258 6.21426   8
  -3   5  -4 83.1755 11.5036  13
  -3   5  -4 79.1277 12.9319  15
  -3   5  -4 80.6969 7.26730  16
   3  -5   4 78.4440 11.2064  36
  -3  -5  -4 67.0740 12.0947  34
  -3   5  -4 80.7307 11.0746   1
  -3   5  -5 59.9566 5.70579   8
  -3  -5  -5 35.5816 12.3577  34
  -3   5  -5 48.4731 12.8735  15
  -3   5  -5 50.8911 6.98763  16
  -3   5  -5 39.9746 10.3227   1
  -3   5  -6 3.87260 6.94609  16
  -3   5  -6 10.7627 9.51845   1
  -3   5  -6 5.06746 5.17899   8
  -3  -5  -7 15.7475 13.3427  34
  -3  -5  -7 20.0425 6.14565  25
  -3   5  -7 22.3008 9.02625   1
  -3   5  -7 26.2395 7.33506  16
  -3  -5  -8-0.74251 13.9359  34
  -3  -5  -8-3.47136 6.39117  25
  -3   5  -8 9.24457 7.58669  16
  -3   5  -8 2.75585 7.88666   1
  -3   5  -9 17.1965 8.93009  29
  -3   5  -9 29.8706 8.18388  16
  -3  -5  -9 10.7956 6.48593  25
  -3  -5 -10 28.1552 7.52219  19
  -3   5 -10 27.8068 9.76978  29
  -3   5 -10 30.6319 14.0778  15
  -3   5 -10 25.2695 8.47979  16
  -3  -5 -10 32.6798 15.1331  34
  -3  -5 -10 26.6178 6.99391  25
  -3  -5 -11-6.43087 7.42318  19
   3   5  11 30.2231 16.2766  14
  -3   5 -11-10.0351 14.1923  15
  -3   5 -11-2.90585 8.86886  16
  -3   5 -11 9.29696 10.1248  29
  -3   5 -12 153.693 10.6623  16
  -3   5 -12 121.461 16.7489  15
   3   5  12 170.611 18.9281  14
  -3   5 -12 133.191 11.9643  29
  -3  -5 -12 150.447 9.30594  19
  -3  -5 -13 71.5682 8.17394  19
  -3   5 -13 57.7462 15.9422  15
   3   5  13 46.5545 17.6706  14
  -3   5 -13 55.4244 9.16706  16
  -3   5 -13 81.5237 11.2995  29
  -3  -5 -13 66.2456 9.75988  20
  -3  -5 -14 32.2067 7.49453  19
  -3   5 -14 18.2301 8.74403  16
   3   5  14 33.5178 16.9163  14
  -3   5 -14 37.7777 10.5337  29
  -3  -5 -14 33.7933 10.2093  29
  -3  -5 -14 29.8470 9.07218  20
  -3   5 -15 4.95981 7.99606  16
  -3   5 -15 2.41052 10.3088  29
  -3  -5 -15 10.9682 9.94600  29
  -3  -5 -15 4.34207 8.25217  20
  -3   5 -16 4.57937 7.41721  16
  -3  -5 -16-12.2965 9.22823  29
  -3   5 -16-15.2557 9.58285  29
  -3  -5 -16 16.5205 7.49586  20
  -3   5 -17 12.5017 6.52055  16
  -3  -5 -17 7.44754 7.94697  29
  -3  -5 -17 27.8105 6.63820  20
  -3   5 -18 8.96187 5.16382  16
  -3  -5 -18-7.64711 7.83456  28
  -3  -5 -18 8.04632 6.39353  29
  -3  -5 -18 8.41347 5.15432  20
   3   5  19-0.05820 5.34040  30
  -3  -5 -19-4.72743 5.52101  28
  -3   6  19 8.16696 6.63217  30
   3  -6 -19 12.3319 5.52732  20
  -3  -6  19 7.22961 5.09066  18
  -3   6  18 54.4065 8.14781  30
   3  -6 -18 22.3685 7.03456  20
  -3   6  17 6.71963 8.69799  30
   3  -6 -17 10.0532 7.88712  20
  -3   6  16 24.3728 6.79479  31
  -3   6  16 24.5387 9.50989  30
  -3   6  16 15.9181 7.35558  21
   3  -6 -16 24.9280 8.68880  20
  -3   6  15 10.0305 8.18566  21
  -3   6  15 3.48442 7.11446  31
  -3   6  15-5.16878 9.76458  30
  -3   6  14 16.6305 8.78625  23
  -3   6  14-5.63133 8.99203  21
   3   6 -14 10.8225 13.9458  15
  -3   6  14-12.7097 7.38597  31
  -3   6  14-3.54935 9.75546  30
   3   6 -13 73.7778 15.2034  15
  -3   6  13 64.2493 19.5580  14
  -3   6  13 89.1635 8.31199  31
  -3   6  13 97.3269 9.73749  23
  -3   6  12 36.8824 18.0870  14
   3   6 -12 59.1580 14.7903  15
  -3   6  12 36.0856 7.52925  31
  -3   6  12 30.3620 9.26902  23
  -3   6  11 4.89655 17.6015  14
   3   6 -11-4.95134 14.1302  15
  -3   6  11 11.9787 6.95787  31
   3  -6 -11 8.71566 15.8256  34
  -3   6  11 18.3690 8.98487  23
  -3   6  10 105.998 17.8102  14
   3   6 -10 109.925 15.1189  15
  -3   6  10 124.810 9.72898  23
   3  -6 -10 140.357 16.8018  34
  -3   6  10 115.873 8.19866  31
  -3   6   9 6.06898 10.0552   1
  -3   6   9-7.64749 8.52349  23
   3   6  -9 2.27918 5.15277   8
  -3   6   9-7.65956 8.13872  30
   3   6  -9 2.61003 13.5208  15
   3  -6  -9-10.6096 14.4352  34
  -3   6   9 1.64462 6.43554  31
  -3   6   8 14.1421 10.5031   1
  -3   6   8 21.7925 7.89909  23
  -3   6   8 0.97577 5.70007   8
  -3   6   8 10.9174 7.71544  30
  -3  -6   8-4.35096 13.6189  36
   3  -6  -8 12.9166 13.7253  34
   3   6  -8 1.75742 13.3438  15
  -3  -6   7 61.3016 13.4536  36
   3  -6  -7 67.2197 13.3931  34
  -3   6   7 68.3509 6.43731   8
  -3   6   7 76.4932 11.4963   1
  -3  -6   7 57.6715 5.39375  22
  -3   6   7 63.5755 7.82105  23
  -3  -6   6 7.34259 4.58831  22
  -3   6   6 12.4507 6.08940   8
  -3  -6   6 0.73379 12.2226  36
   3  -6  -6 12.3630 12.4248  34
  -3   6   6 20.3696 12.0975  13
  -3   6   6 5.72667 11.1233   1
  -3  -6   5 16.3029 4.69359  22
  -3   6   5 18.8673 6.33070   8
  -3  -6   5 0.68192 12.0264  36
   3  -6  -5 1.95067 11.6537  34
  -3  -6   5 15.6179 5.02121  18
  -3   6   5 20.1769 11.2862   1
  -3   6   5 7.27562 11.8905  13
  -3  -6   4 70.5821 5.48643  18
  -3   6   4 53.8901 12.0778   1
   3  -6  -4 68.8110 11.9517  34
  -3   6   4 75.4539 6.85847   8
  -3   6   3 28.0005 6.37198   8
  -3   6   3 20.6261 11.6891   1
   3   6  -3 26.1378 10.7660  13
  -3  -6   2 1004.78 35.1627  34
   3  -6  -2 1037.45 35.1525  34
  -3   6   2 1000.81 31.9494   8
  -3   6   2 952.539 34.7906   1
   3   6  -2 1025.18 34.3880  13
   3  -6  -1 776.270 29.4686  34
  -3  -6   1 761.653 29.4387  34
  -3   6   1 836.247 26.2530   8
  -3   6   1 810.980 29.3964   1
   3   6  -1 807.130 28.7340  13
   3  -6   0 12.6091 11.9697  34
  -3  -6   0 5.66473 11.4484  34
   3   6   0 13.0454 10.0191  13
  -3   6   0 29.3778 11.3260  13
  -3  -6  -1 1.25585 11.6905  34
  -3   6  -1 6.33344 6.32803   8
  -3   6  -1 15.1890 11.6862  13
   3   6   1 17.5742 9.73471  13
   3   6   2 10.9670 9.55646  13
  -3  -6  -2 6.50682 12.0759  34
  -3   6  -2-7.21842 6.43947   8
  -3   6  -2 6.05968 11.8629   1
  -3   6  -2 10.0056 11.4693  13
   3   6   3 39.9930 9.84552  13
  -3   6  -3 14.6338 6.21915   8
  -3   6  -3 19.3367 6.90213  16
  -3   6  -3 21.2502 11.3597  13
  -3   6  -3 25.0956 11.7476   1
  -3  -6  -3 20.2294 12.0906  34
   3  -6   3 15.5141 10.1038  36
  -3   6  -4 304.207 12.0063   8
  -3   6  -4 334.643 17.4941  15
   3   6   4 305.142 15.1665  13
  -3   6  -4 303.003 16.5732  13
  -3   6  -4 300.776 12.4102  16
  -3   6  -4 322.336 16.3429   1
  -3  -6  -4 334.976 17.2168  34
   3  -6   4 295.834 16.1266  36
  -3   6  -5 6.39349 6.02874   8
  -3   6  -5-6.79710 11.9896  13
  -3   6  -5 0.31919 12.7337  15
  -3   6  -5-0.10510 7.24143  16
  -3   6  -5 5.02898 10.8120   1
  -3  -6  -5-9.26871 13.0558  34
   3  -6   5-2.63297 11.5078  36
  -3   6  -6 88.7949 11.6249   1
  -3   6  -6 78.3311 6.81251   8
  -3   6  -6 78.6092 14.1395  15
  -3   6  -6 69.6369 12.6746  13
  -3   6  -6 89.9771 8.23112  16
  -3  -6  -6 84.1297 14.3129  34
   3  -6   6 88.5712 13.0415  36
  -3   6  -7 101.996 11.2268   1
  -3   6  -7 112.352 6.79199   8
  -3  -6  -7 132.318 15.4198  34
  -3   6  -7 126.848 8.89957  16
  -3   6  -7 136.518 13.5060  13
   3  -6   7 110.630 14.2075  36
  -3   6  -8 9.61717 9.01273   1
  -3   6  -8 5.21372 7.99446  16
  -3  -6  -8-1.51330 6.42015  25
   3  -6   8 7.36301 13.7858  36
  -3   6  -9-4.16586 8.38584  16
  -3  -6  -9 9.75494 6.82503  25
  -3  -6  -9-9.09748 15.1882  34
   3  -6   9-3.56687 15.2824  36
  -3   6 -10-2.04335 8.76525  16
   3  -6  10 17.2699 15.7675  36
  -3  -6 -10-9.25804 16.2426  34
  -3  -6 -10 16.1894 6.88055  25
   3  -6  11-15.5094 16.6345  36
  -3  -6 -11-6.69040 7.45294  19
  -3   6 -11 5.61872 8.98521  29
   3   6  11 25.8779 16.9882  14
  -3   6 -11 13.7449 15.0375  15
  -3   6 -11-5.09330 8.81487  16
  -3  -6 -12 228.862 10.9946  19
   3  -6  12 199.072 20.1834  36
  -3   6 -12 232.581 12.2087  16
  -3   6 -12 213.289 12.2679  29
   3   6  12 235.101 20.1363  14
  -3   6 -12 235.696 17.0458  13
  -3   6 -12 225.799 18.6219  15
   3  -6  13 8.87473 17.1418  36
  -3  -6 -13 41.4534 7.69647  19
  -3   6 -13 65.0603 9.41149  29
  -3   6 -13 38.9564 15.5416  15
   3   6  13 58.7255 17.2688  14
  -3   6 -13 48.3277 13.3036  13
  -3   6 -13 62.1007 9.05456  16
  -3  -6 -14 62.3017 7.43455  19
  -3  -6 -14 65.4679 9.15755  20
  -3   6 -14 78.3179 8.76273  16
  -3  -6 -15 57.9671 8.35381  20
  -3   6 -15 53.7046 7.92474  16
  -3  -6 -16-1.97319 6.88954  20
  -3   6 -16-6.41531 6.66745  16
  -3  -6 -17-1.33259 5.66878  20
   3   6  17 13.6121 7.64608  30
  -3  -6 -18-2.90330 4.32031  20
   3   6  18 4.17817 6.07466  30
  -3  -6 -18-1.98538 6.88499  28
  -3   7  19-6.57870 5.59174  30
  -3  -7  18 29.6306 5.23682  18
   3  -7 -18 34.1761 6.19107  20
  -3   7  18 40.9065 7.40254  30
   3  -7 -17 34.5426 7.37653  20
  -3   7  17 41.1937 8.35663  30
  -3   7  16-5.57884 7.15274  21
   3  -7 -16-6.82274 8.15670  20
  -3   7  16 0.99417 8.92577  30
  -3   7  15 5.92558 8.19434  21
  -3   7  15 9.93476 9.54401  30
  -3   7  14 60.0610 9.64657  21
  -3   7  14 68.4398 9.45407  23
  -3   7  14 69.0086 10.4287  30
   3   7 -14 46.6035 14.6475  15
  -3   7  14 88.5693 18.5368  14
  -3   7  13 145.002 10.8415  23
   3   7 -13 121.944 16.3806  15
  -3   7  13 161.232 11.5925  30
  -3   7  12 92.8034 19.6540  14
   3   7 -12 108.687 16.1531  15
  -3   7  12 93.2046 10.6173  30
  -3   7  12 118.448 10.6570  23
  -3   7  11 29.8401 9.75491  23
  -3  -7  11 9.11476 16.5609  36
   3  -7 -11 29.5229 16.8082  34
  -3   7  11 28.0761 18.3489  14
   3   7 -11 19.5531 15.3919  15
  -3   7  11 21.8698 9.67080  30
   3  -7 -10 175.132 18.3124  34
  -3   7  10 187.822 11.3870  30
  -3  -7  10 159.981 17.6960  36
  -3   7  10 141.905 19.3644  14
   3   7 -10 173.162 17.0652  15
  -3   7  10 172.211 11.3973  23
  -3   7   9 59.9299 9.22385  30
  -3  -7   9 58.9307 15.4709  36
   3   7  -9 63.7154 6.37731   8
  -3   7   9 70.6753 9.45379  23
   3  -7  -9 78.1838 16.1341  34
  -3   7   9 57.2317 12.0206   1
   3   7  -9 44.3299 15.1413  15
  -3  -7   8 13.4793 13.9778  36
  -3   7   8-1.63215 8.42464  23
   3   7  -8 5.72912 6.26162   8
  -3   7   8 8.47629 6.23805   8
   3  -7  -8-7.14674 14.8386  34
   3   7  -8-15.9548 14.2114  15
  -3   7   8 0.29590 11.3790   1
  -3   7   7 19.4419 6.42503   8
  -3   7   7 19.2456 11.8024   1
  -3  -7   7 16.8681 5.63426  18
   3  -7  -7 7.71714 13.9180  34
  -3  -7   7 24.7141 13.9561  36
  -3   7   7 18.6824 8.51582  23
  -3   7   6 12.3974 6.36045   8
  -3   7   6 4.19863 11.9048   1
  -3  -7   6 13.4199 5.04820  18
   3  -7  -6 9.10229 13.5440  34
  -3   7   6-2.80585 12.8968  13
  -3   7   5 26.9178 12.9188  13
  -3   7   5 34.2129 12.1239   1
  -3   7   5 34.1208 6.91540   8
   3  -7  -5 30.6767 13.5362  34
   3   7  -5 30.3655 12.5169  13
  -3   7   4 215.861 15.1946   1
  -3   7   4 211.512 9.93303   8
   3  -7  -4 218.267 15.7703  34
  -3   7   4 184.166 14.7484  13
   3   7  -4 201.348 14.8956  13
  -3   7   3 8.75276 12.4449   1
  -3   7   3 10.5272 6.81741   8
   3  -7  -3 11.0768 12.9686  34
  -3  -7   3 14.5267 13.0911  34
   3   7  -3 22.5157 11.6905  13
  -3   7   2 551.896 23.6924   1
  -3   7   2 554.236 19.4711   8
  -3  -7   2 604.484 24.3208  34
   3  -7  -2 613.002 24.1490  34
   3   7  -2 578.245 23.1551  13
  -3   7   1 415.253 19.2364   1
  -3  -7   1 383.357 19.4092  34
   3  -7  -1 365.014 19.5595  34
   3   7  -1 373.505 18.2275  13
  -3   7   1 404.190 14.6333   8
  -3   7   0 33.8412 12.3075  13
   3   7   0 11.4351 10.7522  13
  -3  -7   0 16.8795 12.6603  34
   3  -7   0 17.4443 13.1504  34
  -3   7  -1 26.9980 6.84715   8
   3  -7   1 11.6554 13.2192  34
  -3  -7  -1 18.7758 12.9313  34
   3   7   1 16.6094 10.5836  13
  -3   7  -1 22.5911 12.3902  13
   3   7   2 15.2444 10.3339  13
  -3   7  -2 14.7612 12.1198   1
  -3   7  -2-8.40613 6.83650   8
  -3  -7  -2 13.1809 12.6493  34
  -3   7  -2 19.7531 12.3390  13
   3   7   3 16.3363 10.4083  13
  -3   7  -3 4.48632 6.64735   8
  -3   7  -3 12.2484 12.2409   1
  -3  -7  -3 3.34940 13.3358  34
  -3   7  -3 8.77297 12.3600  13
  -3   7  -4 155.853 8.87816   8
  -3   7  -4 175.882 14.4088   1
   3  -7   4 151.478 13.2914  36
  -3  -7  -4 176.426 15.4466  34
   3   7   4 154.376 12.6508  13
  -3   7  -4 159.134 14.8408  13
  -3   7  -4 180.347 15.9188  15
  -3   7  -5 16.3932 6.61371   8
  -3   7  -5 22.6923 12.9238  13
  -3   7  -5-12.3130 13.8211  15
   3  -7   5 11.7123 11.8778  36
  -3  -7  -5 4.17174 13.9313  34
  -3   7  -5 16.6723 11.7763   1
  -3   7  -6 156.023 13.5839   1
  -3   7  -6 137.899 8.43472   8
   3   7   6 147.798 8.51651   8
  -3   7  -6 139.738 14.6584  13
  -3   7  -6 143.561 16.1693  15
  -3   7  -6 168.200 9.74507  16
   3  -7   6 165.822 14.9296  36
  -3  -7  -6 177.337 17.1064  34
  -3   7  -7 136.968 13.0864   1
  -3   7  -7 149.790 8.18609   8
   3   7   7 159.986 8.35454   8
  -3  -7  -7 178.543 17.3221  34
  -3   7  -7 172.694 10.1746  16
   3  -7   7 130.912 15.4634  36
  -3   7  -7 152.689 16.2701  15
  -3   7  -7 193.256 15.8172  13
  -3   7  -8 4.63888 9.83102   1
  -3   7  -8-4.94193 8.66944  16
  -3   7  -8-18.8115 13.8134  13
  -3  -7  -8-3.76747 15.9309  34
  -3  -7  -8 7.76070 6.51535  25
   3  -7   8 12.0427 14.5183  36
  -3   7  -9-5.52136 14.3016  13
  -3   7  -9 11.7542 8.90046  16
  -3  -7  -9 41.8718 17.2071  34
  -3  -7  -9 2.96047 6.79070  25
   3  -7   9 9.22267 15.1853  36
   3  -7  10-7.51790 15.8660  36
  -3   7 -10-32.0908 14.7751  13
  -3   7 -10 7.51882 8.99121  16
  -3  -7 -10 13.0310 16.8330  34
   3  -7  11 18.6523 16.2917  36
  -3  -7 -11 11.4442 7.52189  19
   3   7  11-1.09123 7.77317  23
   3   7  11 2.56662 17.1602  14
  -3   7 -11 17.5131 8.93833  16
  -3   7 -11 29.3812 14.1004  13
  -3   7 -12 194.575 11.0957  16
   3  -7  12 167.086 18.9877  36
  -3  -7 -12 173.923 9.80226  19
  -3   7 -12 182.984 16.0262  13
  -3   7 -12 153.518 17.5472  15
   3   7  12 184.384 19.4509  14
  -3  -7 -13 54.8478 7.39394  19
  -3   7 -13 71.3949 8.64426  16
  -3   7 -14 24.6216 7.65108  16
  -3  -7 -14-4.42251 7.84255  20
   3   7  15 23.5798 8.67943  30
  -3  -7 -15 36.2143 7.27011  20
   3   7  16-2.36923 7.79393  30
  -3  -7 -16-3.68356 5.94369  20
   3   7  17 13.2921 6.61661  30
  -3  -7 -17 5.62653 4.77918  20
  -3   8  18 4.75863 6.05182  30
  -3   8  17 1.52425 7.40297  30
  -3  -8  17 1.81286 4.43344  18
   3  -8 -17 10.9017 6.29353  20
  -3   8  16 3.08546 8.39137  30
  -3  -8  16-4.80411 5.30677  18
  -3   8  16 2.87727 6.72038  21
   3  -8 -16-0.42205 7.09563  20
  -3  -8  15 6.67175 5.87012  18
  -3   8  15 16.7860 9.31567  30
  -3   8  15 9.49039 7.78438  21
  -3  -8  14 4.51196 6.18491  18
  -3   8  14 8.53030 9.73154  30
  -3   8  14-3.64128 8.78705  21
  -3   8  14 6.18366 8.57154  23
   3   8 -13 8.70819 14.4679  13
  -3   8  13 5.39676 17.8175  14
  -3   8  13 19.4049 9.39466  23
  -3   8  13 24.3275 10.2338  30
  -3  -8  13 31.2250 6.59051  18
  -3   8  12 238.111 12.6959  23
  -3   8  12 255.949 13.0271  30
  -3   8  12 186.487 21.1361  14
   3   8 -12 187.183 18.3961  15
   3  -8 -12 259.351 20.9220  34
  -3  -8  12 251.627 20.8659  36
  -3   8  11 16.0147 9.87127  23
  -3   8  11 4.81000 17.6321  14
   3   8 -11 12.9479 15.9772  15
  -3  -8  11 2.94590 6.43426  18
   3  -8 -11 16.3833 17.0827  34
  -3   8  10 7.08946 9.83252  23
   3  -8 -10-23.3522 17.4820  34
  -3   8  10 2.57249 17.6839  14
   3   8 -10 26.8913 16.1247  15
  -3  -8  10 9.18009 6.21556  18
  -3   8   9 2.20300 6.49811   8
   3   8  -9-10.8719 6.47992   8
  -3   8   9 25.5608 9.71712  23
   3  -8  -9 9.02301 16.9282  34
   3   8  -9-2.36651 15.9198  15
   3   8  -9 11.7878 14.8756  13
  -3  -8   9 7.33187 5.92661  18
  -3   8   8 7.19648 6.98061   8
   3   8  -8-1.18265 6.88726   8
   3   8  -8-7.64866 15.1520  13
   3   8  -8-4.17038 15.7062  15
   3  -8  -8 17.6707 16.3745  34
  -3   8   8-6.84349 9.20649  23
  -3   8   8-16.3400 12.7783   1
   3   8  -7-1.66775 6.97475   8
  -3   8   7 2.43945 6.87182   8
   3  -8  -7 5.38255 15.5814  34
   3   8  -7-3.40854 14.0918  13
  -3   8   7-1.59728 9.21603  23
  -3   8   7-13.3282 13.0328   1
  -3   8   6 8.83926 13.1014   1
   3   8  -6 4.40197 7.21665   8
  -3   8   6 17.6834 7.19298   8
  -3   8   6 19.3710 13.7122  13
   3   8  -6 41.0252 13.7096  13
  -3   8   6 9.39605 8.44179  30
   3  -8  -6 20.6456 15.4235  34
  -3   8   5 2.82385 12.7818   1
  -3   8   5-3.40346 7.13624   8
  -3   8   5 1.16310 13.4399  13
   3   8  -5 15.4159 13.2398  13
  -3  -8   5 38.8634 14.9032  34
   3  -8  -5 20.5096 14.2593  34
  -3   8   5 21.9577 8.21907  30
  -3   8   4 231.429 10.8762   8
  -3  -8   4 223.925 18.2099  34
   3  -8  -4 255.974 17.8478  34
  -3   8   4 244.832 11.5594  30
  -3   8   4 213.894 16.4736   1
  -3   8   4 242.794 16.5797  13
   3   8  -4 242.417 16.5898  13
  -3   8   3 15.4069 7.42640   8
  -3  -8   3 31.6940 14.7434  34
   3  -8  -3-0.38546 14.0546  34
   3   8  -3 17.9208 12.9041  13
  -3   8   3 29.0978 8.02569  30
  -3   8   3 3.15109 13.1805   1
  -3   8   2 668.219 22.6144   8
  -3  -8   2 696.811 28.1938  34
   3  -8  -2 736.946 28.2368  34
  -3   8   2 636.632 22.7176  30
   3   8  -2 660.040 26.5077  13
  -3   8   2 678.872 27.3826   1
  -3   8   1 95.2013 14.5110   1
  -3   8   1 61.5256 7.66304   8
   3   8  -1 58.6685 12.2860  13
  -3  -8   1 65.9166 14.5439  34
   3  -8  -1 60.3002 14.8125  34
  -3   8   1 62.8502 8.23713  30
   3   8   0 10.3713 11.7314  13
  -3   8   0-16.4835 7.89981  30
   3  -8   0-11.6112 13.8488  34
  -3  -8   0-8.68803 14.0271  34
  -3   8  -1 13.7036 7.96906  30
  -3   8  -1-5.84435 13.1938  13
   3   8   1 1.23066 11.2172  13
  -3  -8  -1 18.3305 13.7757  34
   3  -8   1 11.1316 14.3751  34
  -3   8  -2 27.2255 13.5012   1
  -3   8  -2-2.38673 7.19807   8
   3   8   2 11.3083 11.1107  13
  -3   8  -2 0.74919 13.1959  13
   3   8   2 7.06352 7.08772  30
   3  -8   2-14.0119 14.7965  34
  -3  -8  -2 31.9060 14.1078  34
  -3   8  -3 37.0438 13.4148   1
  -3   8  -3 19.4304 7.44112   8
  -3   8  -3 16.5729 13.4843  13
   3   8   3 28.8329 11.5097  13
  -3   8  -3-2.32098 14.0561  15
   3   8   3 26.5228 7.37178  30
   3  -8   3 34.7448 15.1502  34
  -3  -8  -3 15.2833 14.2446  34
  -3   8  -4 138.651 15.2441   1
  -3   8  -4 135.913 8.86918   8
   3   8   4 121.410 13.5030  13
  -3   8  -4 166.917 16.3029  15
  -3   8  -4 133.263 15.6956  13
  -3  -8  -4 161.029 16.5155  34
   3   8   4 157.772 9.43223  30
   3   8   5-4.68142 7.18670   8
  -3   8  -5 14.3940 7.00400   8
  -3  -8  -5 14.1643 15.3960  34
   3   8   5 11.5288 8.04903  30
  -3   8  -5 25.2761 14.4943  15
  -3   8  -5 1.24081 13.9450  13
  -3   8  -5 8.53579 13.0623   1
   3   8   6 25.4954 6.85095   8
  -3   8  -6 20.9923 7.17064   8
  -3  -8  -6 21.0761 15.9716  34
   3   8   6 11.5316 8.41589  30
  -3   8  -6 22.3175 14.3064  13
  -3   8  -6 45.6888 15.5140  15
  -3   8  -6 27.4310 13.1144   1
  -3   8  -7 37.9066 12.6559   1
  -3  -8  -7 32.2574 16.4461  34
   3  -8   7 32.1887 14.2440  36
   3   8   7 59.9122 9.29468  30
  -3   8  -7 39.0079 6.88971   8
   3   8   7 41.5030 7.00945   8
  -3   8  -7 51.9717 15.8280  15
  -3   8  -7 29.2240 14.3483  13
  -3  -8  -8 27.3726 16.7286  34
   3  -8   8-14.2331 14.8868  36
   3   8   8 0.26968 9.22505  30
  -3   8  -8 7.09779 5.65260   8
  -3   8  -8-12.2962 15.5282  15
  -3   8  -8-3.17676 14.5921  13
   3  -8   9-2.76879 15.4099  36
  -3   8  -9-34.4113 15.1254  13
   3   8   9-6.07123 9.52955  30
  -3  -8  -9 22.3633 17.0275  34
   3  -8  10 3.44251 15.5744  36
  -3  -8 -10-35.1545 17.4088  34
   3   8  10 3.33003 9.72954  30
  -3   8 -10 4.08813 14.3183  13
   3   8  11-0.12508 8.09930  23
   3  -8  11-7.50374 15.5107  36
   3   8  11-2.73552 9.72700  30
  -3  -8 -11-0.79934 7.14958  19
   3   8  11 23.9204 16.7586  14
  -3   8 -11-16.6139 14.2528  13
  -3  -8 -12 119.743 8.29511  19
   3   8  12 145.665 10.9216  30
   3   8  13 28.6348 9.48275  30
   3   8  14 54.7992 8.90984  30
  -3  -8 -14 41.6060 7.40570  20
   3   8  15 24.8266 7.91618  30
  -3  -8 -15 3.09613 6.12040  20
  -3  -8 -16 0.08963 7.70288  28
   3   8  16 4.80986 6.60798  30
  -3  -8 -16-3.04212 4.91735  20
   3   8  17 1.12563 5.00125  30
  -3  -8 -17-6.05031 5.79218  28
  -3   9  17-5.43897 6.19592  30
  -3   9  16-1.08807 7.55686  30
  -3   9  16 0.24628 5.70710  21
   3  -9 -16 1.25959 6.06280  20
  -3   9  15 6.15748 8.48599  30
  -3   9  15 6.91147 7.20319  21
  -3   9  14-1.20717 8.08207  23
  -3   9  14 5.03726 7.99153  21
  -3   9  13-7.83029 9.02866  23
  -3   9  12 129.656 11.0162  23
   3  -9 -11 30.7822 17.3903  34
  -3   9  11-6.79741 17.2503  14
   3   9 -11 13.8228 15.1287  15
   3   9 -11 9.39154 14.6808  13
  -3   9  11 0.97104 9.87474  23
   3  -9 -10 37.1497 17.5151  34
  -3   9  10-1.49163 9.93129  23
  -3   9  10-2.60441 17.3177  14
   3   9 -10 4.46079 15.8499  15
   3   9 -10 7.48111 15.1882  13
  -3   9   9 6.68424 6.59287   8
   3   9  -9 1.37528 6.55725   8
   3   9  -9-21.3680 15.7087  13
   3   9  -9 5.01697 16.1314  15
   3  -9  -9 9.10808 17.5867  34
  -3   9   9-2.49205 9.75561  23
   3   9  -9 16.8366 12.2134   1
  -3   9   8-24.3734 13.6939   1
  -3   9   8 11.7867 10.0964  23
  -3   9   8 8.60939 7.27550   8
   3   9  -8-4.19456 7.18511   8
  -3   9   8 19.6066 10.1080  30
   3  -9  -8-21.4682 17.2417  34
   3   9  -8 2.91316 15.1244  13
   3   9  -8-4.52724 16.0582  15
  -3  -9   8-8.04163 17.0810  34
  -3   9   7-5.70492 7.23246   8
   3   9  -7-6.03086 7.65712   8
  -3   9   7-9.48908 9.67822  30
   3   9  -7-7.57504 14.8864  13
   3  -9  -7-34.3827 17.4163  34
  -3  -9   7-0.52263 16.7868  34
  -3   9   7 9.76936 14.0430   1
  -3   9   6 10.8800 7.58973   8
   3   9  -6 22.4967 7.79731   8
  -3   9   6 29.2403 9.85746  30
   3   9  -6 43.5696 15.0272  13
   3  -9  -6 23.9316 16.5943  34
  -3  -9   6 26.5986 16.8895  34
  -3   9   6-2.00698 14.7615   1
  -3   9   5-2.64120 14.6899  13
  -3   9   5 23.4047 9.53290  23
  -3   9   5 16.1576 8.05394   8
   3   9  -5 2.45859 8.08469   8
  -3   9   5 9.37784 9.55255  30
   3   9  -5-5.28573 14.5412  13
   3  -9  -5-11.3963 16.6365  34
  -3  -9   5 8.38008 16.3444  34
  -3   9   5 27.1954 14.8764   1
  -3   9   4 20.4118 14.3197   1
   3   9  -4 28.9844 8.19126   8
  -3   9   4 36.9571 8.11777   8
  -3   9   4 24.1973 9.35809  30
   3   9  -4 28.7332 14.2564  13
  -3   9   4 22.7405 14.4359  13
  -3  -9   4 1.91545 16.2749  34
   3  -9  -4 17.0762 15.9502  34
   3   9  -3-3.14654 8.05088   8
  -3   9   3 0.12920 7.77753   8
  -3   9   3 0.26378 8.93421  30
   3  -9  -3-3.63110 15.7780  34
  -3  -9   3 37.2716 15.6350  34
  -3   9   3-2.93412 14.1126  13
   3   9  -3-27.1867 13.6584  13
  -3   9   3 4.49696 14.1745   1
  -3   9   2 102.581 8.91792   8
  -3   9   2 99.5497 9.84138  30
   3  -9  -2 76.8044 16.2324  34
  -3  -9   2 95.6916 16.4889  34
   3   9  -2 97.6317 14.6361  13
  -3   9   2 114.569 15.6160   1
  -3   9   1 49.1592 8.22454   8
   3   9  -1 49.8388 8.41072   8
  -3   9   1 60.6166 9.23034  30
   3  -9  -1 56.9555 16.4523  34
  -3  -9   1 44.1064 15.8145  34
   3   9  -1 47.4645 13.1762  13
  -3   9   1 49.9581 14.7427   1
   3  -9   0 9.60255 15.4287  34
  -3  -9   0-3.15270 15.2005  34
  -3   9   0 19.2881 8.91671  30
   3   9   0 4.48733 8.10748   8
   3   9   0 8.40638 12.7529  13
  -3  -9  -1 21.6990 15.3656  34
   3  -9   1 0.46741 16.0183  34
  -3   9  -1 36.8409 14.3703  13
   3   9   1 17.8740 12.4917  13
   3   9   1 21.4816 8.19584   8
  -3   9  -2-3.14173 6.79406  23
  -3   9  -2 14.4073 14.4110   1
   3   9   2 14.1648 8.08518   8
  -3   9  -2 21.7116 7.73742   8
   3   9   2 11.8473 7.84271  30
  -3   9  -2 23.7070 14.1348  13
   3   9   2 21.9299 12.0182  13
   3  -9   2 8.17002 16.4616  34
  -3  -9  -2 22.3827 15.5520  34
  -3   9  -3 6.58435 14.3990   1
   3   9   3-10.0091 8.14151   8
  -3   9  -3 3.07432 7.61809   8
   3   9   3 4.04558 8.06295  30
  -3   9  -3-12.2956 15.0196  15
   3   9   3-2.49619 12.4686  13
  -3   9  -3 3.08331 14.3439  13
   3  -9   3 23.7904 16.6957  34
  -3  -9  -3 19.7771 16.1330  34
  -3   9  -4 118.985 16.0850   1
  -3   9  -4 146.651 9.66175   8
   3   9   4 159.679 9.76511   8
  -3   9  -4 125.911 17.1355  15
   3   9   4 165.761 10.2097  30
   3   9   4 121.479 14.1792  13
  -3   9  -4 175.146 17.1900  13
   3  -9   4 163.228 19.2542  34
  -3  -9  -4 127.523 18.4158  34
  -3   9  -5 35.7096 14.7944   1
  -3   9  -5 57.9131 8.05520   8
   3   9   5 50.7369 8.13846   8
   3   9   5 42.6297 9.02359  30
  -3   9  -5 56.5244 15.9312  15
   3  -9   5 45.9933 17.5983  34
  -3  -9  -5 27.9552 16.9775  34
  -3   9  -5 33.6677 14.9755  13
   3   9   6 52.4874 9.11244  30
  -3   9  -6 47.2930 14.1492   1
  -3  -9  -6 58.6510 17.2250  34
  -3   9  -6 31.0618 7.61202   8
   3   9   6 39.5933 7.58526   8
  -3   9  -6 37.9839 15.3749  13
  -3   9  -6 68.2354 16.1023  15
   3   9   7 0.65607 9.10901  30
  -3   9  -7 17.0177 12.9078   1
  -3  -9  -7 11.8081 16.8706  34
  -3   9  -7-10.8948 15.0124  13
  -3   9  -7-7.76520 15.4159  15
   3   9   7 8.88469 6.81533   8
  -3   9  -7 2.35770 6.77610   8
  -3  -9  -8-17.4251 17.2085  34
  -3   9  -8 8.75776 15.3802  15
  -3   9  -8 1.88945 14.6627  13
   3   9   8 8.23433 9.23151  30
  -3   9  -8-6.42145 5.74263   8
  -3   9  -9 13.4315 14.3815  13
  -3   9  -9 8.67374 15.0940  15
   3   9   9 1.77846 9.34766  30
  -3  -9  -9-8.71828 16.9144  34
   3   9  10 9.48741 9.49710  30
  -3  -9 -10 4.82184 16.6394  34
   3   9  10 16.2301 8.64871  23
   3   9  11 7.09607 8.00238  23
  -3  -9 -11 1.60836 6.55148  19
   3   9  11 3.89666 9.04115  30
   3   9  12 25.2126 8.93870  30
  -3  -9 -13 33.4496 7.11392  20
   3   9  13 28.7198 8.44003  30
  -3  -9 -14 28.2435 6.23257  20
   3   9  14 36.3069 7.72187  30
  -3  -9 -15 12.4180 5.09605  20
   3   9  15 20.2886 6.45967  30
  -3  -9 -15 4.97317 7.28892  28
  -3  -9 -16 0.39959 5.45264  28
   3   9  16 1.00208 4.81984  30
  -3  10  16 5.74917 6.08218  30
  -3  10  15 10.1624 5.87068  21
  -3  10  14-3.46330 6.99646  21
  -3  10  13-1.21191 8.27477  23
  -3  10  13-10.6764 7.89295  21
  -3  10  12 114.264 10.1053  23
  -3  10  11 32.1220 9.50630  23
  -3  10  10 10.1865 10.0915  30
  -3  10  10 9.29755 9.38700  23
  -3  10   9 8.40768 9.74615  23
   3 -10  -9-27.7375 17.6607  34
   3  10  -9-4.97804 6.26619   8
  -3  10   9-2.81721 6.51001   8
  -3  10   9-7.81411 10.2386  30
   3  10  -9-2.94945 14.8544  13
   3  10  -9 7.41761 15.7248  15
  -3 -10   9 10.6575 17.5239  34
   3  10  -8 18.4159 13.4432   1
  -3  10   8 7.32899 9.96525  23
   3 -10  -8-15.6522 17.1558  34
  -3  10   8 7.08384 7.04438   8
   3  10  -8 17.0445 7.36299   8
  -3  10   8 4.01674 10.1295  30
   3  10  -8 17.2801 15.0923  13
   3  10  -8 19.4113 16.2964  15
  -3 -10   8 8.39249 17.1801  34
  -3  10   7-19.8174 14.2980   1
   3 -10  -7 27.5225 17.4087  34
  -3  10   7-2.85243 7.41162   8
   3  10  -7 8.90400 7.56545   8
  -3  10   7 0.46186 10.2607  30
  -3 -10   7-1.11376 17.6086  34
   3  10  -7 6.86694 14.8675  13
   3  10  -7-2.07123 16.3869  15
   3  10  -6 40.4896 15.0792  13
   3  10  -6 18.4132 8.05882   8
  -3  10   6 19.7988 7.61296   8
  -3  10   6-0.91543 10.1617  30
  -3 -10   6 8.79732 17.4104  34
   3 -10  -6 44.7131 17.2044  34
  -3  10   6 33.9814 15.0168   1
  -3  10   5 11.8064 9.65223  23
  -3 -10   5 3.23592 17.0018  34
   3 -10  -5 29.8437 16.9834  34
  -3  10   5 11.6730 7.86848   8
   3  10  -5 15.8820 8.11747   8
  -3  10   5 7.99576 10.0052  30
   3  10  -5 0.94154 14.7267  13
  -3  10   5-21.8053 14.9014  13
  -3  10   5-8.44130 15.2125   1
  -3  10   4 0.15487 9.37852  23
   3 -10  -4 24.7544 17.0178  34
  -3 -10   4 4.76017 16.9461  34
   3  10  -4 10.2637 8.36156   8
  -3  10   4 5.12792 7.99028   8
  -3  10   4-6.25473 10.1272  30
  -3  10   4 31.4819 14.8331  13
   3  10  -4 10.9788 14.7174  13
  -3  10   4-17.6301 15.5148   1
  -3  10   3 37.0694 9.76782  23
  -3 -10   3 34.2411 17.1319  34
   3 -10  -3 48.2651 17.0641  34
  -3  10   3 45.5365 8.59407   8
   3  10  -3 52.1445 8.95539   8
  -3  10   3 32.0444 10.2801  30
  -3  10   3 37.1240 15.0525  13
   3  10  -3 24.3475 14.3603  13
  -3  10   3 38.7862 15.8577   1
  -3  10   2 3.29902 9.01146  23
   3 -10  -2-15.7839 17.1264  34
  -3 -10   2 12.8678 16.5960  34
  -3  10   2 10.7552 8.43691   8
  -3  10   2 8.58792 9.96180  30
   3  10  -2 12.4336 13.8056  13
  -3  10   2-1.37740 15.5980   1
  -3  10   1 36.3407 9.18355  23
  -3 -10   1 35.8529 16.7118  34
   3 -10  -1 19.4103 17.1780  34
  -3  10   1 20.7126 8.44419   8
   3  10  -1 25.0512 8.77187   8
  -3  10   1 48.5064 10.0964  30
   3  10  -1 44.0129 13.6996  13
  -3  10   1 31.7701 16.0501   1
  -3 -10   0 27.0009 16.5102  34
   3 -10   0 31.4121 16.9608  34
   3  10   0 15.2349 8.83207   8
   3  10   0 2.82256 13.0436  13
  -3  10   0 21.3736 8.54771  23
  -3  10  -1 11.8095 8.04761  23
  -3 -10  -1 2.03393 16.1574  34
   3 -10   1 14.0330 16.6995  34
   3  10   1 6.40852 8.76900   8
   3  10   1 20.1528 8.29691  30
  -3  10  -1 5.51236 15.6412   1
   3  10   1-2.76055 12.9304  13
  -3  10  -1-17.2564 15.0759  13
  -3  10  -2-7.54162 14.5102  13
   3  10   2 1.94937 12.7604  13
  -3  10  -2-9.46297 6.90232  23
  -3  10  -2 18.0141 15.0255  15
  -3 -10  -2 4.11208 16.7162  34
   3 -10   2 18.5805 17.1439  34
  -3  10  -2-1.81508 8.19087   8
   3  10   2 15.5348 8.59331   8
   3  10   2-10.6271 8.42069  30
  -3  10  -2-5.03705 15.4443   1
  -3  10  -3-16.2882 15.5965   1
  -3  10  -3 13.6536 15.4318  15
   3  10   3 2.31736 12.6433  13
  -3  10  -3 15.2754 14.6530  13
   3  10   3 3.80224 8.49750   8
  -3  10  -3 15.8000 8.04894   8
   3  10   3 11.1653 8.51747  30
   3 -10   3 0.54299 17.3308  34
  -3 -10  -3 7.84064 16.6417  34
  -3  10  -4 0.88566 15.2516   1
  -3  10  -4 18.0357 15.8178  15
  -3  10  -4 3.85057 15.3805  13
  -3  10  -4 17.0719 7.95373   8
   3  10   4 27.1379 8.15906   8
   3  10   4 17.3864 8.66668  30
  -3 -10  -4 6.35874 16.8607  34
   3 -10   4-19.4509 18.1032  34
  -3  10  -5 9.34440 14.3755   1
  -3  10  -5-4.82901 15.4714  15
  -3  10  -5 14.4972 14.7645  13
  -3  10  -5 0.76322 7.60842   8
   3  10   5-5.84201 7.90772   8
   3  10   5-2.95706 8.81613  30
   3 -10   5-2.26430 17.6643  34
  -3 -10  -5-9.16943 16.7379  34
   3  10   6 15.2116 9.04039  30
  -3  10  -6-10.4643 14.2587   1
   3  10   6-10.3273 13.8029   1
  -3 -10  -6 4.38419 17.0001  34
   3 -10   6 27.6852 17.9442  34
  -3  10  -6 20.6652 7.39211   8
   3  10   6 19.2412 7.52550   8
  -3  10  -6 6.27159 15.5371  15
  -3  10  -6-3.37344 14.4809  13
  -3  10  -7 25.6044 14.4078  13
  -3 -10  -7 8.24002 16.9111  34
  -3  10  -7 7.83876 6.54331   8
   3  10   7-5.01458 6.75733   8
  -3  10  -7 11.4938 15.0009  15
   3  10   7 1.01564 8.90103  30
   3 -10   7-23.7357 17.8909  34
   3 -10   8-20.5205 17.6576  34
  -3 -10  -8 12.9768 16.5655  34
   3  10   8-1.26667 9.14687  30
  -3  10  -8-8.26455 14.0966  13
   3  10   9-4.69876 9.07551  30
   3  10  10-1.76738 8.53617  30
   3  10  10 1.25814 8.32691  23
  -3 -10 -10-3.73595 6.34873  19
   3  10  11 5.11086 8.32474  30
   3  10  11-1.79683 7.51503  23
   3  10  12 15.9833 7.93133  30
  -3 -10 -13 15.6803 7.57054  28
   3  10  13 9.86335 7.06206  30
  -3 -10 -13 7.77484 5.83518  20
  -3 -10 -14 12.7901 6.18679  28
   3  10  14 13.4764 5.99778  30
  -3  11  14 4.16751 5.10744  21
  -3  11  13 2.91845 6.99793  23
  -3  11  13 10.1409 6.46699  21
  -3  11  12 33.4748 8.65805  30
  -3  11  12 29.2632 7.54724  21
  -3  11  12 12.5595 7.73293  23
  -3  11  11 24.7727 9.24041  30
  -3  11  11 9.62443 8.36356  23
  -3  11  10 9.41197 9.42709  30
  -3  11  10-7.41103 8.79570  23
  -3  11   9 3.11963 9.67099  30
  -3  11   9-7.57563 9.19385  23
  -3  11   8-2.20550 9.88234  30
   3  11  -8-2.93466 6.76173   8
  -3  11   8 7.56037 6.49191   8
  -3  11   7-11.8906 10.1464  30
   3  11  -7-4.77309 7.38707   8
  -3  11   7-9.45443 7.27811   8
  -3 -11   6 14.7250 16.5311  34
  -3  11   6 0.12672 7.56841   8
   3  11  -6-1.04138 7.96826   8
   3  11  -6-11.1679 14.2177  13
  -3  11   6-18.6705 9.91302  23
   3 -11  -6 28.0409 16.7627  34
  -3  11   6-1.06537 10.3070  30
   3  11  -6-20.4205 16.2839  15
   3  11  -6-34.4549 15.1359   1
  -3  11   6 24.0274 14.1543   1
  -3  11   5 3.35550 9.78745  23
   3 -11  -5-12.1977 17.0105  34
  -3 -11   5 34.8846 16.6747  34
   3  11  -5 4.70130 8.32623   8
  -3  11   5-1.87920 7.75325   8
  -3  11   5-7.02846 10.2654  30
   3  11  -5 16.1941 14.4390  13
   3  11  -5 27.7767 14.7608   1
  -3  11   5 17.4928 14.8779   1
  -3  11   4 2.19394 9.48858  23
   3 -11  -4 6.41753 16.8013  34
  -3 -11   4-7.10172 16.6317  34
   3  11  -4 21.9829 8.58164   8
  -3  11   4 0.13934 8.24908   8
  -3  11   4 8.85566 10.2983  30
   3  11  -4 26.9241 13.9871  13
  -3  11   4-5.75763 14.7547  13
  -3  11   4 12.1042 15.0852   1
  -3  11   3-3.65457 9.40739  23
  -3 -11   3 6.54702 16.9082  34
   3 -11  -3 25.6185 17.5079  34
  -3  11   3 2.42454 8.17641   8
   3  11  -3 22.4118 8.88762   8
  -3  11   3-1.67372 10.0282  30
   3  11  -3 19.6284 14.0246  13
  -3  11   3 19.7305 14.6928  13
  -3  11   3 30.9491 15.6567   1
  -3  11   2 8.78097 9.04272  23
  -3  11   2-2.12249 10.2252  30
  -3  11   2 4.63134 8.29235   8
  -3 -11   2-3.80245 16.4909  34
   3 -11  -2-25.5015 17.3567  34
   3  11  -2 9.58558 13.1419  13
  -3  11   2 21.2292 15.5221   1
  -3  11   1 7.49532 8.91543  23
  -3 -11   1-5.94914 17.1507  34
   3 -11  -1 16.5801 17.2499  34
  -3  11   1 6.25515 8.34098   8
   3  11  -1 3.02058 8.60044   8
   3  11  -1 28.8375 13.6147  13
  -3  11   1-5.81649 15.5477   1
  -3  11   0-4.92684 14.6624  15
  -3 -11   0 26.3120 16.6072  34
   3 -11   0-3.24013 17.1648  34
   3  11   0 8.89974 8.68353   8
   3  11   0 24.3705 13.2188  13
  -3  11   0 8.65444 8.34981  23
  -3  11  -1-5.97383 7.48743  23
  -3  11  -1-16.3592 16.0001   1
  -3  11  -1 5.49249 14.6561  15
   3  11   1 8.05683 8.72249   8
  -3  11  -1 0.48007 14.6275  13
   3  11   1 14.5766 12.9438  13
  -3 -11  -1 11.3003 17.2211  34
   3 -11   1-9.79191 17.5342  34
  -3  11  -2-15.6477 15.3178   1
  -3  11  -2 21.7865 14.8724  15
   3  11   2 9.13014 8.36207  30
  -3  11  -2 9.57448 8.14162   8
   3  11   2 7.74095 8.54355   8
  -3  11  -2 17.2792 14.7766  13
   3  11   2-11.0929 12.6586  13
  -3 -11  -2-12.4390 16.9114  34
   3 -11   2-2.73278 17.3121  34
   3  11   3-0.89745 14.6438   1
  -3  11  -3-1.84320 15.1137   1
  -3  11  -3 0.46296 14.7831  15
   3  11   3-6.74158 8.39879  30
  -3  11  -3 6.68464 8.01630   8
   3  11   3 5.21638 8.18655   8
  -3  11  -3 2.39774 14.4818  13
   3 -11   3-11.5059 16.7604  34
  -3 -11  -3 4.32594 16.5465  34
  -3  11  -4-1.77988 14.7873   1
   3  11   4 33.2031 14.5674   1
   3  11   4 15.7390 8.58059  30
  -3  11  -4 14.5115 7.90261   8
   3  11   4 15.4858 8.09013   8
  -3  11  -4 5.70609 14.1588  13
  -3  11  -4 1.86284 15.1184  15
  -3 -11  -4 5.38458 16.5463  34
   3 -11   4 18.7458 17.0738  34
  -3  11  -5 30.9395 14.3233  13
  -3  11  -5-3.00134 7.12935   8
   3  11   5-1.35844 7.45227   8
   3  11   5 13.8702 8.64853  30
   3 -11   5-17.5771 17.1358  34
  -3 -11  -5 20.1150 16.4230  34
  -3  11  -6 0.64593 6.83546   8
   3  11   6-4.75007 6.81752   8
   3  11   6 7.39659 8.56099  30
   3  11   7-2.42376 6.09743   8
  -3  11  -7 6.19299 5.76361   8
   3  11   7 3.79645 8.46951  30
   3  11   8 8.60143 8.26687  30
   3  11   9 2.32430 7.99396  30
   3  11   9-0.12343 8.26404  23
   3  11  10 2.10485 7.61836  30
   3  11  10-5.97605 7.36082  23
  -3 -11 -11 9.61099 6.38964  28
   3  11  11-1.42547 7.03753  30
   3  11  11-2.45977 6.34451  23
  -3 -11 -12-1.92621 5.10946  20
  -3 -11 -12-1.16479 5.35235  28
   3  11  12-1.07972 6.14409  30
   3  11  13-1.97232 4.77527  30
  -3  12  13 11.1091 5.74776  30
  -3  12  12 6.08198 5.32463  21
  -3  12  12 16.8674 7.00166  30
  -3  12  11-7.37048 6.99896  23
  -3  12  11 8.78063 7.77780  30
  -3  12  10-6.15946 7.49054  23
  -3  12  10-2.59672 8.52376  30
  -3  12   9-9.46559 8.98641  30
  -3  12   8-1.38696 5.62789   8
  -3  12   8 13.2569 9.33818  30
   3  12  -7-6.59174 6.64478   8
  -3  12   7 7.61615 6.31725   8
  -3  12   7 2.94305 8.79972  23
  -3  12   7-2.64450 9.25457  30
   3  12  -6-1.78583 7.03293   8
  -3  12   6 1.42762 6.76078   8
  -3  12   6 10.3433 8.98643  23
  -3  12   6-6.41790 9.75168  30
  -3  12   5-5.37122 7.26320   8
   3  12  -5 6.46284 7.49871   8
  -3  12   5 9.24852 9.13217  23
  -3  12   5-9.35509 9.77556  30
  -3  12   4-0.50728 7.45591   8
   3  12  -4 7.92908 7.74395   8
  -3  12   4-7.73701 9.03249  23
  -3  12   4 16.4271 9.92477  30
  -3  12   3-12.7155 8.87583  23
   3  12  -3-1.89394 8.06276   8
  -3  12   3-6.71216 7.87411   8
  -3  12   2-0.40145 8.69007  23
  -3  12   2-4.18437 7.85407   8
  -3  12   1 8.51144 8.38533  23
  -3  12   1 1.22444 7.87370   8
   3  12  -1 12.2774 8.21245   8
  -3  12   0-2.61455 7.25829  23
   3  12   0 3.66028 8.24859   8
   3  12   1 19.3685 8.10388   8
   3  12   2-4.66162 7.92476   8
  -3  12  -2 6.93297 7.56477   8
   3  12   3 4.90946 7.62073   8
  -3  12  -3 5.83969 7.47595   8
   3  12   4-1.76113 7.92713  30
  -3  12  -4 16.9158 7.07701   8
   3  12   4 0.70011 7.29497   8
   3  12   5-17.3461 7.76158  30
   3  12   5 0.93577 6.78213   8
  -3  12  -5 5.66982 6.55433   8
   3  12   6-1.58889 7.56537  30
  -3  12  -6-1.98942 6.16305  17
   3  12   6-0.88327 5.95206   8
  -3  12  -6-13.4415 6.09559   8
  -3  12  -7 4.76439 6.04916  17
  -3  12  -7-7.14841 5.17277   9
   3  12   7 13.2673 7.85379  23
   3  12   7-14.1596 7.48701  30
  -3  12  -8 4.51492 5.91789  17
   3  12   8-13.4905 7.56467  23
   3  12   8-9.27437 7.06654  30
  -3  12  -9-8.01984 5.47561  17
   3  12   9 5.33275 6.48865  30
   3  12   9 1.33500 6.94858  23
   3  12  10-2.03030 5.62494  30
   3  12  10 2.76330 6.06119  23
  -3  13  10-9.69784 5.46582  23
  -3  13   9-8.49120 5.91993  21
  -3  13   8-7.08867 6.50939  21
  -3  13   8 22.0806 7.02659  23
  -3  13   7 0.50025 5.51480   5
  -3  13   7 0.27248 4.98273   8
  -3  13   7 9.65491 7.21184  23
  -3  13   6 6.09984 5.74392   8
  -3  13   6-6.83420 7.72163  23
  -3  13   5-0.09333 6.13778   8
   3  13  -5-1.12319 6.17420   8
  -3  13   5 12.5681 7.95124  23
   3  13  -4 1.23134 6.45685   8
  -3  13   4 9.03304 6.39166   8
  -3  13   4 4.89260 8.02210  23
   3  13  -3-1.08836 6.71697   8
  -3  13   3-0.42862 6.53360   8
  -3  13   3 6.84191 7.95192  23
  -3  13   2-1.99505 6.72067   8
  -3  13   2 21.8406 7.56079  23
  -3  13   1-2.91422 6.71214   8
   3  13  -1 1.38462 6.93371   8
   3  13   0-5.17214 6.88135   8
   3  13   1-2.57703 6.73850   8
  -3  13  -1-24.6074 6.97712   8
   3  13   2 5.42305 6.69409   8
  -3  13  -2 2.57375 6.51947   8
   3  13   3 7.85522 6.29793   8
  -3  13  -3-1.90902 6.15215   8
   3  13   4 6.12180 5.97935   8
  -3  13  -4 15.2617 5.89904   8
  -3  13  -5 6.94876 5.35760   9
  -3  13  -5-10.2128 5.25809   8
   3  13   5-2.58729 5.33836   8
   3  13   5-0.45621 7.60736  23
  -3  13  -6 4.34655 4.56518   9
   3  13   6 0.31357 6.97702  23
   3  13   7-14.2157 6.43107  23
   3  13   8-4.61996 5.48041  23
  -3  14   5-0.20802 4.56133   9
  -3  14   4-7.52415 4.90101   8
   3  14  -4-4.36705 4.90283   8
  -3  14   4-11.4784 5.00148   9
  -3  14   3 6.84493 5.18681   9
   3  14  -3 0.88729 4.99286   8
  -3  14   3 8.88140 5.06981   8
  -3  14   2 6.61871 5.15870   8
  -3  14   1 6.17928 5.14192   8
   3  14  -1 5.37821 5.20159   8
   3  14   0-7.73396 5.21606   8
   3  14   0 12.6494 6.54054  23
   3  14   1-5.66612 5.20872   8
  -3  14  -1 0.89753 4.84182   8
  -3  14  -2-5.88249 4.90532   8
  -3  14  -2-1.44261 5.11254   9
   3  14   2 11.6414 4.83277   8
   3  14   2-8.52550 6.47931  23
  -3  14  -3-3.79479 5.23238   5
   3  14   3-8.82030 6.03688  23
  -3  14  -3-1.27778 4.75007   9
   3  14   4 2.71933 5.63631  23
  -3  14  -4 2.70741 4.19986   9
  -3  14  -4-6.53262 5.03617  11
  -3  14  -5 3.74596 3.15621   9
  -4   0  22-10.5240 4.26160  31
  -4   0  21 2.07295 5.86242  31
  -4   0  21 3.92518 4.89423  18
  -4   0  20 25.6443 7.01723  31
  -4   0  19-9.10986 7.89122  31
   4   0 -17 7.97022 7.59311  20
   4   0 -16-4.17291 7.62745  20
   4   0 -15 3.38434 7.70628  20
   4   0 -14-6.69272 7.33753  20
   4   0 -13-5.52707 6.92733  20
  -4   0  12 172.325 8.56844  21
   4   0 -12 177.119 8.96962  20
  -4   0  11 1.11109 6.01516  21
   4   0 -11-5.40410 6.11802  20
  -4   0  10 473.548 16.0978  21
   4   0 -10 469.988 16.0035  20
  -4   0   9-3.35603 5.73193  21
  -4   0   8 281.447 11.3312   4
   4   0  -7-4.47408 6.13317  15
  -4   0   7 0.32253 6.44966   4
  -4   0   6 1377.20 41.7776   2
   4   0  -6 1294.52 41.0767  15
  -4   0   5-7.90510 7.19439   2
   4   0  -5-2.37379 4.21409  15
  -4   0   4 270.314 12.0839   1
  -4   0   4 253.818 11.3009   2
  -4   0   4 279.249 12.4250  35
  -4   0   4 283.171 12.0714  37
  -4   0   4 271.050 12.0858  33
   4   0  -4 234.895 7.94579  15
  -4   0   3-1.64316 7.94804   2
  -4   0   3 3.25738 9.54897   1
  -4   0   3-6.70847 7.61417   3
  -4   0   3 0.71796 5.24259  36
  -4   0   3 2.08021 9.63525  35
  -4   0   3-4.64952 9.20952  37
  -4   0   3-10.6453 9.27935  33
  -4   0   2 366.670 14.6967   1
  -4   0   2 320.925 14.7367  35
  -4   0   2 346.125 14.4293  37
  -4   0   2 314.395 14.5202  33
  -4   0   1 8.06910 7.66391   3
  -4   0   1-3.70293 8.22478   2
  -4   0   1 7.45932 9.50178   1
  -4   0   1 5.52502 9.45884  35
  -4   0   1 10.7004 9.09185  37
  -4   0   1 14.0516 9.19444  33
  -4   0   0 417.835 15.6015   3
  -4   0   0 413.321 15.8091   2
  -4   0  -1-3.34346 9.12743   1
  -4   0  -1-0.20696 7.75352   2
  -4   0  -1-9.68980 7.35813   3
  -4   0  -1-7.48610 9.16464  35
  -4   0  -1-3.83896 8.61019  37
  -4   0  -1 2.24529 8.73451  33
  -4   0  -2 99.2825 9.45007   1
  -4   0  -2 95.3953 8.05604   2
  -4   0  -2 78.6643 9.28423  35
  -4   0  -2 65.7276 8.68739  37
  -4   0  -2 66.1968 8.90070  33
   4   0   3-7.86856 7.06544  14
  -4   0  -3-2.83081 6.80979   2
   4   0   4 2742.53 83.6875  14
  -4   0  -4 2686.84 83.6436   2
   4   0   5-6.36700 9.34893  14
  -4   0  -5 3.85561 6.26853   4
   4   0   6 516.335 19.0749  14
  -4   0  -6 473.814 16.7475  19
  -4   0  -6 515.031 16.7322  20
  -4   0  -6 471.696 16.8163  25
  -4   0  -6 503.321 17.0765   4
  -4   0  -7-10.0306 6.39722  20
  -4   0  -7 4.54849 6.64778  19
  -4   0  -7-3.70517 6.15027  25
   4   0   7-3.95954 10.8204  14
  -4   0  -8 1205.51 37.8624  20
  -4   0  -8 1193.30 37.9114  19
  -4   0  -9-2.56100 7.27220  20
  -4   0  -9 2.46918 7.17666  19
  -4   0 -10 337.171 13.6934  20
  -4   0 -10 347.439 13.6806  19
  -4   0 -11-3.17653 7.92109  20
  -4   0 -11-0.37712 8.30855  19
  -4   0 -12 71.2246 9.03984  20
  -4   0 -12 54.0590 8.85461  19
  -4   0 -13 15.0845 8.80520  20
  -4   0 -13-6.37240 8.79328  19
  -4   0 -13-9.49408 9.64689  28
  -4   0 -14 6.27225 8.87389  20
  -4   0 -14 3.44565 8.79758  19
  -4   0 -14-10.4167 9.86673  28
  -4   0 -15 0.39017 9.24085  28
  -4   0 -15-4.25218 12.2681  29
  -4   0 -16 8.24622 11.7882  29
  -4   0 -17 5.50950 11.2159  29
  -4   0 -18-5.86516 6.53879  16
  -4   0 -18-0.13171 9.80783  29
  -4   0 -19-11.7846 5.10229  16
  -4   0 -19 3.02603 8.22315  29
  -4   0 -20 7.23735 5.47457  29
  -4   1  22 3.61695 3.64344  31
  -4  -1  22 4.17784 4.31477  31
  -4   1  21 9.97038 5.67627  31
  -4  -1  21 3.74112 5.94624  31
  -4  -1  21 1.11428 5.31816  18
  -4  -1  20 6.21123 7.03301  31
  -4   1  20 5.93642 6.73191  31
  -4   1  19 13.0811 7.64302  31
   4  -1 -18 3.45298 7.32528  20
  -4   1  18 0.85033 8.00955  31
   4  -1 -17-3.24423 7.77882  20
  -4   1  17-4.22078 8.41562  31
   4   1 -16 4.42779 7.49979  20
   4  -1 -16 4.18612 7.99520  20
   4   1 -15 0.45553 7.39686  20
   4  -1 -15 1.08654 7.95426  20
   4   1 -14 52.6400 7.61084  20
   4  -1 -14 65.3696 8.18425  20
  -4   1  13 180.977 9.04103  21
   4   1 -13 163.526 8.98520  20
   4  -1 -13 177.654 9.66070  20
  -4   1  12 91.7763 7.26337  21
   4  -1 -12 83.1917 7.55134  20
   4   1 -12 85.8649 7.18887  20
   4   1 -11 433.430 15.2739  20
   4  -1 -11 459.934 15.5400  20
  -4   1  11 441.635 15.5418  21
  -4  -1  11 427.965 15.1704  21
   4   1 -11 437.881 17.7352  15
   4   1 -10 645.719 20.9412  20
  -4   1  10 677.528 21.3530  21
  -4  -1  10 622.234 20.9539  21
   4   1 -10 631.299 22.8715  15
  -4   1   9 287.451 10.8565  21
  -4  -1   9 294.323 10.4565  21
   4   1  -9 296.245 12.5729  15
  -4  -1   8 59.6570 6.50502   2
   4   1  -8 51.2423 7.92376  15
  -4   1   8 41.1971 13.4574  14
  -4   1   8 46.9183 6.46807  21
   4   1  -7 1209.90 38.6233  15
  -4   1   7 1208.35 40.8293  14
  -4   1   7 1202.98 38.8074   1
  -4  -1   7 1204.36 38.4801   3
  -4  -1   7 1248.64 38.5457   2
  -4   1   7 1245.09 39.0302  33
  -4   1   7 1162.59 38.7197   4
  -4   1   7 1236.33 38.9910  35
  -4   1   7 1237.83 38.9564  37
   4   1  -6 747.166 24.5837  15
  -4   1   6 806.752 27.0675  14
  -4   1   6 759.518 25.5389   1
  -4  -1   6 744.320 24.8949   3
  -4  -1   6 737.052 24.8467   2
  -4   1   6 772.488 25.3472  33
  -4   1   6 699.297 25.0024   4
  -4   1   6 773.217 25.4503  35
  -4   1   6 779.680 25.3421  37
  -4   1   5 8.09409 10.5537  14
   4   1  -5 8.38992 6.62698  15
  -4  -1   5 2.10429 7.33651   3
  -4  -1   5 8.91069 7.23730   2
  -4   1   5 15.3759 8.87019   1
  -4   1   5 15.2580 8.49151  33
  -4   1   5 16.1762 7.45605   4
  -4   1   5 11.6156 8.22285  37
  -4   1   5 13.0138 8.72811  35
  -4   1   4 34.7008 9.84321  14
  -4  -1   4 35.0163 7.96774   3
  -4   1   4 42.2042 9.16298   1
  -4  -1   4 27.3919 7.82244   2
  -4   1   4 27.4616 8.61552  33
  -4   1   4 26.0806 7.95807   4
  -4  -1   4 26.3293 7.65575  36
  -4   1   4 34.2792 9.19208  35
  -4   1   4 32.7280 8.50262  37
  -4   1   3 6.23184 8.28558  14
  -4  -1   3-0.91362 7.97925   3
  -4  -1   3 11.6966 8.00148   2
  -4   1   3 13.6593 9.23159   1
   4  -1  -3-0.79122 4.76270  34
  -4   1   3 9.99734 8.93804  33
  -4  -1   3 1.51751 6.68533  36
  -4   1   3-8.79117 9.30172  35
  -4   1   3 13.5910 8.78583  37
  -4   1   3 4.02203 2.73967  36
  -4   1   3 3.46186 8.19851   4
  -4   1   2 190.906 11.3065   1
  -4   1   2 177.285 11.1922  33
  -4   1   2 213.744 10.1501   4
  -4   1   2 159.934 11.3719  35
  -4   1   2 174.856 11.0924  37
   4  -1  -2 161.876 6.42825  34
  -4   1   1 1012.59 32.3301  13
  -4   1   1 1060.22 32.0901  15
  -4   1   1 1061.67 33.6446   1
  -4   1   1 1001.47 33.4230   2
  -4   1   1 1012.64 33.7318  33
  -4  -1   1 1090.50 33.4194   3
  -4   1   1 997.700 33.7242  35
  -4   1   1 1018.99 33.7073  37
   4  -1  -1 1005.50 31.6031  34
  -4  -1   1 1064.49 31.9044  34
  -4   1   0 15.2275 8.23395   2
  -4  -1   0 14.3249 8.43391   3
  -4   1   0 17.2059 5.26149  13
  -4  -1   0 19.4626 5.51388  34
  -4   1   0 17.3920 6.43022  15
  -4   1  -1 188.167 10.3755   4
  -4  -1  -1 189.948 10.2672   3
  -4   1  -1 187.337 11.3680   1
  -4  -1  -1 200.963 10.3695   2
  -4  -1  -1 174.712 8.97674  34
  -4   1  -1 187.080 11.4617  35
  -4   1  -1 180.198 10.9152  37
  -4   1  -1 177.051 11.2693  33
  -4   1  -1 194.402 7.90906  13
  -4   1  -1 192.838 9.78966  15
  -4   1  -2 262.157 11.7463   4
  -4  -1  -2 272.747 11.6790   3
  -4   1  -2 275.046 12.4985   1
  -4  -1  -2 270.528 11.7620   2
  -4  -1  -2 246.706 11.5051  34
  -4   1  -2 249.094 12.5591  35
  -4   1  -2 266.126 12.1915  37
  -4   1  -2 251.221 12.2415  33
  -4   1  -2 255.572 9.91186  13
  -4   1  -2 284.660 12.3538  15
  -4   1  -3 84.6044 8.09046   4
  -4   1  -3 88.7037 9.34361   1
  -4  -1  -3 82.0577 7.87692   2
  -4  -1  -3 72.5318 7.76366   3
  -4   1  -3 82.0500 9.47251  35
  -4   1  -3 71.2592 8.75625  37
  -4   1  -3 82.0193 9.21353  33
  -4  -1  -3 78.3413 9.10119  34
  -4   1  -3 92.0294 9.69864  15
  -4   1  -4 331.318 13.3341   4
  -4   1  -4 338.818 15.1384  15
  -4   1  -4 335.814 13.9746   1
  -4  -1  -4 320.060 12.6619   3
  -4  -1  -4 326.003 12.9373   2
  -4   1  -4 329.937 13.7971  35
  -4   1  -4 320.605 13.5668  37
  -4   1  -4 344.809 13.6946  33
  -4  -1  -5 828.089 25.8370  19
  -4   1  -5 806.231 25.9404  19
  -4  -1  -5 805.422 25.8154  25
  -4  -1  -5 795.174 26.3140   2
  -4   1  -5 823.840 26.7544   1
  -4   1  -5 799.811 26.8256  33
  -4   1  -5 798.395 26.8303  35
  -4   1  -5 798.637 26.6623  37
   4   1   6 229.825 13.5426  14
  -4  -1  -6 236.340 9.57409  20
  -4   1  -6 227.974 9.90174  19
  -4  -1  -6 216.832 9.53492  19
  -4   1  -6 228.001 9.64336  20
  -4  -1  -6 218.919 9.60553  25
  -4  -1  -6 218.657 9.73862   2
   4   1   7 170.685 12.8840  14
  -4   1  -7 145.775 8.54366  19
  -4  -1  -7 152.677 8.19238  19
  -4  -1  -7 166.092 8.32777  20
  -4   1  -7 168.948 8.49259  20
  -4  -1  -7 143.378 8.25185  25
  -4  -1  -7 137.645 7.39441   4
  -4  -1  -8 56.9054 7.30532  20
  -4   1  -8 57.4858 7.08531  20
  -4   1  -8 50.2254 7.28291  19
  -4  -1  -8 58.0702 7.00093  19
  -4  -1  -8 53.4764 6.91753  25
   4   1   8 68.0911 12.4475  14
  -4   1  -9 197.071 10.1291  20
  -4  -1  -9 195.324 9.85904  19
  -4  -1  -9 204.052 9.97385  20
  -4   1  -9 202.057 10.1879  19
   4   1   9 190.778 14.9454  14
  -4  -1 -10 202.060 10.2924  19
  -4  -1 -10 196.621 10.3838  20
  -4   1 -10 216.702 10.6670  19
  -4   1 -10 194.373 10.5058  20
  -4  -1 -11 6.50869 8.00210  20
  -4   1 -11 10.3936 7.93334  20
  -4   1 -11 18.3921 8.61885  28
  -4   1 -11 3.76002 8.20180  19
  -4  -1 -11 10.1308 7.89017  19
  -4   1 -12 16.7256 8.85242  20
  -4  -1 -12 16.4058 8.69284  20
  -4   1 -12 14.1436 8.95701  28
  -4   1 -12 30.5540 8.84751  19
  -4  -1 -12 26.2298 8.44864  19
  -4   1 -13 9.88219 9.12683  20
  -4  -1 -13-4.60843 8.90251  20
  -4   1 -13 6.33431 9.01046  28
  -4   1 -13-2.19086 8.87893  19
  -4  -1 -13-2.63855 8.53030  19
  -4  -1 -14 1.13797 9.10900  20
  -4   1 -14-16.2102 8.53052  28
  -4  -1 -14 6.26830 8.66491  19
  -4  -1 -15-1.80206 8.82214  20
  -4  -1 -15-7.49224 11.8874  29
  -4  -1 -15 15.3593 9.85269  28
  -4  -1 -15-0.80421 8.35300  19
  -4  -1 -16-1.16366 8.24304  20
  -4  -1 -16-10.5412 11.5620  29
  -4  -1 -16 5.34392 9.36988  28
  -4  -1 -17 8.49332 10.7468  29
  -4   1 -17 12.9596 7.53637  16
  -4  -1 -18 17.4908 9.93801  29
  -4   1 -18-6.44827 6.35041  16
  -4   1 -19-2.39109 4.85562  16
  -4  -1 -19 2.14060 4.89470  16
  -4  -2  22-3.34721 4.18752  31
  -4  -2  21 0.41738 5.95747  31
  -4   2  21-1.76919 5.14666  31
  -4  -2  21-1.77694 4.88838  18
  -4  -2  20 39.9829 7.04703  31
  -4   2  20 8.86484 6.48084  31
  -4   2  19 6.52340 7.11989  31
   4  -2 -19 3.44864 6.73318  20
  -4   2  18 1.08626 7.84382  31
   4  -2 -18 7.52885 7.51193  20
  -4   2  17 11.5670 8.31141  31
   4  -2 -17 1.72263 7.95388  20
  -4   2  16 2.39203 8.23424  31
   4  -2 -16-5.46621 8.06484  20
  -4   2  15 35.6349 8.41890  31
   4  -2 -15 21.8240 8.33317  20
   4  -2 -14 3.48653 8.01016  20
  -4   2  14 2.60442 6.95746  21
   4   2 -13 8.43323 10.6030  15
  -4   2  13 12.2178 7.26787  21
   4  -2 -13 7.55738 7.76261  20
   4   2 -13 10.7899 6.68686  20
   4   2 -12 5.64649 10.0523  15
   4   2 -12 7.69129 6.26555  20
  -4   2  12-0.77845 6.92593  21
   4   2 -11 128.004 11.0776  15
  -4   2  11 138.717 8.53197  21
   4   2 -11 119.885 7.40808  20
  -4   2  10 208.173 17.0099  14
   4   2 -10 216.772 12.5991  15
  -4   2  10 219.643 10.1671  23
  -4  -2  10 211.851 9.03066  21
  -4   2  10 234.060 10.2639  21
   4   2 -10 224.662 9.21323  20
  -4   2   9 35.1865 6.65650  21
  -4   2   9 39.1500 6.90931  23
   4   2  -9 37.5302 5.53719  20
  -4  -2   9 30.5470 5.61487  21
   4   2  -9 47.3048 9.26165  15
  -4   2   9 23.8949 13.7512  14
  -4  -2   9 29.9863 5.65176   2
  -4  -2   9 33.7180 5.75980   3
  -4   2   8 6.33793 7.93382  33
  -4   2   8 17.3126 7.89656  37
  -4   2   8 3.86138 8.46480  35
  -4  -2   8 13.4892 6.50720   2
  -4  -2   8 16.4852 6.52539   3
  -4   2   8 16.2986 8.45012   1
  -4   2   8 19.4239 13.3529  14
   4   2  -8 23.7525 9.22056  15
  -4   2   8 17.4615 6.53890  23
  -4   2   7 98.5379 7.48136  23
   4   2  -7 116.084 10.0003  15
  -4   2   7 119.180 13.6380  14
  -4   2   7 108.947 9.68590   1
  -4  -2   7 89.4508 7.97477   2
   4  -2  -7 122.761 10.6930  34
  -4   2   7 123.612 9.42124  33
  -4   2   7 118.668 9.34029  37
  -4   2   7 108.531 9.98096  35
  -4  -2   7 112.380 8.32718   3
  -4   2   6 356.637 15.1374   1
   4  -2  -6 359.264 14.8869  34
  -4  -2   6 351.190 14.4034   3
  -4   2   6 398.874 17.0856  14
  -4   2   5-8.05906 9.21012   1
   4  -2  -5 6.24102 7.75251  34
  -4  -2   5-14.6076 9.15371  36
  -4   2   5-5.00465 10.7105  14
  -4   2   4 18.7462 9.69820  14
  -4   2   4 7.88113 9.51358   1
   4  -2  -4 17.9637 7.28720  34
  -4   2   4 11.0439 8.25272   4
  -4  -2   4 16.3852 8.71707  36
  -4   2   3 418.111 16.2801   1
   4  -2  -3 396.312 14.2847  34
  -4  -2   3 401.608 15.4582  36
  -4   2   3 382.755 15.7831   4
  -4   2   3 396.257 12.7688  15
  -4   2   3 412.212 15.4830  13
  -4   2   3 395.193 15.4974  14
  -4   2   2 17.5564 4.76349  15
  -4   2   2 27.2050 7.74932  13
  -4   2   2 29.1649 9.80838   1
  -4   2   2 1.07732 7.65025   4
   4  -2  -2 19.8127 6.17197  34
  -4   2   1 721.240 24.2469   1
  -4   2   1 694.111 23.4833   4
  -4   2   1 700.192 22.4889  15
  -4   2   1 682.117 23.0073  13
   4  -2  -1 658.177 22.6875  34
  -4  -2   1 725.471 22.7367  34
  -4   2   0 81.6221 7.85495  13
  -4  -2   0 70.1162 7.43284  34
   4   2   0 69.7961 5.53370  13
  -4   2   0 67.1177 7.48442  15
  -4   2  -1 24.2047 8.16419  15
  -4   2  -1 17.7586 7.13868  13
  -4   2  -1 27.9542 9.33717   1
   4   2   1 22.6924 4.68789  13
  -4  -2  -1 30.3009 7.80512  34
  -4   2  -1 28.3847 8.27465   4
  -4   2  -2 103.728 9.53896   4
  -4   2  -2 116.375 10.0376   1
  -4   2  -2 111.624 9.75569  15
  -4   2  -2 107.102 8.02614  13
  -4  -2  -2 97.3502 9.12454  34
  -4   2  -3 336.737 14.9816  15
  -4  -2  -3 330.868 14.4742  34
  -4   2  -3 336.692 14.5137   1
  -4  -2  -4 17.0068 7.39031   3
  -4   2  -4 23.1221 8.72852   1
  -4   2  -4 13.3176 10.1468  15
  -4  -2  -4 12.3010 9.66749  34
  -4  -2  -5 25.4422 5.71673  25
  -4   2  -5 13.2805 8.89517  35
  -4   2  -5 10.4346 8.16673  37
  -4  -2  -5 26.4497 6.88657   2
  -4   2  -5 22.8019 8.69095   1
  -4  -2  -5 16.6244 6.86482   3
  -4   2  -5 18.9214 6.09984  20
  -4   2  -5 30.9488 10.7746  15
  -4  -2  -5 26.8627 10.7706  34
  -4   2  -5 24.6916 8.38270  33
  -4   2  -6 28.6081 7.89219  37
  -4   2  -6 31.6073 8.31785  35
  -4   2  -6 30.7847 6.32283  20
  -4  -2  -6 37.3268 6.06038  25
  -4  -2  -6 38.9568 6.70087   2
  -4  -2  -6 36.1050 6.14208   3
  -4   2  -6 34.4856 8.01531   1
  -4   2  -6 25.5890 6.95276  19
  -4   2  -6 26.4892 7.65655  33
  -4  -2  -6 30.3347 11.2463  34
  -4  -2  -7 56.7611 6.21275   2
  -4  -2  -7 50.6827 6.76226  25
  -4  -2  -7 59.2969 6.82496  19
  -4   2  -7 52.2226 6.95257  20
  -4   2  -7 46.7536 7.38589  19
  -4  -2  -8 82.7669 7.50872  25
  -4  -2  -8 99.6626 7.43753  19
  -4   2  -8 98.2871 8.35058  19
  -4   2  -8 99.4005 7.99551  20
   4   2   8 94.1842 13.3106  14
  -4  -2  -9 206.305 10.1663  25
  -4   2  -9 202.392 15.3155  15
   4   2   9 212.401 15.8037  14
  -4  -2  -9 201.865 10.0453  19
  -4  -2  -9 210.771 10.2264  20
  -4   2  -9 212.576 10.5913  19
  -4   2  -9 214.626 10.3828  20
  -4   2 -10 25.8120 13.2213  15
   4   2  10 16.3099 13.9469  14
  -4  -2 -10 33.4089 7.48727  19
  -4   2 -10 30.5318 8.06793  19
  -4  -2 -10 19.6564 7.71657  20
  -4   2 -10 21.7516 7.78821  20
   4   2  11 493.466 23.4069  14
  -4   2 -11 485.879 18.0120  20
  -4  -2 -11 492.089 17.8885  20
  -4  -2 -11 474.883 17.7554  19
  -4   2 -11 493.760 18.1562  19
  -4  -2 -12-1.05313 8.20289  19
  -4  -2 -12-7.38980 8.69594  20
  -4  -2 -13-2.32222 8.64118  19
  -4  -2 -13 5.74984 8.93458  20
  -4   2 -14 7.51780 11.7446  29
  -4  -2 -14 11.9431 8.48758  19
  -4  -2 -14-3.39260 8.98073  20
  -4   2 -15 6.67798 11.5713  29
  -4  -2 -15 2.83068 11.5333  29
  -4   2 -15 9.75023 8.91421  16
  -4  -2 -15 6.80177 8.14677  19
  -4  -2 -15 3.83681 8.71302  20
  -4  -2 -16 12.8050 10.0554  28
  -4   2 -16 39.6668 11.4893  29
  -4  -2 -16 26.7919 11.3521  29
  -4   2 -16 31.8158 8.53424  16
  -4  -2 -16 23.0365 8.25417  20
  -4   2 -17-4.29943 10.6616  29
  -4  -2 -17-8.86713 9.09690  28
  -4  -2 -17-5.54997 10.5060  29
  -4   2 -17-6.77758 7.16590  16
  -4  -2 -17 2.08777 7.11649  20
  -4   2 -18 4.30807 6.00503  16
  -4   2 -18 7.41300 9.27095  29
  -4  -2 -18 2.38962 9.51762  29
  -4   2 -19-2.71368 4.75204  16
  -4   2 -19 12.9358 7.97591  29
  -4  -2 -19 16.3331 7.87499  29
  -4  -2 -19 5.15530 4.68954  16
  -4   3  21 3.79786 4.25975  31
  -4  -3  21 9.04264 5.59064  31
  -4   3  20 8.91979 5.93573  31
   4  -3 -20 20.8469 5.51200  20
  -4   3  19 12.0598 6.91792  31
   4  -3 -19-2.60502 6.68698  20
  -4   3  18 5.46503 7.66726  31
   4  -3 -18-2.90712 7.53581  20
   4  -3 -17 14.9434 8.07379  20
  -4   3  17 9.11217 8.11135  31
  -4  -3  17 20.3920 17.1821  36
  -4   3  16 12.8450 8.26839  31
   4  -3 -16 13.6270 8.39100  20
  -4   3  15-15.2637 8.28038  31
  -4   3  15 8.92956 7.54739  21
   4  -3 -15-9.86736 8.60410  20
  -4   3  14 24.7027 7.98835  31
   4  -3 -14 16.9989 8.20314  20
  -4   3  14 14.4636 7.98643  21
  -4   3  13 18.1640 7.58238  31
  -4   3  13 29.5114 7.92584  21
   4   3 -13 10.6810 11.1617  15
  -4   3  12 9.84674 7.10635  31
  -4   3  12 15.3534 7.66691  21
   4   3 -12-0.86987 10.8400  15
  -4   3  11 30.5947 6.79969  31
  -4   3  11 18.3208 7.68803  21
  -4   3  11 17.3656 7.65712  23
   4   3 -11 31.3968 10.6540  15
  -4   3  11 32.3780 15.4013  14
   4   3 -10 22.4790 10.3246  15
  -4   3  10 16.0395 14.6735  14
  -4  -3  10 10.2747 5.28675   3
  -4   3  10 4.22635 7.22547  23
  -4   3   9 39.6105 7.17368  23
  -4  -3   9 30.9016 5.50974  21
   4  -3  -9 28.1807 11.3304  34
  -4   3   9 27.3770 8.50163  33
  -4   3   9 28.8274 8.30407  37
  -4   3   9 35.6164 8.97698  35
  -4  -3   9 33.4029 6.81457   3
  -4  -3   9 27.2892 6.45341   2
  -4   3   9 36.3138 8.51158   1
  -4   3   9 46.5763 14.5479  14
   4   3  -9 32.3865 10.1069  15
  -4  -3   8 104.416 6.77564  21
  -4   3   8 107.049 7.84988  23
  -4   3   8 93.9785 9.91072   1
  -4   3   8 105.499 9.89343  37
  -4   3   8 98.6325 10.2451  35
   4  -3  -8 134.458 11.6281  34
  -4   3   8 119.167 9.92554  33
  -4   3   8 123.860 14.5729  14
   4   3  -8 100.870 11.2622  15
  -4  -3   8 97.6431 8.59934   3
   4   3  -7 173.569 12.0028  15
  -4   3   7 175.052 14.6221  14
  -4   3   7 159.904 8.95865  23
  -4   3   7 184.345 11.7831   1
   4  -3  -7 173.732 12.1271  34
  -4   3   6 201.825 14.3505  14
  -4   3   6 189.552 12.3780   1
  -4  -3   6 190.434 12.8706  36
   4  -3  -6 225.595 12.2008  34
  -4   3   6 177.111 9.42707  23
  -4   3   5 14.5309 10.0342   1
  -4  -3   5-2.18495 9.96489  36
   4  -3  -5 14.5158 9.42366  34
  -4   3   4 9.98206 9.62293  13
  -4   3   4 1.20198 9.82321   1
  -4  -3   4 10.3178 9.56472  36
   4  -3  -4 10.3259 8.60765  34
  -4   3   3-4.98085 9.17935  13
  -4   3   3 16.4326 9.75841   1
   4  -3  -3-3.21933 8.26312  34
  -4  -3   3-1.48101 9.24850  36
  -4   3   2 854.550 28.6111  13
  -4   3   2 876.724 29.2247   1
   4  -3  -2 842.487 28.1358  34
  -4   3   1 825.607 26.6491  13
   4   3  -1 787.118 25.8014  13
  -4   3   1 819.422 27.3076   1
   4  -3  -1 748.794 26.3056  34
  -4  -3   1 784.298 26.3666  34
  -4   3   0 13.7178 8.77885  13
   4   3   0 12.3484 6.69919  13
  -4   3   0 20.8251 8.28646  15
   4  -3   0 13.1713 5.38835  36
  -4  -3   0 17.8724 8.31533  34
  -4   3  -1 10.6215 9.78383   1
   4   3   1 14.7180 6.31876  13
  -4   3  -1 13.0630 8.24120  13
  -4   3  -1 16.6746 9.10192  15
  -4  -3  -1 13.7152 8.61683  34
  -4   3  -2 30.5590 9.80090   1
   4   3   2 15.0472 6.57944  13
  -4   3  -2 23.0515 8.33155  13
  -4   3  -2 8.67255 9.30991  15
  -4  -3  -2 11.6690 8.93376  34
  -4   3  -3 516.442 20.2562  15
  -4   3  -3 514.522 18.8764  13
  -4  -3  -3 524.342 19.9944  34
  -4   3  -3 521.199 19.9192   1
  -4   3  -4 210.465 13.5568  15
  -4  -3  -4 189.444 12.8256  34
  -4   3  -4 193.621 12.2198   1
  -4   3  -5 84.6211 9.71247   1
  -4   3  -5 77.8286 11.5995  15
  -4  -3  -5 58.0215 11.5038  34
  -4  -3  -6-7.63561 6.08599  25
  -4  -3  -6 3.58651 11.5294  34
  -4   3  -6 14.2482 8.47740  33
  -4   3  -6 8.69822 8.52632   1
  -4  -3  -6 1.57797 6.71502   3
  -4   3  -6 3.68707 7.05235  19
  -4   3  -6 15.5896 11.7448  15
  -4   3  -6 3.49930 9.15938  35
  -4   3  -6 7.71454 8.58034  37
  -4  -3  -7 68.4653 7.05644   2
  -4   3  -7 78.3240 8.30114   1
  -4   3  -7 77.6411 8.11913  33
  -4  -3  -7 79.6735 12.7898  34
  -4  -3  -7 83.1800 7.04247  25
  -4   3  -7 83.4026 8.66478  35
  -4   3  -7 74.4981 8.17142  37
  -4   3  -7 86.6657 8.09278  19
  -4   3  -8 85.5340 8.28157  19
  -4  -3  -8 86.9797 7.32240  25
  -4  -3  -8 82.6404 7.44321  19
   4   3   9 5.70984 13.5117  14
  -4  -3  -9-1.68708 6.91348  19
  -4  -3  -9 10.1257 6.95083  25
  -4   3 -10-1.19438 13.6632  15
   4   3  10 7.55344 14.4786  14
  -4  -3 -10 3.76986 7.29318  25
  -4  -3 -10-6.20563 7.49211  19
   4   3  11 212.267 17.6872  14
  -4   3 -11 205.532 16.6533  15
  -4   3 -11 165.670 12.8157  29
  -4  -3 -11 190.694 10.9203  20
  -4  -3 -11 196.506 10.4441  19
   4   3  12 148.049 17.5867  14
  -4   3 -12 152.008 12.5775  29
  -4  -3 -12 152.651 10.0583  19
  -4  -3 -12 150.677 10.5357  20
  -4  -3 -13 20.9888 8.18233  19
  -4   3 -13 27.4017 9.40192  16
  -4   3 -13 15.7264 11.8189  29
  -4  -3 -13 13.5437 8.94821  20
  -4  -3 -14 8.77516 8.03594  19
  -4   3 -14 16.8992 8.99700  16
  -4   3 -14-4.65465 11.8933  29
  -4  -3 -14 7.56724 8.92400  20
  -4  -3 -15-8.48047 7.94039  19
  -4   3 -15 2.77117 8.64048  16
  -4   3 -15 8.98469 11.7599  29
  -4  -3 -15-3.82944 11.2646  29
  -4  -3 -15 0.26738 8.45742  20
  -4  -3 -16-1.11782 10.2721  28
  -4   3 -16-5.20110 11.0332  29
  -4  -3 -16 2.44330 10.7474  29
  -4  -3 -16 5.80226 7.71572  20
  -4   3 -16 5.39347 7.89946  16
  -4  -3 -16-12.7589 7.12642  19
  -4  -3 -17-3.59239 9.01229  28
  -4   3 -17 4.46668 10.3522  29
  -4  -3 -17 1.31407 9.88093  29
  -4  -3 -17 6.61977 6.79019  20
  -4   3 -17 7.25606 6.90642  16
  -4   3 -18 6.49145 8.85719  29
  -4  -3 -18 12.6010 7.68007  28
  -4  -3 -18 0.10371 8.57000  29
  -4  -3 -18-6.56279 5.63213  20
  -4   3 -18 1.05703 5.76991  16
  -4   3 -19 4.81782 6.69191  29
  -4  -3 -19 14.0277 6.69722  29
  -4  -4  21 11.6943 5.20654  31
   4  -4 -20 0.74836 5.01358  20
  -4   4  20 2.69098 5.00860  31
  -4  -4  20-4.29889 5.36702  18
   4  -4 -19-3.15108 6.46530  20
  -4   4  19 7.54209 6.38402  31
  -4   4  18 11.6818 7.20185  31
   4  -4 -18-7.25255 7.45383  20
  -4   4  18 2.41860 8.06879  30
   4  -4 -17-12.9054 8.12661  20
  -4   4  17-3.92119 7.75278  31
  -4  -4  16-0.64858 16.9360  36
   4  -4 -16-1.72965 8.46610  20
  -4   4  16 5.89055 7.41678  21
  -4   4  16 3.08718 8.04674  31
  -4  -4  15-14.0360 17.3049  36
   4  -4 -15-3.53481 8.80784  20
  -4   4  15 6.09875 7.93629  21
  -4   4  15 4.15359 8.00055  31
  -4   4  14 37.8069 8.33356  21
  -4  -4  14 39.4700 16.6130  36
  -4   4  14 25.2609 8.21799  31
  -4   4  13 165.955 20.1334  14
   4   4 -13 179.264 14.9417  15
  -4   4  13 172.570 10.7847  21
  -4  -4  13 213.561 18.8593  36
  -4   4  13 171.308 9.96845  31
   4   4 -12 106.206 13.3619  15
  -4   4  12 87.8080 18.0351  14
  -4   4  12 95.7634 9.18956  21
  -4   4  12 105.895 9.23757  23
  -4  -4  12 107.431 16.1101  36
  -4   4  12 103.979 8.25005  31
   4   4 -11 62.8714 12.0670  15
  -4   4  11 41.0394 16.2455  14
  -4   4  11 59.1837 8.28072  23
  -4   4  11 44.5436 7.23046  31
  -4  -4  11 51.3933 14.2799  36
  -4  -4  10-1.65640 12.6102  36
  -4   4  10 19.6309 15.3717  14
   4   4 -10-6.86279 11.4669  15
  -4  -4  10 1.35895 6.33090   3
  -4   4  10 8.65131 7.88357  23
   4  -4 -10 5.31302 12.2874  34
  -4  -4   9-1.84893 12.6652  36
  -4   4   9 9.55049 7.46289  23
  -4   4   9 10.6240 13.9026  14
   4   4  -9 2.89007 10.8273  15
  -4   4   9 17.2016 8.87624   1
   4  -4  -9-3.89629 12.0311  34
  -4  -4   8 1.65056 12.0534  36
  -4   4   8 16.2627 7.14683  23
  -4  -4   8 2.11761 5.49579  21
  -4   4   8-18.6900 13.9002  14
   4   4  -8 5.36292 11.1547  15
  -4   4   8 6.60645 9.57141   1
   4  -4  -8-9.88756 11.1726  34
  -4   4   7 26.0250 7.21905  23
  -4  -4   7 31.6713 5.94302  21
   4  -4  -7 39.1128 11.2466  34
  -4   4   7 34.4539 5.63733   8
  -4   4   7 35.7295 10.4004   1
  -4  -4   7 28.9781 11.6831  36
  -4   4   6 76.2355 11.1517   1
  -4  -4   6 71.8840 11.5207  36
   4  -4  -6 75.0906 11.0547  34
  -4  -4   6 72.9876 6.36664  21
  -4   4   6 54.5961 7.32135  23
  -4  -4   6 63.6289 5.33155  22
  -4   4   5 677.739 24.2957   1
  -4  -4   5 652.323 24.7404  36
   4  -4  -5 707.407 24.0703  34
  -4  -4   5 643.375 21.4014  22
  -4   4   4 662.782 24.7088   1
   4  -4  -4 698.843 23.8906  34
  -4  -4   4 612.669 24.5608  36
  -4   4   4 694.947 24.6142  13
  -4   4   3 6.40748 9.82248  13
  -4   4   3-13.9736 10.9097   1
   4  -4  -3 9.63020 10.0472  34
  -4   4   2 289.192 14.8826   1
  -4  -4   2 262.324 13.5127  34
   4  -4  -2 265.251 13.3825  34
  -4   4   2 270.223 13.7660  13
  -4   4   1 56.3538 10.2435  13
  -4   4   1 56.6175 11.6582   1
   4  -4  -1 51.5260 9.89110  34
  -4  -4   1 50.3382 10.0171  34
   4   4  -1 53.5001 8.78599  13
  -4  -4   0 24.5009 9.59005  34
  -4   4   0 13.7140 9.95548  13
   4   4   0 17.0260 8.30616  13
   4   4   1 23.8858 7.82783  13
  -4   4  -1 14.8357 10.6377   1
   4  -4   1 17.9852 7.42891  36
  -4  -4  -1 16.6819 9.73669  34
  -4   4  -1 21.4936 9.98144  13
  -4   4  -1 23.0536 10.1258  15
   4   4   2 25.4717 7.75227  13
  -4   4  -2 38.1794 10.7765   1
  -4  -4  -2 23.3742 10.3638  34
   4  -4   2 25.5144 8.28118  36
  -4   4  -2 26.7373 9.99696  13
  -4   4  -2 25.3998 10.3823  15
   4   4   3 80.7414 8.93410  13
  -4  -4  -3 100.028 11.1118  34
  -4   4  -3 100.083 11.9013  15
  -4   4  -3 97.6231 10.1407  13
  -4   4  -3 83.8480 11.2165   1
  -4  -4  -4 5.80942 11.3204  34
  -4   4  -4 3.70325 9.29385  13
  -4   4  -4 26.4691 11.1755  15
  -4   4  -4 18.6129 10.1395   1
  -4   4  -5 41.9429 11.8295  15
  -4   4  -5 44.2853 6.92733  16
  -4   4  -5 24.4939 10.2623   1
  -4   4  -5 43.4829 5.42985   8
  -4  -4  -5 63.8070 11.7170  34
  -4   4  -6 5.91162 11.9302  15
  -4   4  -6 22.1972 4.83115   8
  -4  -4  -6 22.6738 12.2043  34
  -4   4  -6 18.5493 6.99340  16
  -4   4  -6 27.0945 9.58572   1
  -4  -4  -7 35.0704 7.33120   3
  -4   4  -7 50.6562 8.56290   1
  -4   4  -7 61.1461 7.68121  16
  -4  -4  -7 56.9856 6.78430  25
  -4   4  -7 52.9264 12.8617  15
  -4  -4  -7 47.9347 12.5442  34
  -4  -4  -8 44.8093 13.6837  34
  -4  -4  -8 25.4134 6.75034  25
  -4   4  -8 35.6186 7.77499  16
  -4  -4  -9 8.02102 7.19233  19
  -4   4  -9-1.67945 7.86000  16
  -4  -4  -9-10.3228 6.97903  25
  -4   4  -9 9.08373 9.27742  29
  -4   4 -10 24.5220 8.66625  16
  -4  -4 -10 27.9197 7.79012  19
  -4  -4 -10 39.6068 7.58978  25
  -4   4 -10 41.4154 10.0445  29
   4   4  10 41.7796 15.4524  14
  -4   4 -11 93.2357 11.3928  29
  -4   4 -11 115.999 15.6574  15
   4   4  11 84.1390 16.7768  14
  -4  -4 -11 89.6345 8.94102  19
  -4   4 -11 111.745 9.91293  16
  -4   4 -12 617.382 23.0821  29
  -4  -4 -12 597.595 21.2908  19
  -4  -4 -12 614.209 21.8138  20
   4   4  12 549.112 27.7112  14
  -4   4 -12 598.656 27.5128  15
  -4   4 -12 636.083 22.0900  16
  -4   4 -13 22.2300 11.3467  29
  -4  -4 -13 18.6099 8.98059  20
  -4   4 -13 14.1967 9.27615  16
   4   4  13 13.1476 16.4843  14
  -4  -4 -13 20.0563 8.30816  19
  -4   4 -14 0.16850 11.2830  29
  -4  -4 -14-3.17692 10.7525  29
  -4  -4 -14-0.82669 8.67081  20
  -4   4 -14 10.0378 8.89178  16
  -4  -4 -14 20.8371 7.92379  19
  -4  -4 -15 8.39090 10.3878  29
  -4   4 -15 10.5953 10.8741  29
  -4  -4 -15 3.32959 8.19276  20
  -4   4 -15 11.5624 8.23558  16
  -4  -4 -15 4.91858 7.30569  19
  -4   4 -16 4.42695 7.51351  16
  -4  -4 -16 10.9213 10.1661  28
  -4  -4 -16 0.13302 9.94822  29
  -4   4 -16 13.5905 10.4420  29
  -4  -4 -16 12.9674 7.33673  20
  -4   4 -17 3.56763 6.46082  16
  -4   4 -17 1.83087 9.43242  29
  -4  -4 -17-0.10937 8.99260  29
  -4  -4 -17-1.36331 8.86109  28
  -4  -4 -17-6.41731 6.32735  20
  -4   4 -18-10.7005 5.39806  16
  -4  -4 -18-1.01917 5.12583  20
  -4  -4 -18 6.47796 7.28226  29
  -4  -4 -18 12.1337 7.32281  28
  -4  -5  20 5.77079 4.60192  18
  -4  -5  19 2.48086 5.67826  18
   4  -5 -19-0.86553 5.96843  20
  -4   5  18 8.71957 7.93286  30
  -4   5  18-2.60911 6.59724  31
   4  -5 -18 4.26233 7.10469  20
  -4   5  17-7.08592 8.70877  30
   4  -5 -17 2.03987 7.99930  20
  -4   5  17 5.48850 7.28432  31
  -4   5  16 16.9692 9.13477  30
  -4  -5  16-1.28579 16.5841  36
  -4   5  16 11.3532 7.83404  31
  -4   5  16 21.0565 7.78378  21
   4  -5 -16 20.9159 8.55978  20
  -4  -5  15 9.76151 16.9655  36
  -4   5  15-6.47139 8.01036  31
  -4   5  15-7.75634 8.13985  21
  -4  -5  14 29.1660 16.4260  36
  -4   5  14 20.9355 9.04810  21
  -4  -5  14 13.8657 5.97932  22
  -4   5  14 15.7187 8.07040  31
  -4   5  14 18.9325 18.6468  14
  -4  -5  13 356.782 22.9848  36
  -4   5  13 377.584 15.0862  21
  -4  -5  13 309.181 12.9295  22
  -4   5  13 349.577 14.6543  23
  -4   5  13 352.615 14.0327  31
  -4   5  13 296.707 23.7159  14
   4   5 -13 350.497 19.3525  15
  -4  -5  12 44.3989 16.0999  36
  -4  -5  12 48.3794 6.26122  22
  -4   5  12 48.0516 9.08785  23
  -4   5  12 35.0267 7.70005  31
   4   5 -12 41.6584 13.1926  15
  -4   5  12 41.3717 17.6755  14
  -4  -5  11-10.7817 15.0734  36
  -4  -5  11-16.7366 5.68501  22
  -4   5  11-12.3485 8.40619  23
  -4   5  11-13.2174 16.4701  14
   4   5 -11-3.90377 12.7173  15
  -4   5  11-3.25861 7.11742  31
   4  -5 -10 21.8005 13.4381  34
  -4   5  10 6.67658 6.72663  31
  -4  -5  10 5.13968 13.6187  36
  -4  -5  10 12.7797 5.36108  22
  -4   5  10 16.2696 8.07935  23
  -4   5  10 13.5282 15.3296  14
   4   5 -10 15.4723 12.3476  15
  -4  -5  10 4.05871 7.15272   3
   4  -5  -9 17.5306 12.6349  34
  -4   5   9 4.67051 8.05701  23
  -4  -5   9-0.10407 5.33895  22
  -4  -5   9 11.4446 13.9949  36
  -4   5   9 18.3837 14.6690  14
   4   5  -9-9.42314 12.2066  15
  -4   5   9 22.0576 10.1548   1
   4  -5  -8 25.2673 12.0366  34
  -4   5   8 6.27082 7.74814  23
  -4  -5   8 15.1231 5.14434  22
  -4  -5   8 4.59456 13.0425  36
  -4   5   8 7.97785 5.58199   8
   4   5  -8 9.98817 11.9964  15
  -4   5   8 4.81414 10.1762   1
  -4   5   7 164.279 7.86806   8
  -4  -5   7 149.971 7.54603  22
  -4   5   7 150.253 9.32985  23
  -4   5   7 146.460 12.2587   1
  -4  -5   7 132.329 14.1787  36
   4  -5  -7 169.494 13.8152  34
  -4   5   6 0.96732 5.67816   8
   4  -5  -6 12.9399 11.5207  34
  -4   5   6-2.30804 7.18269  23
  -4  -5   6 2.52347 4.84934  22
  -4   5   6 12.5453 10.9331   1
  -4   5   5 500.279 16.8035   8
   4  -5  -5 539.692 20.2856  34
  -4  -5   5 499.525 16.7042  18
  -4  -5   5 477.307 16.5198  22
  -4   5   5 472.796 20.1529   1
  -4   5   4 342.927 13.5138  23
  -4  -5   4 366.715 12.8935  22
  -4   5   4 357.047 13.2403   8
   4  -5  -4 396.766 16.9948  34
  -4  -5   4 375.866 12.9234  18
  -4   5   4 385.125 17.1082  13
  -4   5   4 325.440 17.0814   1
  -4   5   3 580.774 18.8911   8
  -4   5   3 560.403 18.9703  23
  -4  -5   3 547.623 18.6475  22
   4  -5  -3 564.397 21.6188  34
  -4   5   3 569.841 21.9734  13
  -4   5   3 570.418 22.3218   1
  -4   5   2 152.656 12.6048  13
  -4   5   2 151.664 8.17158   8
  -4   5   2 145.789 8.38024  23
  -4  -5   2 170.035 12.5558  34
   4  -5  -2 177.698 12.4515  34
  -4   5   2 157.114 13.1271   1
   4   5  -2 155.063 11.3975  13
  -4   5   1 79.0068 11.2989  13
   4  -5  -1 73.3245 11.3224  34
  -4  -5   1 63.6907 11.0080  34
  -4   5   1 80.9101 6.85424   8
  -4   5   1 64.4224 11.6115   1
   4   5  -1 70.2314 9.63295  13
  -4  -5   0 99.6976 11.6057  34
  -4   5   0 98.6676 11.3742  13
   4   5   0 95.0480 10.0910  13
  -4  -5  -1 248.958 13.9135  34
  -4   5  -1 243.660 10.4661   8
  -4   5  -1 254.016 14.9440   1
  -4   5  -1 255.531 14.2090  13
   4   5   1 257.186 12.5979  13
   4   5   2 62.3303 8.74730  13
  -4   5  -2 80.1230 6.84229   8
  -4   5  -2 76.3550 11.2126  13
  -4   5  -2 88.6522 11.8981  15
  -4   5  -2 53.7334 11.7413   1
   4  -5   2 71.6669 9.21081  36
  -4  -5  -2 90.5120 11.4780  34
  -4   5  -3 618.071 20.3120   8
   4   5   3 637.877 21.9908  13
  -4   5  -3 635.423 24.1436  15
  -4   5  -3 610.015 23.2197  13
  -4   5  -3 585.894 20.5043  16
  -4   5  -3 628.687 23.6571   1
   4  -5   3 596.452 22.5847  36
  -4  -5  -3 635.078 23.7651  34
  -4   5  -4 695.127 23.0356   8
  -4   5  -4 759.922 27.2273  15
  -4   5  -4 699.429 25.9573  13
  -4   5  -4 706.676 23.4489  16
   4  -5   4 726.425 26.0776  36
  -4  -5  -4 780.636 26.9146  34
  -4   5  -4 673.759 26.0331   1
  -4   5  -5 47.1130 5.84512   8
  -4   5  -5 50.3043 10.9804   1
  -4  -5  -5 43.3091 12.4741  34
  -4   5  -5 46.2638 7.40425  16
  -4   5  -5 58.4010 12.6402  15
  -4   5  -5 42.9443 10.8727  13
  -4   5  -6 38.9922 5.71592   8
  -4   5  -6 45.3110 7.65468  16
  -4   5  -6 34.7095 10.9235  13
  -4   5  -6 29.2636 12.8458  15
  -4   5  -6 38.8970 10.4904   1
  -4  -5  -6 48.8578 13.0204  34
  -4  -5  -7 10.1770 13.4234  34
  -4   5  -7 11.7011 9.13132   1
  -4   5  -7 11.1827 13.4420  15
  -4   5  -7 3.07426 7.56433  16
  -4  -5  -7 2.23244 6.63542  25
  -4  -5  -8 8.13050 14.1143  34
  -4   5  -8 18.2977 13.8467  15
  -4   5  -8 13.9606 7.97210  16
  -4   5  -8 20.9986 8.81388  29
  -4  -5  -8 23.5215 7.01503  25
  -4  -5  -9-13.5611 14.8074  34
  -4  -5  -9 14.0282 6.97714  25
  -4   5  -9 14.4657 9.32751  29
  -4   5  -9 10.2132 8.45640  16
  -4  -5 -10 30.3576 7.88953  19
   4   5  10 29.1667 15.5442  14
  -4   5 -10 18.8801 8.92889  16
  -4  -5 -10 35.8931 7.84473  25
  -4   5 -10 14.1019 10.0391  29
  -4  -5 -11 278.879 13.8953  29
  -4   5 -11 295.226 14.8490  29
  -4  -5 -11 298.612 12.8460  19
   4   5  11 301.586 21.0170  14
  -4   5 -11 305.854 13.8190  16
  -4   5 -12 713.660 25.3520  29
  -4  -5 -12 711.221 24.7334  29
  -4  -5 -12 689.894 24.4202  20
  -4  -5 -12 723.861 23.9463  19
   4   5  12 682.925 30.9170  14
  -4   5 -12 629.469 27.4776  13
  -4   5 -12 644.727 30.0874  15
  -4   5 -12 716.451 24.5435  16
  -4   5 -13 28.1874 10.8286  29
  -4  -5 -13 35.7099 9.95731  29
  -4  -5 -13 50.5984 9.21207  20
  -4   5 -13 43.4057 15.0998  15
   4   5  13 53.5616 16.3001  14
  -4   5 -13 47.5181 9.26434  16
  -4  -5 -13 33.9144 8.13617  19
  -4  -5 -14-10.5938 9.80822  29
  -4   5 -14-3.30123 10.4365  29
  -4  -5 -14-5.03931 8.50609  20
  -4   5 -14 4.03473 8.70964  16
  -4  -5 -14-1.62161 7.37520  19
  -4  -5 -15 30.4346 9.47566  29
  -4   5 -15 13.8705 10.1659  29
  -4  -5 -15 15.6126 7.80394  20
  -4   5 -15 24.3612 7.83393  16
  -4  -5 -15 17.1430 6.93827  19
  -4   5 -16 9.22897 7.09224  16
  -4  -5 -16-20.0618 9.77394  28
  -4  -5 -16-6.54524 8.47959  29
  -4  -5 -16 21.0561 6.96737  20
  -4   5 -17 19.3379 5.97710  16
  -4  -5 -17 24.1556 5.84671  20
  -4  -5 -17 8.19957 6.97259  29
  -4  -5 -17 14.5549 8.85472  28
  -4  -5 -18 8.27140 4.45592  20
  -4  -5 -18 13.0902 7.00805  28
  -4  -6  19 6.37035 4.96410  18
   4  -6 -19-4.05972 5.28821  20
  -4  -6  18 13.3456 6.20480  18
   4  -6 -18 12.0114 6.62318  20
  -4   6  18 11.1690 7.47790  30
   4  -6 -17 20.1757 7.67720  20
  -4   6  17 11.3161 6.66706  21
  -4   6  17 20.3294 8.52092  30
  -4   6  16 19.0428 9.17316  30
  -4   6  16-1.37918 7.30051  31
  -4   6  16 5.07582 7.85556  21
   4  -6 -16-8.27134 8.22314  20
  -4  -6  15 30.2028 16.6361  36
  -4   6  15 13.1705 8.84228  21
  -4   6  15 7.12501 9.36560  30
  -4   6  15 7.27161 7.59018  31
  -4   6  14 30.1626 8.18237  31
  -4  -6  14 51.1388 16.9210  36
  -4   6  14 31.9256 9.29354  21
  -4   6  14 36.5791 9.26694  23
  -4   6  14 42.5235 9.82970  30
  -4   6  14 6.15959 18.4919  14
  -4  -6  13 431.842 24.9436  36
  -4   6  13 466.705 17.5797  21
  -4   6  13 441.776 17.4779  23
  -4   6  13 468.312 17.5793  30
  -4   6  13 408.444 16.4616  31
  -4   6  13 360.774 25.4614  14
   4   6 -13 385.861 21.7503  15
  -4  -6  12 148.976 19.1004  36
  -4   6  12 171.664 11.3017  23
  -4   6  12 130.330 19.9779  14
   4   6 -12 160.987 16.0683  15
  -4   6  12 173.615 11.4358  30
  -4   6  12 164.241 9.94533  31
   4  -6 -11 60.4066 15.3866  34
  -4   6  11 62.6986 7.85970  31
  -4  -6  11 56.8411 16.2774  36
  -4   6  11 52.8948 9.75912  23
  -4  -6  11 53.1408 6.19839  22
  -4   6  11 71.0526 9.36454  30
  -4   6  11 37.8063 17.3583  14
   4   6 -11 53.1196 14.4889  15
  -4  -6  10 156.673 17.3124  36
   4  -6 -10 162.187 16.3395  34
  -4   6  10 126.201 8.74310  31
  -4   6  10 140.759 9.89871  30
  -4   6  10 121.070 17.4498  14
   4   6 -10 146.458 15.5603  15
  -4   6  10 133.915 10.4661  23
  -4  -6  10 122.099 7.44351  22
  -4   6   9 33.0579 8.28683  30
  -4   6   9 45.3630 8.87980  23
  -4  -6   9 48.4999 5.67027  22
  -4   6   9 33.7822 11.0364   1
  -4   6   9 26.8702 15.1360  14
   4   6  -9 28.8152 13.6212  15
  -4   6   9 23.5560 6.75408  31
   4  -6  -9 44.4373 14.3475  34
  -4   6   8 16.9354 11.2552   1
  -4   6   8 15.5298 6.08675   8
  -4   6   8 10.0080 8.43473  23
  -4  -6   8 5.42008 5.30040  22
  -4   6   8 9.08655 7.87415  30
  -4   6   8 11.6864 6.47323  31
   4  -6  -8 16.6886 13.3019  34
  -4   6   7 32.4751 6.33050   8
  -4   6   7 29.9030 11.3575   1
  -4   6   7 32.8990 8.04272  23
  -4  -6   7 29.8639 5.28117  22
   4  -6  -7 13.0329 12.4245  34
  -4   6   6 23.7271 6.38624   8
  -4   6   6 20.1982 11.4288   1
  -4  -6   6 27.4279 5.63781  18
  -4  -6   6 26.7854 5.21212  22
   4  -6  -6 20.0210 12.2558  34
  -4   6   5 335.611 12.3274   8
  -4   6   5 317.857 16.9175   1
  -4  -6   5 303.248 11.8282  18
  -4  -6   5 319.663 11.7837  22
   4  -6  -5 339.994 16.9845  34
  -4   6   4 260.075 10.5635   8
  -4   6   4 223.394 15.6143   1
  -4  -6   4 238.205 9.82063  18
  -4   6   4 255.630 11.0565  23
   4  -6  -4 265.995 15.1156  34
  -4   6   3 26.6428 11.7820  13
  -4   6   3 36.7377 7.05459  23
  -4   6   3 26.0756 6.60535   8
  -4   6   3 21.3378 12.1837   1
  -4   6   3 33.2994 5.23983  17
  -4  -6   3 24.8978 5.02746  18
   4   6  -3 22.3275 10.7053  13
  -4  -6   3 22.4586 11.8563  34
   4  -6  -3 51.1234 11.5429  34
  -4   6   2 839.858 26.3015   8
  -4   6   2 816.663 29.8482   1
  -4   6   2 752.442 25.8290  17
  -4   6   2 830.976 29.3619  13
   4   6  -2 866.993 28.8171  13
  -4  -6   2 833.249 29.3995  34
   4  -6  -2 857.494 29.6221  34
  -4   6   1 106.540 12.3886  13
  -4   6   1 114.628 7.67321   8
  -4   6   1 112.496 7.78732  23
   4   6  -1 108.924 10.8644  13
  -4  -6   1 93.1822 12.6718  34
   4  -6  -1 86.3669 12.3667  34
  -4   6   1 130.488 13.2329   1
  -4   6   0 335.826 13.0590  23
   4   6   0 364.519 16.0915  13
  -4   6   0 371.545 17.3311  13
  -4  -6   0 387.987 17.6292  34
   4  -6   0 398.612 18.1661  34
  -4   6  -1 19.6012 6.47902   8
  -4   6  -1 10.0831 5.68334  23
   4   6   1 23.9336 9.48707  13
  -4   6  -1 34.6867 11.6243  13
  -4   6  -1 18.2503 12.3611   1
  -4  -6  -1 11.3840 11.5369  34
   4   6   2 48.4848 9.15151  13
  -4   6  -2 64.3268 11.5133  13
  -4   6  -2 51.5907 12.2994  15
  -4   6  -2 42.6762 6.76060   8
  -4   6  -2 50.4835 12.8122   1
  -4  -6  -2 31.3901 11.3600  34
   4   6   3 18.3969 9.30888  13
  -4   6  -3 20.5919 6.37961   8
   4  -6   3 5.65817 9.49406  36
  -4  -6  -3 6.02153 12.2265  34
  -4   6  -3 35.8581 12.1491   1
  -4   6  -3 20.5101 11.1507  13
  -4   6  -3 21.7354 12.2819  15
  -4   6  -3 13.2967 7.00215  16
  -4   6  -4 905.806 29.8124   8
   4  -6   4 900.048 32.7461  36
  -4  -6  -4 947.817 33.6877  34
  -4   6  -4 935.203 30.2170  16
  -4   6  -4 995.723 33.9878  15
   4   6   4 926.852 31.8231  13
  -4   6  -4 967.148 33.1906  13
  -4   6  -4 942.153 33.1426   1
  -4   6  -5 21.4864 6.28058   8
  -4   6  -5 11.1301 11.5005   1
   4  -6   5 45.0149 11.4688  36
  -4  -6  -5 18.1226 13.0266  34
  -4   6  -5 32.5281 11.7848  13
  -4   6  -5 15.1154 13.0991  15
  -4   6  -5 24.8718 7.58831  16
  -4   6  -6 67.4584 13.8959  15
  -4   6  -6 74.9161 8.20992  16
  -4   6  -6 62.9310 12.2887  13
  -4   6  -6 52.9937 6.35270   8
  -4   6  -6 53.7939 11.6601   1
   4  -6   6 63.1515 12.5206  36
  -4  -6  -6 66.2429 14.3381  34
  -4  -6  -7 16.5868 6.77180  25
  -4   6  -7 31.9093 12.1843  13
  -4   6  -7 7.80527 13.9906  15
  -4   6  -7 16.9120 8.19946  16
  -4   6  -7 21.1718 5.33906   8
  -4  -6  -7 32.9665 14.4308  34
   4  -6   7-2.92630 12.8151  36
  -4   6  -7 12.3014 10.1906   1
   4  -6   8-1.39827 13.7793  36
  -4  -6  -8 10.2631 6.67407  25
  -4  -6  -8-9.56658 14.9522  34
  -4   6  -8 7.92821 14.5360  15
  -4   6  -8 3.91031 12.4786  13
  -4   6  -8-7.81795 8.63154  16
   4  -6   9 38.5393 14.9693  36
  -4   6  -9 67.7378 15.2357  15
  -4   6  -9 65.2798 13.4022  13
  -4   6  -9 71.9392 9.46198  16
  -4  -6  -9 74.9230 16.5433  34
  -4  -6  -9 75.2383 7.82826  25
   4  -6  10 30.6154 16.0051  36
  -4  -6 -10 54.4433 8.08817  19
  -4   6 -10 47.0135 9.77474  29
  -4   6 -10 51.1030 9.53385  16
  -4  -6 -10 43.9934 7.85147  25
   4  -6  11 54.7848 16.5997  36
  -4  -6 -11 65.7004 8.41969  19
  -4   6 -11 48.0559 10.0154  29
   4   6  11 38.6302 17.1277  14
  -4   6 -11 67.6979 9.65709  16
  -4   6 -11 71.0293 13.6282  13
  -4  -6 -12 337.864 13.4813  19
   4  -6  12 257.115 21.9149  36
  -4   6 -12 325.568 14.3544  16
  -4   6 -12 307.237 14.5489  29
  -4   6 -12 311.430 17.8270  13
   4   6  12 290.515 21.7280  14
  -4  -6 -13 6.70291 7.47957  19
  -4  -6 -13 15.6226 8.55856  20
  -4   6 -13-10.6773 9.17608  29
  -4   6 -13 9.92351 8.59032  16
  -4  -6 -14 6.41311 7.00065  19
  -4   6 -14 4.14954 7.85932  16
  -4  -6 -14 21.1127 7.88615  20
  -4   6 -15-11.4255 7.25048  16
  -4  -6 -15-0.75749 7.21043  20
  -4   6 -16 17.3046 6.22229  16
  -4  -6 -16 2.50543 6.11181  20
   4   6  17-5.53024 6.81996  30
  -4  -6 -17-2.99248 5.08304  20
  -4  -6 -18 5.05124 5.72724  28
   4   6  18 6.05012 5.13542  30
  -4   7  18 18.1514 6.96876  30
   4  -7 -18 19.3413 5.75539  20
  -4  -7  18 22.8032 5.17145  18
  -4   7  17-1.11088 7.88730  30
  -4   7  17 15.0915 6.27750  21
   4  -7 -17 0.78393 6.92007  20
  -4  -7  17 18.1230 5.88880  18
  -4   7  16 8.80764 8.59414  30
   4  -7 -16 2.22085 7.91888  20
  -4   7  16 13.4082 7.52494  21
  -4  -7  16 6.49272 6.45760  18
  -4   7  15 12.9799 8.69860  21
  -4   7  15 22.8006 9.25781  30
  -4  -7  15 16.6299 7.10417  18
  -4  -7  14 9.61710 16.2904  36
  -4   7  14 7.72461 9.12709  23
  -4   7  14 18.5199 9.25170  21
  -4   7  14 36.2447 9.83758  30
  -4  -7  13 143.441 18.6779  36
  -4   7  13 131.047 10.9957  23
   4   7 -13 115.120 15.6981  15
  -4   7  13 114.816 19.5575  14
  -4   7  13 143.549 11.1768  30
  -4   7  12 400.890 16.4659  23
   4   7 -12 349.804 21.5608  15
  -4   7  12 409.107 16.4391  30
  -4   7  11 33.0593 9.99304  23
  -4   7  11 14.8119 17.5197  14
   4   7 -11 39.3388 15.2308  15
  -4   7  11 35.3631 9.73776  30
   4  -7 -11 16.7447 16.1550  34
  -4   7  10 36.2932 9.84546  23
  -4   7  10 26.7121 9.51552  30
  -4   7  10 43.7357 17.1888  14
   4   7 -10 36.4663 14.6846  15
   4  -7 -10 48.1124 15.8821  34
  -4   7   9 41.3120 9.14036  30
  -4   7   9 43.9969 9.58985  23
   4   7  -9 50.0782 6.62353   8
  -4   7   9 48.7254 6.60965   8
  -4   7   9 41.2448 12.2097   1
  -4  -7   9 45.9624 6.88772  18
   4   7  -9 48.3063 15.0592  15
   4  -7  -9 69.3612 15.7147  34
  -4   7   8-2.22574 11.9766   1
  -4  -7   8 3.90216 5.25550  22
  -4   7   8-4.74730 8.60814  23
  -4   7   8 12.4874 6.49589   8
  -4  -7   8 2.84171 6.04773  18
  -4   7   8 6.37968 8.49668  30
   4  -7  -8-17.4438 14.4679  34
  -4   7   7-7.09775 8.54765  23
  -4   7   7-1.33099 6.72113   8
   4  -7  -7-0.37781 13.6249  34
  -4  -7   7 14.6740 5.98358  18
  -4   7   7 13.2388 8.03895  30
  -4   7   7 21.1657 12.4186   1
  -4   7   6 45.7502 7.01864   8
   4  -7  -6 55.8517 13.8423  34
  -4  -7   6 51.4150 5.94166  18
  -4   7   6 43.6146 8.10381  30
  -4   7   6 20.1229 12.6031   1
   4  -7  -5 178.254 15.0790  34
  -4  -7   5 156.826 7.96163  18
  -4   7   5 167.940 9.92781  23
  -4   7   5 169.848 8.97744   8
  -4   7   5 157.611 9.60569  30
   4   7  -5 186.060 14.4207  13
  -4   7   5 157.936 14.5189   1
  -4   7   4 200.445 10.2096  23
  -4   7   4 193.830 9.59414   8
  -4   7   4 179.944 15.0760   1
  -4  -7   4 177.438 8.31740  18
   4   7  -4 167.429 14.3054  13
   4  -7  -4 213.506 15.3824  34
  -4  -7   4 228.199 15.8538  34
  -4   7   3 11.9611 12.4865  13
  -4   7   3-1.44922 7.43378  23
  -4   7   3 4.34564 6.77156   8
  -4   7   3 34.9240 12.8719   1
   4   7  -3 0.28776 11.1828  13
   4  -7  -3 8.79666 12.7555  34
  -4  -7   3-5.54544 12.9401  34
  -4   7   2 211.943 9.85594  23
  -4   7   2 196.723 9.59292   8
  -4   7   2 181.258 15.1445   1
  -4   7   2 162.846 8.31554  17
   4  -7  -2 182.203 14.9078  34
  -4  -7   2 226.751 15.5261  34
  -4   7   2 227.198 15.2348  13
   4   7  -2 206.090 13.5430  13
  -4   7   1 145.397 14.5535   1
  -4   7   1 141.037 8.65328   8
   4  -7  -1 134.000 14.1496  34
  -4  -7   1 144.953 14.3353  34
  -4   7   1 141.690 8.80054  23
   4   7  -1 165.259 12.4703  13
  -4   7   1 170.364 13.8674  13
  -4   7   0-0.43384 6.67154  23
  -4   7   0 8.00689 12.1139  13
   4   7   0-11.4056 10.3553  13
   4  -7   0 18.1975 12.9255  34
  -4  -7   0-17.9050 12.3994  34
  -4   7  -1 11.7705 6.09103  23
  -4   7  -1 15.9588 12.5388   1
  -4   7  -1 16.2475 7.02728   8
  -4   7  -1 14.0605 12.2388  13
   4   7   1 23.7688 10.2670  13
  -4  -7  -1 14.6976 12.6481  34
   4  -7   1 43.6998 13.0569  34
  -4   7  -2 11.4290 12.4136  15
  -4   7  -2 3.79930 12.8151   1
  -4   7  -2 7.31881 6.94296   8
   4   7   2 2.21729 9.89283  13
  -4   7  -2 2.56262 12.1696  13
  -4  -7  -2 4.93372 12.5984  34
  -4   7  -3-9.24951 12.1278  13
  -4   7  -3 4.05518 13.0150  15
  -4   7  -3 11.1825 12.8503   1
  -4   7  -3-6.03835 6.70094   8
   4   7   3 22.2343 9.96254  13
  -4  -7  -3-4.16582 13.1745  34
  -4   7  -4 88.3396 14.0336  15
  -4   7  -4 113.629 13.7034  13
  -4   7  -4 82.6070 13.4087   1
  -4   7  -4 94.6094 7.60745   8
   4   7   4 79.3385 11.0348  13
  -4  -7  -4 81.9375 14.3071  34
  -4   7  -5 15.4601 6.68141   8
  -4   7  -5 15.7355 12.2811   1
  -4   7  -5 9.66298 12.7910  13
  -4   7  -5 20.6765 13.7596  15
  -4  -7  -5 11.4147 14.1814  34
   4  -7   5 12.9211 11.4950  36
   4  -7   6 0.81934 12.1637  36
  -4   7  -6 5.18822 6.39507   8
  -4   7  -6 15.7754 12.1922   1
  -4  -7  -6-3.81445 15.0353  34
  -4   7  -6 21.5778 14.0071  15
  -4   7  -6 9.71086 13.0152  13
  -4   7  -6 3.13170 8.13545  16
   4  -7   7 2.71212 13.3112  36
  -4   7  -7 0.27652 5.92417   8
  -4   7  -7 4.72391 14.7453  15
  -4   7  -7 11.6029 13.2350  13
  -4   7  -7-2.72093 8.64740  16
  -4  -7  -7 12.7058 15.5018  34
  -4   7  -7-2.73363 11.1745   1
   4  -7   8 27.0580 14.2108  36
  -4  -7  -8-10.3294 7.15149  25
  -4  -7  -8-7.68358 16.3699  34
  -4   7  -8 2.25151 15.1123  15
  -4   7  -8 8.41044 13.2811  13
  -4   7  -8-14.6378 8.93783  16
   4  -7   9 59.7377 15.8427  36
  -4   7  -9 64.3181 15.8758  15
  -4   7  -9 57.2592 14.1494  13
  -4   7  -9 64.3263 9.47753  16
  -4  -7  -9 60.7880 7.79240  25
  -4  -7  -9 71.2200 17.1878  34
  -4  -7 -10 34.7719 7.96512  19
  -4   7 -10 45.9504 15.5275  15
  -4   7 -10 57.2017 13.7567  13
  -4   7 -10 43.0340 9.40450  16
  -4  -7 -10 48.5743 7.38330  25
  -4  -7 -10 40.9802 17.3863  34
  -4  -7 -11 35.5030 7.95225  19
   4  -7  11 21.1727 16.2707  36
   4   7  11 55.3165 16.9647  14
  -4   7 -11 38.4908 13.1254  13
  -4   7 -11 34.3455 9.40748  16
   4   7  12 88.3525 17.2898  14
  -4  -7 -12 114.704 8.65447  19
  -4   7 -12 117.946 9.87506  16
  -4   7 -13 12.4675 8.22946  16
  -4  -7 -13 10.3668 8.04652  20
  -4  -7 -13 6.19431 6.83026  19
  -4   7 -14 10.1312 7.42012  16
  -4  -7 -14 1.10030 7.41707  20
  -4  -7 -15-4.80342 6.50357  20
  -4  -7 -15-10.2612 9.39496  28
   4   7  15 0.62579 8.01176  30
  -4  -7 -16 10.0455 5.48901  20
  -4  -7 -16 7.79454 8.01236  28
   4   7  16-6.66507 7.05346  30
   4   7  17 6.22975 5.52213  30
  -4   8  18 6.15844 5.88634  30
  -4   8  17 14.2495 7.18053  30
   4  -8 -17 11.1233 5.92721  20
  -4   8  17-5.13702 5.62918  21
  -4  -8  17 0.63469 4.57816  18
  -4   8  16-8.68520 8.26966  30
  -4  -8  16 5.50502 5.33544  18
  -4   8  16-0.54192 6.92726  21
   4  -8 -16 3.82938 7.10256  20
  -4   8  15-4.56280 8.21735  21
  -4  -8  15 10.7934 5.98195  18
  -4   8  15-13.1321 8.95787  30
  -4   8  14 11.5734 8.93310  23
  -4   8  14 18.0492 8.76843  21
  -4   8  14-0.13556 9.53944  30
  -4  -8  14-5.13312 6.44233  18
  -4  -8  13 18.7621 6.61198  18
  -4   8  13 4.75076 17.6708  14
  -4   8  13 5.48718 9.90342  30
  -4   8  13 12.4448 9.59277  23
  -4   8  13 17.6621 9.58831  21
  -4  -8  12 111.415 8.56418  18
  -4   8  12 168.430 11.6482  30
  -4   8  12 104.547 19.6572  14
   4   8 -12 127.872 16.4754  15
  -4   8  12 161.972 11.5236  23
  -4   8  11-5.43427 9.71150  23
  -4  -8  11 6.76005 6.44060  18
  -4   8  11 22.3750 17.4537  14
   4   8 -11 13.9828 15.1336  15
  -4   8  11 1.34556 10.0668  30
  -4   8  10 9.34993 9.95144  23
   4   8 -10 10.3410 5.75888   8
  -4   8  10 0.14723 9.86466  30
  -4  -8  10 6.17001 6.37050  18
  -4   8  10-15.5737 17.2380  14
   4   8 -10-9.88087 15.3440  15
   4  -8 -10 30.2456 16.7326  34
  -4   8   9 10.8849 9.74824  30
  -4   8   9-3.51910 9.74286  23
   4   8  -9 16.7395 6.72732   8
  -4   8   9-3.03429 6.98713   8
  -4   8   9-6.57536 12.9881   1
  -4  -8   9-1.93514 6.26407  18
   4   8  -9-2.77779 14.9632  13
   4   8  -9-4.70381 15.7300  15
   4  -8  -9 4.33377 16.3980  34
  -4   8   8 32.1579 9.58399  30
  -4   8   8 21.9904 13.3731   1
  -4   8   8 24.0836 9.82575  23
  -4   8   8 16.3379 7.27089   8
   4   8  -8 21.4239 7.15198   8
  -4  -8   8 16.7781 6.23134  18
   4   8  -8 30.9081 14.4220  13
   4   8  -8 30.9431 15.6849  15
   4  -8  -8-21.6628 16.2683  34
  -4   8   7 12.6436 7.07813   8
   4  -8  -7-7.00288 15.7236  34
  -4  -8   7-5.26391 5.80385  18
   4   8  -7 12.1415 14.0150  13
  -4   8   7 3.31460 13.2511   1
  -4  -8   6 80.1566 15.7426  34
   4  -8  -6 91.7793 15.2184  34
  -4   8   6 65.4027 14.0755   1
   4   8  -6 76.1894 14.2758  13
  -4   8   6 71.0301 8.01946   8
  -4   8   5 5.75418 7.40090   8
  -4   8   5-4.00771 8.44538  23
   4  -8  -5 1.60524 14.1457  34
  -4  -8   5 19.5422 14.8340  34
   4   8  -5 0.76182 12.9592  13
  -4   8   5 9.27963 13.1879   1
  -4   8   4 11.8641 7.07113   8
  -4   8   4 8.88884 8.43119  23
  -4  -8   4-2.44745 14.7017  34
   4  -8  -4-9.66333 13.9437  34
   4   8  -4 18.8218 12.9233  13
  -4   8   4 21.0881 13.8988   1
  -4   8   3 22.5256 7.33836   8
  -4   8   3 27.0269 7.99934  23
   4  -8  -3 42.2658 14.0242  34
  -4  -8   3 24.4312 14.2550  34
   4   8  -3 3.44178 12.3148  13
  -4   8   3 25.7772 13.7721   1
  -4   8   2 549.763 24.7964   1
  -4   8   2 563.254 19.8298  23
  -4   8   2 571.338 19.6375   8
  -4  -8   2 588.887 25.2642  34
   4  -8  -2 594.594 25.0046  34
  -4   8   2 514.053 19.8481  30
   4   8  -2 545.565 23.4834  13
  -4   8   2 589.020 24.3621  13
   4   8  -1 5.98236 11.4104  13
  -4   8   1 2.55348 13.0037  13
  -4   8   1 1.51833 7.63386  23
  -4   8   1 17.2968 7.27606   8
  -4   8   1-1.97630 6.03680  17
  -4   8   1-6.61276 7.93245  30
  -4   8   1 11.3888 13.5471   1
  -4  -8   1-5.71606 13.8513  34
   4  -8  -1-7.93977 13.6719  34
  -4  -8   0-9.93579 13.3248  34
   4  -8   0 19.2549 14.0217  34
  -4   8   0-1.12234 7.39612  23
  -4   8   0-15.3160 8.15307  30
   4   8   0-0.60974 10.9934  13
  -4   8   0 12.8107 13.0450  13
  -4   8  -1 12.0363 6.57001  23
  -4   8  -1-6.31352 12.9773  13
   4   8   1 9.49688 10.7060  13
  -4   8  -1 8.79459 7.21793   8
  -4   8  -1 16.2709 13.2943   1
  -4  -8  -1 28.5851 13.8594  34
   4  -8   1 5.97297 14.2204  34
   4   8   2 9.41573 10.8312  13
  -4   8  -2 5.67591 13.7026  13
  -4   8  -2 6.58553 7.25607   8
  -4   8  -2 9.28053 13.4518  15
  -4   8  -2 32.0509 13.7159   1
  -4  -8  -2 14.6613 14.3054  34
   4  -8   2 24.9093 14.8662  34
   4   8   3 13.1248 10.7821  13
  -4   8  -3 5.43637 13.1933  13
  -4   8  -3 0.38811 13.7477  15
  -4   8  -3 9.63723 7.13828   8
  -4   8  -3 10.4819 13.5302   1
   4  -8   3 16.7000 14.6940  34
  -4  -8  -3-6.18639 14.0501  34
  -4   8  -4 17.5589 13.5960  13
   4   8   4 29.4274 7.70812  30
  -4  -8  -4 10.7582 14.7163  34
  -4   8  -4 15.6261 7.40836   8
  -4   8  -4 10.0522 13.3381   1
  -4   8  -4 20.7316 13.9935  15
   4   8   5 37.0868 8.15183  30
  -4   8  -5 38.6326 7.25862   8
  -4  -8  -5 53.9180 16.2382  34
  -4   8  -5 41.3637 13.6035   1
  -4   8  -5 29.9551 14.0471  13
  -4   8  -5 23.9692 14.9535  15
   4   8   6 67.8477 8.76434  30
   4   8   6 75.1959 7.60565   8
  -4   8  -6 49.2502 7.42067   8
  -4  -8  -6 79.9126 17.2134  34
  -4   8  -6 67.7401 13.8321   1
  -4   8  -6 60.6832 14.6231  13
  -4   8  -6 56.2855 15.7538  15
  -4  -8  -7-7.01510 16.4527  34
  -4   8  -7-13.2565 12.5217   1
  -4  -8  -7 2.35820 7.04921  25
  -4   8  -7 13.9150 6.46657   8
   4   8   7 3.36976 6.69018   8
   4   8   7-1.24281 8.73831  30
  -4   8  -7 9.22779 15.4376  15
  -4   8  -7 19.7906 14.1711  13
  -4  -8  -8 27.1315 7.12466  25
   4   8   8 27.3553 9.22136  30
  -4   8  -8 19.8592 15.2683  15
  -4   8  -8 1.30094 14.0881  13
   4  -8   8-2.50463 14.1878  36
  -4  -8  -8 3.10286 16.9358  34
  -4  -8  -9 17.8701 6.87806  25
   4   8   9 8.27193 9.30398  30
  -4   8  -9 11.0497 15.2619  15
  -4   8  -9 30.5297 13.9048  13
  -4  -8  -9-0.52531 16.8963  34
   4   8  10 7.80793 9.38099  30
  -4   8 -10-2.37940 14.7423  15
  -4   8 -10 9.55995 13.0579  13
  -4  -8 -10-28.9977 16.7520  34
  -4  -8 -10 12.8387 7.63715  19
  -4  -8 -11 15.3503 7.24386  19
   4   8  11 4.55811 9.28259  30
   4   8  11 4.14212 7.51884  23
   4   8  12 41.6221 9.11710  30
  -4  -8 -12 24.1655 6.90952  19
  -4  -8 -13 20.9207 7.56989  20
   4   8  13 4.74113 8.58426  30
  -4  -8 -13 0.08723 6.18831  19
  -4  -8 -14 7.70135 6.48864  20
   4   8  14-8.93617 7.83496  30
  -4  -8 -15 1.23113 5.56897  20
   4   8  15 7.41235 6.80096  30
  -4  -8 -15 1.79373 8.26163  28
  -4  -8 -16 3.65448 6.68942  28
   4   8  16 2.64693 5.64511  30
  -4   9  17-1.15147 6.12805  30
  -4   9  16-1.04298 5.94244  21
   4  -9 -16-2.21688 5.94679  20
  -4   9  16-0.95977 7.35390  30
  -4   9  15-4.46457 7.37317  21
  -4   9  15-8.96485 8.43341  30
  -4   9  14 4.54321 7.93841  21
  -4   9  14 10.0580 9.04602  30
  -4   9  13 5.86335 8.95652  23
  -4   9  13 15.8925 9.12702  21
  -4   9  13 19.8526 9.73590  30
  -4   9  12 31.3112 9.87289  23
  -4   9  12 34.3531 10.0398  30
  -4   9  11 6.69817 9.72065  23
  -4   9  11 12.1317 10.1659  30
   4  -9 -11 14.9533 16.3402  34
  -4   9  11 9.56980 17.0176  14
   4   9 -11 11.6220 14.8044  15
   4   9 -11 31.2641 14.5711  13
   4   9 -10 57.4107 6.32971   8
  -4   9  10 55.3227 17.7669  14
   4   9 -10 56.1413 16.4236  15
   4   9 -10 73.6588 15.8824  13
  -4  -9  10 68.8088 17.8112  34
   4  -9 -10 70.4093 17.3021  34
  -4   9  10 63.7391 10.5949  23
   4   9  -9 14.2072 6.95198   8
  -4   9   9 9.72522 6.74908   8
  -4   9   9 20.5560 17.0904  14
   4   9  -9-31.8936 15.4835  13
   4   9  -9 18.7795 16.1890  15
  -4  -9   9 21.3448 16.9316  34
   4  -9  -9 2.55189 16.8641  34
  -4   9   9-9.18010 10.0871  23
  -4   9   8 9.19310 9.86067  23
  -4   9   8 35.6969 7.37996   8
   4   9  -8 19.4380 7.47182   8
   4   9  -8 23.3143 15.1908  13
   4   9  -8 2.99350 15.8742  15
  -4  -9   8 15.2204 17.0630  34
  -4   9   8 20.3938 13.9369   1
   4  -9  -8 25.5663 16.9583  34
  -4   9   7 13.9017 7.68813   8
   4   9  -7 2.00855 7.62633   8
   4   9  -7-0.46049 14.6519  13
  -4  -9   7 14.4657 16.7696  34
  -4   9   7 32.8755 14.1534   1
   4  -9  -7 38.9275 16.6230  34
  -4   9   6 23.3666 9.62329  23
  -4   9   6-6.15290 7.78206   8
   4   9  -6 7.51277 7.96580   8
  -4  -9   6 7.99372 16.4439  34
   4  -9  -6 6.13612 16.0867  34
  -4   9   6 11.9912 14.3954   1
   4   9  -6 7.57983 13.8419  13
  -4   9   5 94.6606 10.5422  23
   4   9  -5 127.936 9.28565   8
  -4   9   5 101.744 9.14723   8
  -4   9   5 93.3187 10.7359  30
   4  -9  -5 122.149 17.4845  34
  -4  -9   5 127.723 17.9409  34
  -4   9   5 104.209 16.4727   1
   4   9  -5 94.5709 15.5731  13
  -4   9   4 218.260 11.9716  23
  -4   9   4 194.239 10.9304   8
   4   9  -4 173.458 16.6377  13
  -4  -9   4 202.479 18.6079  34
   4  -9  -4 191.678 18.3979  34
  -4   9   4 195.100 12.1509  30
  -4   9   4 185.686 17.7351   1
  -4   9   3 76.9389 9.59498  23
  -4   9   3 75.2239 8.77560   8
  -4   9   3 94.7343 10.0570  30
   4  -9  -3 100.426 16.4762  34
  -4  -9   3 102.637 16.7971  34
  -4   9   3 68.2285 15.8242   1
   4   9  -3 62.8685 14.3885  13
  -4   9   2 484.397 18.8829  23
  -4   9   2 509.083 18.6290   8
   4   9  -2 480.505 22.9274  13
  -4   9   2 545.605 24.2866  13
  -4  -9   2 513.264 25.1960  34
   4  -9  -2 524.368 25.2366  34
  -4   9   2 501.884 19.1862  30
  -4   9   2 535.591 24.7921   1
   4   9  -1 44.6164 12.8830  13
  -4   9   1 32.7462 14.5616  13
  -4   9   1 43.4017 8.63926  23
  -4   9   1 40.2484 8.18834   8
  -4   9   1 54.4012 9.46383  30
  -4   9   1 26.3337 14.9442   1
   4  -9  -1 53.4976 16.0844  34
  -4  -9   1 48.2128 15.5906  34
  -4   9   0-2.65805 7.75194  23
  -4  -9   0 33.2778 15.2148  34
   4  -9   0 5.84334 15.3724  34
  -4   9   0 11.5577 6.51817  17
  -4   9   0 26.9442 9.25073  30
   4   9   0-8.76195 11.8296  13
  -4   9   0 0.42153 13.7770  13
  -4   9  -1 9.37372 7.09187  23
   4   9   1 29.0382 12.0933  13
  -4   9  -1 19.1233 14.1600  13
  -4   9  -1 12.2890 8.20183   8
  -4  -9  -1 13.0980 15.3000  34
   4  -9   1 24.8644 15.9369  34
  -4   9  -1 22.1281 15.0023   1
  -4   9  -1 2.41490 14.0372  15
  -4   9  -2 8.19176 14.3849  13
   4   9   2 35.1959 12.2961  13
  -4   9  -2 25.4074 7.93541   8
   4  -9   2 46.7580 16.4101  34
  -4  -9  -2-0.92595 16.1103  34
  -4   9  -2 31.5216 15.0011   1
  -4   9  -2 14.5967 14.4919  15
   4   9   3 1.68548 11.9823  13
  -4   9  -3 10.9361 13.8989  13
   4  -9   3 33.4745 16.5497  34
  -4  -9  -3 10.4230 16.0352  34
   4   9   3-8.17888 7.96591   8
  -4   9  -3 6.26371 7.85667   8
  -4   9  -3 6.77972 14.4970   1
  -4   9  -3 1.72958 14.3090  15
  -4   9  -4 9.32561 14.3690  13
   4  -9   4 3.58342 16.4559  34
  -4  -9  -4 22.8907 16.5576  34
  -4   9  -4 15.4671 7.85155   8
   4   9   4 4.76629 8.16111   8
   4   9   4-5.89877 8.06546  30
  -4   9  -4 4.90681 15.0944  15
  -4   9  -4-9.99484 14.7132   1
  -4   9  -5-1.63475 14.1780   1
  -4   9  -5 13.5105 14.1107  13
   4  -9   5 5.24333 16.9641  34
  -4   9  -5 13.3382 7.67973   8
   4   9   5 10.1758 7.62476   8
   4   9   5 13.8957 8.38826  30
  -4   9  -5 21.2080 15.0300  15
  -4  -9  -5 15.1070 16.2306  34
  -4   9  -6 24.9665 13.8176   1
  -4   9  -6 44.8421 14.8271  13
  -4  -9  -6 49.4596 17.2125  34
   4   9   6 32.9392 7.33929   8
  -4   9  -6 29.2919 7.32024   8
   4   9   6 30.0142 8.76911  30
  -4   9  -6 38.3707 15.1032  15
   4  -9   6 36.6336 17.7350  34
  -4  -9  -7 2.50060 6.73307  25
  -4   9  -7 0.72439 6.45892   8
   4   9   7-13.5686 6.91045   8
  -4   9  -7-17.1459 14.3879  13
  -4   9  -7 12.3588 15.2962  15
  -4  -9  -7 35.1050 17.6056  34
   4   9   7 11.5526 8.74355  30
  -4   9  -8-4.42470 13.8288  13
  -4   9  -8 21.3344 15.0807  15
  -4  -9  -8 14.4093 17.3695  34
   4   9   8 17.0128 9.00293  30
  -4   9  -9 13.5800 13.3704  13
  -4  -9  -9 3.67999 16.2716  34
   4   9   9 3.55325 8.97336  30
  -4   9  -9 5.59188 14.4915  15
   4   9  10 7.10554 8.24129  23
  -4  -9 -10 18.4561 7.17324  19
   4   9  11 10.7925 7.23767  23
  -4  -9 -11 11.2672 6.56195  19
  -4  -9 -12 3.00103 5.91580  19
   4   9  12 5.20395 8.24975  30
  -4  -9 -13 2.34117 6.33314  20
  -4  -9 -13-1.96451 8.64641  28
   4   9  13-8.39213 7.54857  30
  -4  -9 -14 16.4475 5.40852  20
   4   9  14 31.0304 6.85319  30
  -4  -9 -14 12.4968 7.82829  28
   4   9  15 17.1512 5.38437  30
  -4  -9 -15 13.2594 6.37663  28
  -4  10  16 3.96585 5.89283  30
  -4  10  15 1.85097 6.06617  21
  -4  10  15-2.77632 7.16225  30
  -4  10  14-2.46387 8.23194  30
  -4  10  14 6.18865 6.81386  21
  -4  10  13-4.13983 8.86109  30
  -4  10  13-8.37645 8.32846  23
  -4  10  13 12.5048 7.69610  21
  -4  10  12-0.83871 8.81095  23
  -4  10  12 6.87892 8.82297  21
  -4  10  11-4.55101 9.38903  23
  -4  10  10 25.0818 9.67360  23
  -4  10   9-7.95210 6.28411   9
  -4  10   9-8.45115 6.57913   8
   4  10  -9-16.3602 6.75302   8
  -4  10   9-21.1446 16.4301  14
   4  10  -9 1.89017 14.2576  13
   4  10  -9 7.73809 15.3967  15
  -4 -10   9 5.89927 16.4360  34
  -4  10   9 16.0833 9.90708  23
   4 -10  -9 33.6333 16.1235  34
  -4 -10   8-18.3366 16.7064  34
   4  10  -8 14.7322 14.6517  13
   4  10  -8 18.1064 15.6628  15
   4  10  -8 1.06852 7.21092   8
  -4  10   8-10.0899 7.18966   8
   4 -10  -8-1.53203 16.6390  34
   4 -10  -7 22.5742 16.4379  34
  -4  10   7 5.26160 7.58257   8
   4  10  -7 5.52892 7.82385   8
  -4  10   7-4.31923 10.3839  30
  -4 -10   7 12.3174 16.9727  34
   4  10  -7-11.3059 14.9636  13
  -4  10   7 16.8908 14.1646   1
  -4  10   6 2.74894 9.58730  23
  -4  10   6 2.64350 7.67902   8
   4  10  -6 0.13559 7.79677   8
  -4  10   6 4.77288 10.2312  30
   4 -10  -6 16.0734 16.2957  34
  -4 -10   6-27.1445 16.6666  34
   4  10  -6 10.6379 14.3485  13
  -4  10   6-9.68357 14.7900   1
  -4  10   5-10.2704 9.76672  23
  -4  10   5 0.95981 7.94792   8
   4  10  -5 12.7807 8.44367   8
  -4  10   5-4.74128 10.1295  30
  -4 -10   5 13.1050 16.6781  34
   4 -10  -5-30.6152 16.9527  34
   4  10  -5 11.7299 14.2774  13
  -4  10   5 2.25245 14.9689   1
  -4  10   4 2.75585 9.32800  23
   4  10  -4 4.88453 8.61738   8
  -4  10   4 14.8428 8.30770   8
  -4  10   4 14.0923 10.1514  30
   4 -10  -4 5.95500 16.1973  34
  -4 -10   4 15.4484 16.8252  34
   4  10  -4 20.5703 14.0598  13
  -4  10   4-1.37669 15.2939   1
  -4  10   3 92.2782 10.2110  23
  -4  10   3 88.7199 9.37905   8
  -4  10   3 103.684 10.9106  30
   4 -10  -3 81.6634 17.1959  34
  -4 -10   3 57.7297 17.5201  34
   4  10  -3 75.1580 14.5852  13
  -4  10   3 84.2123 16.7942   1
  -4  10   2 218.079 18.1326  13
  -4  10   2 190.422 11.5461  23
  -4  10   2 176.436 11.0421   8
   4  10  -2 176.683 16.3927  13
   4 -10  -2 178.056 19.2735  34
  -4 -10   2 182.746 19.3216  34
  -4  10   2 211.294 12.5966  30
  -4  10   2 198.950 18.7792   1
  -4  10   1 1.19429 8.66057  23
  -4  10   1-13.7347 8.37452   8
   4  10  -1 9.76332 8.71321   8
  -4  10   1 5.06887 14.7838  13
   4  10  -1 7.07716 12.9568  13
   4 -10  -1-3.96851 16.1672  34
  -4 -10   1-5.03585 16.2848  34
  -4  10   1 2.53618 10.2436  30
  -4  10   1-20.6416 16.0145   1
  -4  10   0 24.5179 8.22339  23
   4  10   0 18.8920 8.84405   8
   4 -10   0 21.5384 16.5683  34
  -4 -10   0 18.5976 16.6861  34
  -4  10   0 23.4449 14.4707  15
  -4  10   0 27.2047 14.9833  13
   4  10   0 26.6275 12.6133  13
   4  10   1 0.74169 12.3195  13
  -4  10  -1 2.30977 14.7266  13
  -4  10  -1 8.02923 7.14390  23
   4  10   1-7.89984 8.65073   8
  -4  10  -1-5.24365 8.30733   8
   4 -10   1 12.6507 16.1316  34
  -4 -10  -1 13.6287 16.0149  34
  -4  10  -1 4.27035 6.65746  17
  -4  10  -1-21.0084 16.0143   1
  -4  10  -1 18.1015 14.3173  15
  -4  10  -2 13.9335 14.4805  13
   4  10   2 13.8360 12.1614  13
  -4 -10  -2 24.5514 16.7172  34
   4 -10   2-8.25910 17.0711  34
   4  10   2 17.1179 8.54249   8
  -4  10  -2 20.8463 8.46606   8
  -4  10  -2 19.3896 15.7213   1
  -4  10  -2 18.5913 14.6487  15
  -4  10  -3 14.4363 14.7437  13
   4  10   3 6.58223 8.38035   8
  -4  10  -3-2.45397 7.98000   8
   4 -10   3 18.3723 16.9213  34
  -4 -10  -3 10.8576 16.7441  34
  -4  10  -3 40.6211 15.4723   1
  -4  10  -3 4.51070 14.8511  15
  -4  10  -4-0.46638 14.5362  13
  -4  10  -4 4.46685 7.89475   8
   4  10   4-4.70487 8.05436   8
   4  10   4 3.74533 8.31475  30
   4 -10   4 2.67846 16.8470  34
  -4 -10  -4-43.3002 17.1873  34
  -4  10  -4 2.76291 14.7532  15
  -4  10  -4 10.6263 14.5679   1
  -4  10  -5-8.93786 14.4013   1
  -4  10  -5-28.2411 15.2925  13
  -4  10  -5-4.56098 7.60036   8
   4  10   5 16.1989 7.56360   8
   4  10   5 0.56569 8.26832  30
   4 -10   5 10.9082 17.0936  34
  -4  10  -5 12.5368 14.8351  15
  -4 -10  -5-11.7685 17.0766  34
  -4 -10  -6 25.1307 16.8141  34
  -4 -10  -6 5.98341 6.60381  25
  -4  10  -6 41.1062 13.7619   1
  -4  10  -6 22.4286 7.08204   8
   4  10   6 22.5922 7.33457   8
   4 -10   6 39.0531 17.3159  34
   4  10   6 28.5189 8.62619  30
  -4  10  -6 25.8702 14.9454  15
  -4  10  -6 31.3797 14.2929  13
  -4 -10  -7 8.98280 16.1004  34
   4  10   7-1.90482 6.49698   8
  -4  10  -7-4.78709 6.09397   8
   4  10   7-0.80898 8.62999  30
  -4  10  -7 8.80822 13.8905  13
   4  10   8 3.98326 8.43765  30
   4  10   9-5.16198 8.40409  30
  -4 -10 -10-19.6066 8.67163  28
   4  10  10 0.71871 8.15183  30
  -4 -10 -10 10.8769 6.28195  19
   4  10  10-2.00874 7.71440  23
   4  10  11 10.4238 7.50048  30
  -4 -10 -11 4.40434 8.12888  28
  -4 -10 -11 0.38311 5.58315  19
   4  10  11 8.98800 6.73529  23
   4  10  12 3.30700 6.97001  30
  -4 -10 -12-18.3281 7.70295  28
  -4 -10 -12-0.77216 5.88384  20
   4  10  13 0.49210 5.97691  30
  -4 -10 -13 9.96878 6.74334  28
  -4  10 -13 2.83782 4.90669  17
  -4 -10 -14 9.52103 5.13052  28
   4  10  14 6.18489 4.44344  30
  -4  11  15-1.22811 5.28738  30
  -4  11  14 0.80794 4.99865  21
  -4  11  14 5.41680 6.71620  30
  -4  11  13 11.1612 6.19903  21
  -4  11  12 4.22427 7.16741  21
  -4  11  12-2.51307 7.42439  23
  -4  11  11 7.63449 8.24988  23
  -4  11  10 8.01819 8.70686  23
  -4  11   9-10.4892 6.49592   5
  -4  11   9-0.52530 5.83841   8
  -4  11   9 2.66008 9.55347  30
  -4  11   8-2.50134 6.59383   8
   4  11  -8 8.59385 6.86652   8
  -4  11   8-8.45589 9.87714  30
  -4  11   7 2.91569 7.11086   8
   4  11  -7 10.4191 7.27222   8
  -4  11   7 6.13676 10.0682  30
  -4  11   7-7.99869 9.60262  23
  -4  11   6-0.15715 9.64684  23
  -4  11   6-8.05435 7.35300   8
   4  11  -6 13.0179 7.82806   8
   4  11  -6 16.2514 13.6266  13
  -4 -11   6 17.7312 16.3024  34
  -4  11   6 10.7966 10.2725  30
  -4  11   6-3.04549 14.6926   1
  -4  11   5 16.1421 9.65688  23
  -4  11   5 11.6951 7.84483   8
   4  11  -5-5.23321 8.22304   8
   4  11  -5 37.4508 13.7005  13
  -4 -11   5-2.63211 16.4280  34
   4 -11  -5 3.99078 16.0976  34
  -4  11   5-13.0342 10.3274  30
  -4  11   5 14.0690 14.8276   1
  -4  11   4 1.82074 9.33723  23
  -4  11   4 7.32672 8.14176   8
   4  11  -4 10.1615 8.46725   8
   4  11  -4-2.99809 13.4651  13
   4 -11  -4 19.2176 16.4098  34
  -4 -11   4 43.3181 16.7772  34
  -4  11   4 0.92299 10.2450  30
  -4  11   4 35.9796 15.1296   1
  -4  11   3 10.7010 9.18548  23
  -4  11   3 16.1159 8.11937   8
   4  11  -3 13.3577 13.0667  13
  -4 -11   3-9.49697 16.5952  34
   4 -11  -3 5.56647 16.0533  34
  -4  11   3 10.4662 10.4048  30
  -4  11   3-5.72888 15.3653   1
  -4  11   2 41.3552 8.59424   8
  -4  11   2 4.46673 8.97679  23
  -4 -11   2 48.9299 17.0291  34
   4 -11  -2 14.6800 16.3244  34
  -4  11   2 52.3527 15.7848   1
   4  11  -2 45.3521 13.5194  13
  -4  11   2 57.7481 14.9865  13
  -4  11   1 8.55036 14.2785  13
   4  11  -1-8.24901 12.8707  13
  -4  11   1 1.15209 8.37240   8
   4  11  -1-20.4231 8.88707   8
  -4  11   1 10.7048 8.46683  23
   4 -11  -1 11.7073 16.1908  34
  -4 -11   1-5.22646 16.0608  34
  -4  11   1-26.8077 13.9614  15
  -4  11   1-9.64441 15.8833   1
   4  11   0 11.2011 8.55946   8
  -4  11   0-5.95996 7.66955  23
  -4  11   0 23.5335 13.3817  15
  -4  11   0 27.3869 14.2565  13
   4  11   0 0.38136 12.2267  13
   4 -11   0-1.53920 16.3343  34
  -4 -11   0 19.3718 16.5937  34
  -4  11  -1 4.78781 15.2293   1
  -4  11  -1 12.2722 13.8913  15
  -4  11  -1-0.56315 8.13340   8
   4  11   1-4.41304 8.62697   8
  -4  11  -1 6.09319 14.1417  13
  -4 -11  -1 9.46628 16.1221  34
   4 -11   1 32.1190 16.4691  34
  -4  11  -2-21.6017 15.2866   1
  -4  11  -2-2.20091 8.16584   8
   4  11   2 3.57949 8.37882   8
  -4  11  -2-45.5115 15.0252  15
   4 -11   2-5.19828 16.6887  34
  -4 -11  -2 2.11025 15.9487  34
  -4  11  -2-20.4760 14.2854  13
  -4  11  -3 4.21888 7.80073   8
   4  11   3 7.82033 8.14468   8
  -4  11  -3 24.8100 14.0973  13
  -4  11  -3-12.1141 6.82135  17
  -4 -11  -3 13.5960 16.2036  34
   4 -11   3 15.5898 16.6033  34
  -4  11  -3 9.12719 14.8852   1
  -4  11  -4 1.73782 7.47808   8
   4  11   4 6.96093 7.50539   8
  -4  11  -4-15.3759 7.11957  17
  -4  11  -4-10.3871 14.0402  13
   4  11   5 5.56951 7.93468  30
  -4  11  -5-3.41326 7.07791   8
   4  11   5-2.11819 7.18592   8
   4  11   6 26.2808 7.95337  30
   4  11   6 15.7839 6.74658   8
  -4  11  -6 10.8616 6.55909   8
   4  11   7 4.68781 7.89131  30
  -4  11  -7 1.34950 5.68336   9
   4  11   8 11.4880 7.60477  30
  -4 -11  -9-3.35243 5.88665  19
   4  11   9 8.13600 7.82394  23
   4  11   9 5.13169 7.28288  30
  -4 -11 -10 5.69934 4.95677  19
   4  11  10-5.46743 6.69568  30
   4  11  11 8.25259 5.93015  30
  -4  11 -11 5.36801 5.33827  17
  -4 -11 -11 12.5078 5.09907  20
   4  11  12 10.7263 4.58396  30
  -4  12  11 1.17422 6.63392  23
  -4  12  11-4.46392 7.75840  30
  -4  12  10 6.15427 7.00549  21
  -4  12  10-2.00466 7.49395  23
  -4  12  10 6.24539 8.37668  30
  -4  12   9 9.05384 7.47066  21
  -4  12   9-7.66925 8.80424  30
  -4  12   8-4.01878 8.41657  23
  -4  12   8-7.35544 6.27664   5
  -4  12   8-9.95694 9.20097  30
  -4  12   7 16.4848 9.28886  30
  -4  12   7-9.44085 8.71772  23
   4  12  -7 12.5059 6.44273   8
  -4  12   7 2.05051 6.16371   9
  -4  12   7-6.27187 6.26715   8
  -4  12   6-2.30524 9.47832  30
  -4  12   6 3.44143 8.81942  23
  -4  12   6-0.21652 6.64246   8
   4  12  -6-3.19733 7.13356   8
  -4  12   5 1.52903 9.63264  30
  -4  12   5 1.65345 8.89438  23
  -4  12   5 6.20873 7.09235   8
   4  12  -5 1.08246 7.64423   8
  -4  12   4-5.01637 8.77329  23
  -4  12   4 7.28912 7.16971   8
   4  12  -4-2.30300 7.55634   8
  -4  12   3-9.42261 8.87588  23
  -4  12   3 2.43496 7.51617   8
  -4  12   2 13.8136 8.14098  23
  -4  12   2 22.7224 7.91354   8
  -4  12   1 4.51226 7.55721  23
  -4  12   1 1.31157 7.51821   8
   4  12  -1-1.24131 7.99484   8
   4  12   0-2.73795 8.02485   8
   4  12   1-1.73278 7.71005   8
  -4  12  -1 5.21044 7.68584   8
  -4  12  -2-4.76143 7.24380   8
   4  12   2 15.1003 7.66017   8
   4  12   3 2.75385 7.44901   8
  -4  12  -3 8.73757 7.11759   8
  -4  12  -4-0.10523 6.67048   8
   4  12   4 5.99400 7.06991   8
  -4  12  -5 3.97884 6.30177   8
   4  12   5 7.54469 6.24487   8
  -4  12  -6 6.28105 5.53982   9
   4  12   6-2.96113 5.55473   8
  -4  12  -6-0.89677 5.84767  17
  -4  12  -7-3.35073 4.68293   9
  -4  12  -7 1.39818 5.92507  17
   4  12   7-13.6004 7.60769  23
  -4  12  -8 0.72797 5.51026  17
  -4 -12  -8 5.23860 5.11926  19
   4  12   8 13.3431 7.09195  23
  -4  12  -9 0.84611 4.99675  17
   4  12   9 9.41049 6.32635  23
  -4  13   9 2.13414 6.14873  23
  -4  13   9-4.25887 5.63080  21
  -4  13   8-2.25221 6.31379  21
  -4  13   8-9.73503 6.78972  23
  -4 -13   8 3.81750 3.23217  12
  -4  13   7 4.59507 5.48381   5
  -4  13   7-7.26722 7.26603  23
  -4  13   7-9.81165 6.58164  21
  -4  13   6-9.66531 6.19865   5
  -4  13   6-16.1971 7.71336  23
  -4  13   6-7.36201 6.65386  21
  -4  13   6-10.4630 5.58640   9
   4  13  -6 6.23629 5.69086   8
  -4  13   6 0.72036 5.52696   8
  -4  13   5-1.26518 7.57559  23
  -4  13   5 5.65926 5.93852   9
   4  13  -5 7.00140 6.12220   8
  -4  13   5 13.6140 6.11592   8
  -4  13   4-4.13881 7.60948  23
   4  13  -4-9.33960 6.36813   8
  -4  13   4-0.97709 6.06677   8
   4  13  -3-2.10064 6.55867   8
  -4  13   3-2.16150 6.52009   8
  -4  13   2 9.93953 6.36271   8
  -4  13   1 3.29748 6.52748   8
   4  13  -1-2.64968 6.66237   8
   4  13   0-3.38526 6.74024   8
   4  13   1-5.36915 6.64221   8
  -4  13  -1-0.40489 6.40464   8
   4  13   2-8.83358 6.30373   8
  -4  13  -2 0.47796 6.10025   8
  -4  13  -3-4.97674 5.99154   8
   4  13   3 2.25692 6.15240   8
  -4  13  -3 7.07566 6.01023   9
  -4  13  -4-1.47212 6.07926   5
  -4  13  -4 2.56242 5.51749   9
   4  13   4 2.98456 5.61410   8
  -4  13  -5 6.60405 5.87201  11
   4  13   5-0.20988 6.92328  23
  -4  13  -5 5.34308 5.01364   9
   4  13   5 2.02574 4.84608   8
   4  13   6-3.85430 6.31702  23
  -4  13  -6-10.6060 4.12192   9
   4  13   7-0.08019 5.65692  23
  -4 -14   6 0.89859 2.67416  12
  -4  14   5-3.58770 5.46670  11
  -4  14   5 5.79160 4.36336   9
  -4  14   4-6.39837 5.17606   5
   4  14  -4-17.4386 4.70503   8
  -4  14   3-7.08131 5.26489   5
  -4  14   3 1.39841 5.01656   9
   4  14  -3-10.1915 4.75128   8
  -4  14   2 3.18671 5.28901   5
  -4  14   2-9.35217 4.84606   8
  -4  14   1 1.41471 5.34965   5
  -4  14   1 8.04508 5.33572   9
   4  14  -1-9.51404 4.86455   8
  -4  14   1-0.07319 4.78348   8
   4  14   0-3.02920 6.36546  23
  -4  14   0-0.60441 5.22258   9
   4  14   0 10.5869 4.84578   8
  -4  14  -1 6.16679 5.26468   5
   4  14   1 6.05772 6.30702  23
  -4  14  -1-7.72816 5.06590   9
   4  14   1 5.05181 4.67140   8
  -4  14  -2 2.55140 5.09644   5
   4  14   2-3.08028 5.96707  23
  -4  14  -2 1.51182 4.68211   9
   4  14   3 7.59631 5.34021  23
  -4  14  -3-1.28520 5.21772  11
  -4  14  -3-5.90698 4.29085   9
  -4  14  -4 4.75540 4.09181  11
  -4  14  -4 7.25930 3.52751   9
  -5   0  22-2.17406 4.52602  31
  -5   0  21-1.30949 4.76519  18
  -5   0  21 9.99182 6.05186  31
  -5   0  20 3.13808 7.12325  31
  -5   0  19-5.15716 7.81698  31
  -5   0  18 6.62406 8.21518  31
   5   0 -17 6.31606 7.11798  20
  -5   0  16 2.80515 5.06826  24
   5   0 -16 8.11518 7.12297  20
   5   0 -15 110.546 8.46219  20
   5   0 -14-4.24170 6.98958  20
   5   0 -13 4.25815 6.47881  20
  -5   0  13 11.5892 6.62907  21
  -5   0  12 4.56042 6.37668  21
   5   0 -12-6.41004 6.06519  20
   5   0 -11 28.9105 5.98648  20
  -5   0  11 31.1723 6.36893  21
   5   0 -10 2.92000 5.34013  20
  -5   0  10 6.30237 6.51071  21
  -5   0   9 19.0695 6.36315  21
  -5   0   9 19.9925 6.58650   4
  -5   0   8 4.46682 6.16250  21
  -5   0   8 1.12771 7.09753   4
  -5   0   7 253.554 11.7166   4
  -5   0   7 255.960 10.3074  21
  -5   0   6 0.83172 7.96088   2
  -5   0   5 153.141 10.0494   2
  -5   0   4 1.07680 8.10161   2
  -5   0   4 6.13762 5.32595  36
  -5   0   3 305.363 14.5083   1
  -5   0   3 324.845 14.5130  33
  -5   0   3 331.508 14.7157  35
  -5   0   3 333.726 14.3440  37
  -5   0   2-3.06264 10.0737   1
  -5   0   2 4.75633 9.96908  33
  -5   0   2 2.96118 9.57527  37
  -5   0   2 6.69038 10.1812  35
  -5   0   1 106.712 9.09624   3
  -5   0   1 122.035 10.6270   1
  -5   0   1 110.437 9.61640   2
  -5   0   1 90.8962 10.3597  33
  -5   0   1 93.0323 10.5763  35
  -5   0   1 97.4812 10.3893  37
  -5   0   0-1.46192 8.55764   2
  -5   0  -1 13.1445 8.08693   2
  -5   0  -1 17.3569 9.85476   1
  -5   0  -1 19.8009 9.61636  33
  -5   0  -1 18.8486 9.82506  35
  -5   0  -1 6.55567 9.23246  37
   5   0   2 0.67740 4.80904  14
  -5   0  -2-5.96010 7.99942   2
   5   0   3 409.896 14.6125  14
  -5   0  -3 430.346 16.0246   2
   5   0   4 11.1182 7.40695  14
  -5   0  -4-1.27421 7.81032   4
  -5   0  -4 5.63686 7.63732   2
   5   0   5 1017.38 33.5405  14
  -5   0  -5 1051.64 33.5682   4
  -5   0  -6 0.56726 6.17498  20
  -5   0  -6 5.07479 6.78226   4
  -5   0  -6-5.89032 6.64452  19
  -5   0  -6-4.50474 6.25982  25
  -5   0  -7 48.2288 6.79059  20
  -5   0  -7 39.7030 7.12072  19
  -5   0  -7 30.4208 6.83554  25
  -5   0  -8 2.07498 7.27343  19
  -5   0  -8 1.48254 6.93408  20
  -5   0  -9 876.234 28.7275  19
  -5   0  -9 879.596 28.5945  20
  -5   0 -10 3.16011 8.03014  19
  -5   0 -10-10.0977 7.84996  20
  -5   0 -11 1030.46 33.3008  28
  -5   0 -11 1008.20 33.0976  19
  -5   0 -11 992.119 32.8517  20
  -5   0 -12-1.42585 9.93685  28
  -5   0 -12-1.22540 11.2750  29
  -5   0 -12 1.30596 8.91995  19
  -5   0 -12 0.53903 8.75091  20
  -5   0 -13 21.8151 10.0475  28
  -5   0 -13 21.1431 12.0395  29
  -5   0 -13 33.5711 9.37986  19
  -5   0 -13 54.6240 9.16767  20
  -5   0 -14-8.08388 9.82165  28
  -5   0 -14-16.0153 11.7916  29
  -5   0 -14 2.20970 9.18903  19
  -5   0 -14-6.68556 8.70157  20
  -5   0 -15 0.37536 9.12250  28
  -5   0 -15 13.5261 11.6359  29
  -5   0 -16 5.11507 11.1244  29
  -5   0 -17 19.0467 6.93080  16
  -5   0 -17-3.85085 10.3690  29
  -5   0 -18 2.21911 5.59672  16
  -5   0 -18-6.85132 8.95463  29
  -5   0 -19 147.375 8.94973  29
  -5  -1  22 7.73419 4.56047  31
  -5   1  22-2.57562 4.09236  31
  -5  -1  21 7.62801 6.03962  31
  -5   1  21 1.55662 5.87978  31
  -5  -1  21 6.15718 4.99324  18
  -5  -1  20 2.36483 7.14523  31
  -5   1  20-4.33664 6.97524  31
  -5  -1  19 6.52066 7.87785  31
  -5   1  19-8.00928 7.78167  31
  -5   1  18 9.81905 8.17029  31
   5  -1 -18 4.56382 6.82673  20
  -5   1  17-3.06175 8.56915  31
   5  -1 -17 0.10864 7.28217  20
  -5   1  16 18.2605 8.53059  31
   5  -1 -16 28.6247 7.57260  20
   5   1 -15 21.0992 7.09156  20
   5  -1 -15 21.4194 7.62049  20
   5  -1 -14 12.0508 7.23380  20
   5   1 -14 27.2431 6.88962  20
  -5   1  14 21.0061 7.21708  21
  -5   1  14 19.5130 4.89486  24
  -5   1  13 174.880 9.55144  21
   5  -1 -13 178.226 9.38578  20
   5   1 -13 184.991 8.87142  20
   5   1 -12 11.5635 6.01973  20
   5  -1 -12 11.1152 6.28618  20
  -5  -1  12 12.3251 6.08180  21
  -5   1  12 17.1446 7.01473  21
  -5  -1  11 11.5699 6.21419  21
  -5   1  11 15.4650 6.85597  21
   5  -1 -11 22.4877 5.99862  20
   5   1 -11 15.4728 5.49493  20
   5   1 -10 45.6442 7.81803  15
  -5   1  10 44.4251 7.06337  21
  -5  -1  10 59.1822 6.30267  21
  -5  -1   9 163.947 9.07016   4
   5   1  -9 155.095 9.22511  15
  -5  -1   9 179.121 8.35233  21
  -5   1   9 171.106 8.73914  21
  -5  -1   8 15.6026 5.81191  21
  -5   1   8 19.2445 6.43799  21
   5   1  -8 15.4789 6.57476  15
  -5   1   8 23.2909 7.51784   4
  -5  -1   8 14.9554 7.02187   2
  -5   1   7 79.4795 6.91328  21
   5   1  -7 70.7848 6.92380  15
  -5  -1   7 81.8758 8.40543   2
  -5  -1   7 73.7659 8.09006   3
  -5   1   7 72.6800 9.57460   1
  -5   1   7 91.6376 8.86558   4
  -5   1   7 70.6774 9.92484  35
  -5   1   7 80.7777 9.61444  37
  -5   1   7 66.7196 9.67618  33
   5   1  -6 714.857 24.1821  15
  -5  -1   6 755.762 25.3690   2
  -5   1   6 743.018 25.8359   1
  -5  -1   6 751.814 25.3613   3
  -5   1   6 745.562 25.6032   4
  -5   1   6 784.541 26.2214  35
  -5   1   6 771.943 25.9862  37
  -5   1   6 779.386 26.0830  33
  -5  -1   5 585.885 20.6074   2
  -5   1   5 560.753 21.0293   1
  -5  -1   5 589.880 20.5813   3
  -5   1   5 553.589 20.5944   4
  -5   1   5 591.731 21.4133  35
  -5  -1   5 581.920 20.2536  36
  -5   1   5 574.841 21.0170  37
  -5   1   5 594.400 21.1363  33
  -5   1   4 169.381 11.8018   1
  -5  -1   4 163.949 10.1666   3
  -5  -1   4 141.803 10.1647   2
  -5   1   4 155.016 10.0554   4
  -5   1   4 138.933 11.5022  35
  -5   1   4 157.015 11.1114  37
  -5  -1   4 137.610 8.68512  36
  -5   1   4 145.532 11.2486  33
  -5   1   3 140.024 11.7221   1
  -5   1   3 143.768 10.4197   4
  -5   1   3 164.181 11.5341  35
  -5   1   3 142.393 11.3148  37
  -5   1   3 175.396 11.6771  33
  -5  -1   2 9.38341 8.95348   3
  -5   1   2-4.19189 10.2334   1
  -5   1   2 5.70210 7.43075   4
  -5  -1   2 1.03664 2.98994  34
  -5   1   2 2.19252 10.1546  35
  -5   1   2 1.19010 9.87489  37
  -5   1   2 2.09974 9.87287  33
  -5  -1   1 75.4421 9.31120   2
  -5  -1   1 72.7079 9.26630   3
  -5   1   1 63.6351 9.50768   2
  -5   1   1 75.0213 10.3995   1
  -5   1   1 72.8022 8.14796   4
  -5   1   1 72.0658 9.94956  33
  -5   1   1 55.7461 9.74008  37
  -5   1   1 69.3450 10.5744  35
  -5  -1   1 63.6960 4.43800  34
  -5   1   0 519.763 19.2241   2
  -5  -1   0 565.117 19.3432   3
  -5  -1   0 563.944 19.3147   2
  -5  -1   0 496.112 17.1024  34
  -5   1  -1 100.830 5.26548  13
  -5   1  -1 108.776 8.41450  15
  -5   1  -1 94.5756 10.4987   1
  -5  -1  -1 88.5456 9.08333   2
  -5  -1  -1 94.2201 9.32419   3
  -5   1  -1 106.758 9.56088   4
  -5  -1  -1 94.4002 7.27992  34
  -5   1  -1 113.034 10.7350  35
  -5   1  -1 94.5130 10.4110  37
  -5   1  -1 99.0206 10.5218  33
  -5   1  -2 60.3620 4.91993  13
  -5   1  -2 64.7899 9.47418  37
  -5   1  -2 50.9221 10.1458  35
  -5  -1  -2 53.7567 8.23529   2
  -5   1  -2 53.5316 10.3533   1
  -5  -1  -2 66.4018 8.10137   3
  -5   1  -2 61.3234 8.72898   4
  -5   1  -2 43.6348 9.55793  33
  -5   1  -2 68.2400 9.22383  15
  -5   1  -3 504.228 19.5488  35
  -5   1  -3 487.503 19.2097  37
  -5   1  -3 548.825 19.4583   1
  -5  -1  -3 484.939 18.3695   3
  -5  -1  -3 520.395 18.6394   2
  -5   1  -3 540.624 18.9476   4
  -5   1  -3 495.849 19.4049  33
  -5   1  -3 516.411 16.8817  13
  -5   1  -3 523.304 19.5149  15
  -5   1  -4 30.7254 10.5136  15
  -5   1  -4 30.3915 8.19610   4
  -5   1  -4 20.0157 5.89504  25
  -5  -1  -4 15.3487 5.84028  25
  -5   1  -4 17.6823 9.36499   1
  -5  -1  -4 25.2761 7.88475   2
  -5   1  -4 30.9926 9.26105  33
  -5   1  -4 33.4869 9.53793  35
  -5   1  -4 38.5558 8.84210  37
  -5   1  -5 634.384 22.1265   4
  -5   1  -5 630.744 20.7759  20
  -5  -1  -5 630.969 20.9738  19
  -5  -1  -5 617.562 20.9028  25
  -5  -1  -5 639.712 21.8845   2
   5   1   5 664.310 22.8606  14
  -5   1  -5 701.949 23.7814  15
  -5  -1  -6 361.176 13.1281  20
  -5  -1  -6 350.044 13.2499  19
  -5   1  -6 358.390 13.4860  19
  -5   1  -6 341.192 13.0902  20
  -5   1  -6 384.544 17.0927  15
   5   1   6 364.536 16.0913  14
  -5  -1  -6 350.732 13.1522  25
  -5  -1  -6 380.810 13.8418   2
  -5  -1  -7 21.4604 5.91047   4
  -5  -1  -7 29.8287 6.48739  20
  -5   1  -7 17.9157 6.71940  20
  -5   1  -7 26.8420 7.08811  19
  -5  -1  -7 23.2429 6.74244  19
  -5  -1  -7 18.4956 6.58648  25
   5   1   7 32.0322 10.6975  14
  -5  -1  -8 329.169 13.1856  25
  -5   1  -8 335.149 13.5466  19
  -5  -1  -8 349.441 13.0674  20
  -5  -1  -8 332.677 13.2312  19
  -5   1  -8 338.019 13.0845  20
   5   1   8 336.855 16.6412  14
  -5   1  -9 107.930 8.78930  19
  -5  -1  -9 110.953 8.69586  19
  -5   1  -9 114.636 8.61415  20
  -5  -1  -9 117.489 8.51123  20
  -5   1 -10 226.846 11.1389  20
  -5   1 -10 218.970 11.3181  19
  -5  -1 -10 213.708 10.8203  20
  -5  -1 -10 219.209 11.1842  19
  -5   1 -10 229.306 11.7665  28
  -5  -1 -11 448.941 16.9335  19
  -5  -1 -11 435.204 16.8001  20
  -5   1 -11 458.208 16.9591  20
  -5   1 -11 447.402 17.2960  19
  -5   1 -11 420.194 17.1670  28
  -5   1 -12 32.7665 8.89262  20
  -5  -1 -12 41.3905 8.79351  20
  -5  -1 -12 49.3346 9.08623  19
  -5   1 -12 31.5657 9.30614  19
  -5   1 -12 43.5210 9.82540  28
  -5  -1 -13-2.63426 8.76991  20
  -5   1 -13 6.05502 8.87742  20
  -5  -1 -13-1.31272 8.87100  19
  -5   1 -13-7.18062 9.52604  19
  -5  -1 -13-4.00834 11.5987  29
  -5   1 -13-6.55885 9.35085  28
  -5  -1 -13 2.31300 10.4850  28
  -5  -1 -14-0.13728 8.79822  20
  -5  -1 -14 18.9282 8.96086  19
  -5   1 -14 13.3201 8.46088  28
  -5  -1 -14 2.94353 11.7849  29
  -5  -1 -14-0.60316 10.2790  28
  -5  -1 -15 29.4018 8.43102  20
  -5  -1 -15 38.2127 8.79363  19
  -5  -1 -15 28.6659 10.0886  28
  -5  -1 -15 39.5897 11.9767  29
  -5  -1 -16 5.51539 7.58482  20
  -5  -1 -16 14.2198 8.94329  28
  -5  -1 -16 22.3288 11.3333  29
  -5   1 -16-0.92128 7.96948  16
  -5  -1 -17 0.83511 10.3038  29
  -5   1 -17 6.68095 6.83309  16
  -5  -1 -18 0.33186 8.77894  29
  -5   1 -18-2.70147 5.60468  16
  -5  -1 -18 2.88192 5.54855  16
  -5  -1 -19 14.3120 6.98070  29
  -5  -2  22 19.2631 4.47390  31
  -5   2  21-4.50779 5.49839  31
  -5  -2  21 3.14681 5.87749  31
  -5  -2  21-10.9501 4.88736  18
  -5  -2  20 4.16436 4.95258  22
  -5   2  20 8.76560 6.74491  31
  -5  -2  20-3.41528 6.88799  31
   5  -2 -19-3.66657 6.20319  20
  -5   2  19 12.8358 7.51363  31
   5  -2 -18 28.0537 7.01782  20
  -5   2  18 23.8168 8.36267  31
   5  -2 -17 4.93258 7.50022  20
  -5  -2  17 17.4288 16.1463  36
  -5   2  17 14.8582 8.41341  31
  -5   2  16 14.7045 8.35276  31
   5  -2 -16 10.5072 7.66960  20
  -5   2  15 9.76515 8.41783  31
  -5   2  15-12.4200 7.51522  21
   5  -2 -15 10.6510 7.82821  20
  -5   2  14 26.7208 7.77244  31
   5  -2 -14 10.6739 7.58635  20
  -5   2  14 19.4249 7.58615  21
  -5   2  13 316.919 13.5995  31
  -5   2  13 351.921 13.6211  21
   5  -2 -13 341.711 13.3322  20
  -5   2  12-0.60631 6.83477  31
  -5   2  12 0.95828 7.16979  21
   5   2 -11 73.2443 9.70182  15
  -5   2  11 75.2554 5.13479  24
  -5  -2  11 82.0588 6.84128  21
  -5   2  11 89.5911 8.02286  21
  -5   2  10 361.331 12.3716  24
  -5   2  10 384.917 13.8133  21
  -5  -2  10 359.835 13.1028  21
   5   2 -10 348.217 15.2122  15
  -5  -2  10 339.707 13.3060   2
  -5   2   9 92.8373 5.43958  24
  -5   2   9 91.9917 7.81514  21
  -5  -2   9 92.3801 6.86799  21
  -5   2   9 92.9012 7.82129  23
  -5   2   9 84.7756 9.52951  33
  -5   2   9 91.0390 9.34302   1
  -5  -2   9 96.0395 7.63294   2
  -5   2   9 91.5465 9.92109  35
  -5   2   9 90.9098 9.43686  37
   5   2  -9 86.1419 8.93017  15
  -5   2   9 97.0625 14.4119  14
  -5   2   8 6.42222 6.82837  23
  -5   2   8 11.2479 6.77972  21
  -5  -2   8 8.79319 5.96924  21
  -5  -2   8 5.25571 7.26265   2
  -5   2   8 8.38937 9.32774   1
  -5  -2   8 9.26624 7.41214   3
  -5   2   8 4.52733 9.79434  35
  -5   2   8 4.23128 9.06168  37
  -5   2   8-3.02620 9.00700  33
   5   2  -8 11.8724 8.17764  15
  -5   2   8 16.1460 13.4321  14
  -5   2   7 413.564 15.1822  21
  -5   2   7 408.993 15.1537  23
  -5  -2   7 420.894 14.7490  21
  -5   2   7 407.813 17.3784  33
  -5   2   7 413.541 17.4886   1
  -5  -2   7 432.226 16.3440   2
  -5   2   7 426.920 17.6496  35
  -5   2   7 406.084 17.3307  37
  -5  -2   7 461.862 17.7604  36
  -5  -2   7 441.922 16.5042   3
  -5   2   7 438.389 19.4973  14
   5   2  -7 419.120 16.1853  15
  -5   2   6 1217.63 39.1275  21
  -5   2   6 1223.57 39.1114  23
  -5   2   6 1288.68 41.2902  14
  -5   2   6 1297.78 40.6705   1
  -5  -2   6 1232.96 40.1648   2
  -5   2   6 1250.56 40.8606  33
  -5  -2   6 1291.63 40.3734   3
   5  -2  -6 1219.20 39.7025  34
  -5   2   6 1238.28 41.0188  35
  -5   2   6 1254.76 40.8205  37
  -5  -2   6 1305.68 40.9542  36
  -5   2   5 164.183 12.8548  14
  -5   2   5 170.362 12.4071   1
  -5   2   5 189.140 12.5239  33
  -5  -2   5 221.097 11.3440   3
  -5   2   5 165.141 11.5782   4
   5  -2  -5 195.475 9.66189  34
  -5   2   5 176.766 12.9098  35
  -5  -2   5 193.853 11.2008  36
  -5   2   5 204.652 12.6400  37
  -5   2   4 14.4588 9.31024  14
  -5   2   4 12.3666 10.2185   1
  -5  -2   4 5.10014 8.60897   3
   5  -2  -4 22.5797 6.25394  34
  -5  -2   4 19.9034 8.01493  36
  -5   2   4 6.69887 9.39994   4
  -5   2   3 72.2397 10.6515   1
   5  -2  -3 80.9689 6.04106  34
  -5   2   3 78.8431 8.52668  14
  -5   2   3 86.8231 9.83375   4
  -5   2   2 412.036 16.7521   1
  -5  -2   2 397.568 13.6510  34
   5  -2  -2 374.231 13.1285  34
  -5   2   2 339.973 13.7365  14
  -5   2   2 392.997 14.5580  13
  -5   2   2 391.842 12.7981  15
  -5   2   2 411.491 15.6301   4
  -5   2   1 155.396 11.9351   1
   5  -2  -1 152.370 7.56148  34
  -5  -2   1 148.486 8.15244  34
  -5   2   1 157.719 10.2687   4
  -5   2   1 167.089 8.97690  13
  -5   2   1 160.043 7.94384  15
  -5  -2   0 224.396 9.63000  34
   5   2   0 185.750 7.42104  13
  -5   2   0 236.978 9.68350  13
  -5   2   0 230.082 9.92606  15
  -5   2  -1 12.2016 9.02149   4
  -5   2  -1 19.6760 8.40006  15
  -5   2  -1 20.6655 6.86525  13
  -5   2  -1 7.21811 10.2022   1
  -5  -2  -1 21.3264 8.77377   3
  -5  -2  -1 11.9828 7.28500  34
  -5   2  -2 203.989 12.6742   1
  -5  -2  -2 182.058 10.6414  34
  -5   2  -2 187.317 11.1735  15
  -5   2  -2 180.486 9.29261  13
  -5  -2  -2 189.781 11.3550   3
  -5   2  -2 198.552 11.4916   4
  -5   2  -3 2805.63 86.1006   4
  -5  -2  -3 2842.14 85.9872   3
  -5   2  -3 2740.14 86.2126  35
  -5  -2  -3 2663.45 85.7917  34
  -5   2  -3 2729.60 86.1866  37
  -5   2  -3 2869.39 86.1021   1
  -5  -2  -3 2808.44 85.9658   2
  -5   2  -3 2703.56 85.1573  13
  -5   2  -3 2805.46 86.1514  15
  -5   2  -3 2774.50 86.2140  33
  -5   2  -4 326.042 12.8275  19
  -5  -2  -4 349.476 13.9347   3
  -5   2  -4 327.675 14.9994   1
  -5  -2  -4 335.673 14.1775   2
  -5  -2  -4 348.573 15.4208  34
  -5   2  -4 362.209 15.5513  35
  -5   2  -4 334.926 15.0586  37
  -5   2  -4 338.808 15.7647  15
  -5   2  -4 335.046 15.0816  33
  -5  -2  -5 145.270 7.62819  25
  -5   2  -5 131.656 10.9480  35
  -5   2  -5 128.580 10.3718  37
  -5  -2  -5 135.006 8.65271   3
  -5   2  -5 144.738 10.6192   1
  -5  -2  -5 126.166 8.97092   2
  -5   2  -5 137.819 12.0618  15
  -5   2  -5 140.621 10.4638  33
  -5  -2  -6 28.8609 6.34232  25
  -5   2  -6 18.1380 9.26759  35
  -5   2  -6 11.8839 8.33771  37
  -5   2  -6 16.6369 6.52106  20
  -5   2  -6 21.7628 11.4360  15
  -5   2  -6 7.49686 8.21201  33
  -5  -2  -6 10.4403 6.93657   2
  -5   2  -6 5.27413 8.24679   1
  -5  -2  -7 27.9772 6.71480  20
  -5   2  -7 25.5871 6.86687  20
  -5   2  -7 15.9975 7.20790  19
  -5  -2  -7 26.7164 6.84533  19
   5   2   7 12.8920 11.4138  14
  -5   2  -7 42.3659 11.9785  15
  -5  -2  -7 17.8988 6.60396  25
  -5  -2  -8 10.8668 6.83420  20
  -5   2  -8 1.91038 7.04085  20
  -5  -2  -8 5.74575 6.94206  25
  -5   2  -8 0.45169 7.53892  19
  -5  -2  -8 4.10967 6.87605  19
   5   2   8 4.07744 12.0837  14
  -5   2  -9 79.5172 8.31124  20
  -5  -2  -9 76.7767 7.98430  20
  -5  -2  -9 69.6551 8.01850  25
  -5  -2  -9 77.0169 7.99672  19
  -5   2  -9 73.5982 8.61246  19
   5   2   9 59.5126 13.3929  14
  -5   2  -9 73.3613 10.2730  29
  -5  -2 -10-20.4763 7.90178  19
  -5   2 -10 7.89889 8.52099  19
  -5   2 -10-8.20673 7.99577  20
  -5  -2 -10 5.66413 7.76880  20
   5   2  10-25.0589 13.5404  14
  -5   2 -10 8.05847 8.34503  28
  -5   2 -10 0.75615 10.4917  29
  -5  -2 -11 1995.44 61.0631  19
  -5  -2 -11 1947.65 60.9628  20
  -5   2 -11 1947.74 61.2531  19
  -5   2 -11 1891.84 61.6445  29
  -5  -2 -12 86.4917 9.20343  20
  -5   2 -12 86.2566 12.4740  29
  -5  -2 -12 84.0467 12.0765  29
  -5  -2 -12 84.4675 9.36509  19
  -5  -2 -13 2.06516 8.55608  20
  -5  -2 -13-5.17026 11.4621  29
  -5   2 -13-4.58677 11.7648  29
  -5  -2 -13-7.55805 8.82313  19
  -5  -2 -14 15.8719 8.58987  20
  -5  -2 -14 11.8548 10.7532  28
  -5   2 -14 19.6049 11.9675  29
  -5  -2 -14 1.78305 12.0624  29
  -5  -2 -14 7.76646 8.53838  19
  -5   2 -14 15.0299 9.16759  16
  -5  -2 -15 27.2206 8.05470  20
  -5   2 -15 23.3629 11.6719  29
  -5  -2 -15 14.8034 11.2774  29
  -5  -2 -15 23.1169 10.3956  28
  -5   2 -15 20.6288 8.63795  16
  -5  -2 -15 10.9982 8.09858  19
  -5  -2 -16 5.78969 7.33876  20
  -5   2 -16-11.3261 11.1945  29
  -5  -2 -16-1.00920 9.55461  28
  -5  -2 -16-7.97247 10.9460  29
  -5   2 -16-0.51257 7.49393  16
  -5   2 -17-1.39356 6.67689  16
  -5  -2 -17-2.93339 8.08492  28
  -5   2 -17-5.60366 9.86768  29
  -5  -2 -17-12.7226 9.94998  29
  -5   2 -18-6.46135 5.31931  16
  -5   2 -18 12.3950 8.35006  29
  -5  -2 -18 4.82529 8.63008  29
  -5  -2 -19 66.9155 6.89354  29
  -5   3  21 8.38994 4.78260  31
  -5  -3  21 10.7916 4.61737  18
  -5  -3  20-3.64975 6.77401  31
  -5   3  20 13.2701 6.38554  31
  -5  -3  19-4.27703 5.28896  22
  -5   3  19-3.74914 7.23914  31
   5  -3 -19-7.39015 6.15223  20
  -5   3  18-1.98677 7.84916  31
   5  -3 -18 0.50298 6.96342  20
  -5  -3  17 21.4123 16.3593  36
  -5   3  17 20.3646 8.57016  31
   5  -3 -17 2.72760 7.58611  20
  -5  -3  16 21.0399 16.5997  36
  -5   3  16 10.2778 8.41357  31
   5  -3 -16 19.6564 7.98635  20
  -5   3  16 25.2377 7.44748  21
  -5   3  15 9.47775 8.40873  31
  -5   3  15-0.27266 7.99667  21
   5  -3 -15 0.36853 7.96596  20
  -5  -3  14 16.3800 15.8142  36
  -5   3  14-5.36163 8.13473  31
   5  -3 -14 6.93464 8.03011  20
  -5   3  14 5.86828 8.03724  21
  -5   3  13 791.040 26.3187  21
  -5   3  13 763.808 26.0639  31
  -5   3  12 5.28754 7.86114  21
  -5   3  12 3.39529 7.26753  31
  -5   3  11 11.4692 6.81095  31
  -5   3  11 23.9439 7.71171  21
  -5   3  11 19.1650 7.87673  23
   5   3 -11 3.64562 10.0838  15
  -5   3  11 21.1205 15.4306  14
  -5  -3  11 24.4452 6.11937  21
  -5  -3  10 98.7716 7.72225   2
  -5  -3  10 114.988 7.70276   3
   5   3 -10 104.231 10.8774  15
  -5   3  10 98.5635 15.5273  14
  -5   3  10 131.472 8.65252  23
  -5   3  10 112.014 8.74015  21
  -5  -3  10 120.224 7.29621  21
  -5   3   9 2.13999 7.17028  21
  -5   3   9 0.39298 7.51058  23
  -5  -3   9-3.39008 6.13963  21
  -5   3   9-13.1424 9.04137  33
  -5  -3   9 3.32070 7.09754   2
  -5   3   9 6.02182 9.25660   1
  -5  -3   9-1.07538 7.33748   3
  -5  -3   9-9.19140 11.5494  36
  -5   3   9-0.99643 9.54927  35
  -5   3   9 8.88052 8.87956  37
  -5   3   9 1.23937 14.3378  14
   5   3  -9 8.69697 9.54396  15
  -5   3   8 39.9271 7.52198  23
  -5  -3   8 39.0896 6.31088  21
   5  -3  -8 45.7099 10.1213  34
  -5   3   8 42.2551 9.70907  33
  -5   3   8 40.8337 9.94966   1
  -5  -3   8 42.9278 8.31059   3
  -5  -3   8 34.4059 8.14255   2
  -5   3   8 45.8389 10.5622  35
  -5   3   8 29.7608 9.65036  37
  -5  -3   8 52.1600 11.6393  36
  -5   3   8 44.5793 13.4799  14
   5   3  -8 35.6855 9.69835  15
  -5   3   7 9.86780 7.24114  23
  -5  -3   7 13.2039 6.15187  21
  -5  -3   7 13.5844 8.34089   3
  -5   3   7 19.6910 10.0209   1
  -5   3   7 0.93346 12.3614  14
  -5  -3   7 2.06593 10.7190  36
   5  -3  -7 6.94332 9.14544  34
  -5   3   6 300.885 15.0441   1
  -5  -3   6 311.044 11.5299  21
  -5   3   6 268.927 11.9081  23
  -5   3   6 308.035 15.9426  14
   5  -3  -6 288.032 13.6923  34
  -5  -3   6 313.976 15.0327  36
  -5   3   5 2731.74 86.6107   1
  -5  -3   5 2796.09 85.0730  22
  -5  -3   5 2822.53 86.7387  36
   5  -3  -5 2710.53 85.8208  34
  -5   3   5 2805.74 86.5255  14
   5  -3  -4 12.5410 8.06970  34
  -5   3   4 16.1801 11.1447   1
  -5   3   4 31.7713 9.61543  14
  -5   3   4 9.48384 3.83404  15
  -5   3   3 57.9959 10.0177  13
   5  -3  -3 53.0435 7.64491  34
  -5   3   3 32.3968 11.2191   1
  -5   3   3 40.7870 8.88342  14
  -5   3   3 43.7335 5.44241  15
  -5   3   2 11.7779 8.54103  13
  -5  -3   2 24.5174 8.03948  34
   5  -3  -2 23.7647 7.37737  34
  -5   3   2 13.9021 11.4258   1
  -5   3   2 14.0340 6.32304  15
   5  -3  -1 174.415 9.85871  34
  -5  -3   1 174.602 10.2625  34
  -5   3   1 197.116 13.1401   1
  -5   3   1 172.371 9.57515  15
  -5   3   1 166.634 10.4004  13
   5   3  -1 177.963 9.01172  13
   5   3   0 22.1645 6.08190  13
  -5   3   0 25.2785 8.24877  13
  -5  -3   0 22.9517 8.50453  34
  -5   3   0 8.14249 2.49496  14
  -5   3   0 19.5173 8.10578  15
  -5   3  -1-0.87112 7.97846  13
   5   3   1-1.73455 5.49879  13
  -5  -3  -1 5.70328 8.46405  34
  -5   3  -1 13.3026 10.7889   1
  -5   3  -1-12.2895 9.12046  15
  -5  -3  -2-1.32061 8.83175  34
  -5   3  -2 9.26872 9.84590  15
  -5   3  -2-0.25785 8.10249  13
  -5   3  -2 6.31388 10.7767   1
  -5   3  -3 2073.55 65.2976  19
  -5  -3  -3 2156.92 66.6847  34
  -5   3  -3 2115.97 65.1884  16
  -5   3  -3 2170.34 66.9625  15
  -5   3  -3 2109.45 66.0892  13
  -5   3  -3 2153.35 66.9502   1
  -5   3  -4 72.6516 7.30854  19
  -5   3  -4 77.1643 6.97633  16
  -5  -3  -4 86.2432 11.0229  34
  -5   3  -4 70.2120 11.4484  15
  -5   3  -4 78.4125 8.67118  13
  -5  -3  -4 75.5292 9.10981   3
  -5   3  -4 54.0140 10.6418   1
  -5   3  -5 1.86351 9.50799  37
  -5   3  -5 10.4984 10.2632  35
  -5   3  -5 1.37916 6.52035  16
  -5   3  -5 3.72815 9.85613  33
  -5  -3  -5 11.6212 11.0331  34
  -5   3  -5 12.4106 10.9370  15
  -5   3  -5 20.8828 9.91476   1
  -5  -3  -5 1.93768 7.85673   3
  -5  -3  -5 2.46782 7.73561   2
  -5  -3  -6 23.3412 7.57722   2
  -5   3  -6 30.4613 9.26324   1
  -5  -3  -6 32.5944 7.10571   3
  -5   3  -6 15.7963 9.53784  35
  -5   3  -6 21.6966 9.00262  37
  -5  -3  -6 17.1751 6.41378  25
  -5   3  -6 28.3236 11.7204  15
  -5   3  -6 2.41883 9.13790  33
  -5  -3  -6 5.10087 11.5599  34
  -5  -3  -7 5.37032 6.72475   2
  -5   3  -7-0.16260 7.79626   1
  -5   3  -7-5.69688 8.58124  35
  -5   3  -7-0.93140 7.82601  37
  -5   3  -7 0.66497 7.45872  19
  -5  -3  -7 7.35791 6.54725  25
  -5   3  -7 9.02365 12.5235  15
  -5   3  -7-7.36291 8.19340  33
  -5  -3  -8-1.86287 7.00968  25
  -5   3  -8-0.97566 8.00119  19
  -5  -3  -8 4.83382 7.15022  19
   5   3   8 2.75867 12.7781  14
  -5   3  -8 12.1908 12.7850  15
  -5   3  -8 10.0693 9.34002  29
  -5  -3  -9 91.2465 8.25472  20
  -5  -3  -9 63.3935 8.02144  25
  -5  -3  -9 79.4318 8.07134  19
   5   3   9 61.8759 14.1278  14
  -5   3  -9 63.1692 10.0379  29
  -5  -3 -10 16.4963 8.02694  20
  -5  -3 -10 13.5442 7.99518  25
   5   3  10 13.5772 14.3597  14
  -5   3 -10 23.7846 10.6316  29
  -5  -3 -10 10.9673 8.08401  19
  -5   3 -10 17.1650 8.78768  16
   5   3  11 1313.77 47.1881  14
  -5   3 -11 1276.00 43.9388  29
  -5  -3 -11 1386.54 43.9318  29
  -5   3 -11 1357.47 43.4164  16
  -5  -3 -11 1357.81 43.1659  20
  -5  -3 -11 1372.39 43.1161  19
  -5   3 -12 203.457 13.7961  29
  -5  -3 -12 218.491 13.6197  29
  -5   3 -12 198.463 12.0024  16
  -5  -3 -12 197.965 11.4576  20
  -5  -3 -12 208.692 11.3810  19
  -5   3 -13 123.077 12.8431  29
  -5  -3 -13 109.921 12.1626  29
  -5  -3 -13 112.956 9.63137  19
  -5   3 -13 121.495 10.6202  16
  -5  -3 -13 116.509 9.88940  20
  -5   3 -14 10.3971 11.7962  29
  -5  -3 -14 7.40870 11.0902  29
  -5  -3 -14 10.6031 8.46388  20
  -5  -3 -14 6.80346 8.42189  19
  -5   3 -14-4.52755 9.10823  16
  -5   3 -15 90.6374 9.04646  16
  -5  -3 -15 74.3493 11.4663  29
  -5   3 -15 78.2740 12.1898  29
  -5  -3 -15 82.6512 11.1116  28
  -5  -3 -15 79.2725 8.52036  20
  -5  -3 -15 74.6917 8.47543  19
  -5   3 -16 17.2058 7.39841  16
  -5   3 -16-0.29152 10.7329  29
  -5  -3 -16 3.05096 10.1091  29
  -5  -3 -16 6.56375 9.56520  28
  -5  -3 -16 11.2393 7.08690  20
  -5  -3 -16 11.2027 6.89051  19
  -5   3 -17 11.8718 6.30309  16
  -5  -3 -17-7.28492 8.35652  28
  -5   3 -17-4.42699 9.34943  29
  -5  -3 -17-5.01653 9.38111  29
  -5  -3 -17-2.90031 6.12428  20
  -5   3 -18 11.7315 7.67911  29
  -5  -3 -18 3.73027 7.44482  29
  -5   3 -18-2.56832 4.91196  16
  -5  -4  20 7.26071 5.22632  18
  -5   4  20 10.5388 5.60947  31
  -5  -4  19 15.6626 6.54591  18
  -5   4  19 24.3533 6.79811  31
   5  -4 -19 8.04036 5.81948  20
  -5   4  18 3.27651 7.28545  31
  -5   4  18-4.37486 7.33812  30
   5  -4 -18-1.95063 6.85675  20
  -5   4  17 22.4513 8.06061  31
  -5   4  17 28.3352 8.29987  30
  -5  -4  17 24.5793 6.02120  22
  -5   4  17 19.1321 7.16406  21
   5  -4 -17 13.7715 7.55580  20
   5  -4 -16 2.47622 8.13459  20
  -5   4  16 11.1077 7.90167  21
  -5   4  16 8.97222 8.67389  30
  -5   4  16 1.17082 8.25060  31
  -5  -4  16 32.6914 16.9871  36
  -5  -4  16 0.55016 6.17523  22
  -5   4  15 3.21133 8.37142  21
   5  -4 -15-6.00392 8.29087  20
  -5  -4  15-13.0668 16.6150  36
  -5   4  15 5.08031 8.26797  31
  -5   4  14 65.8876 9.35917  21
  -5  -4  14 76.0266 16.9388  36
  -5   4  14 86.8361 9.07982  31
  -5  -4  13 943.286 36.2587  36
  -5   4  13 918.731 29.9372  21
  -5   4  13 859.763 29.5572  31
  -5  -4  12 13.3692 15.2707  36
  -5   4  12 1.84315 7.46159  31
  -5   4  12-1.74740 8.44567  21
  -5   4  12 11.3117 8.30918  23
   5   4 -12 3.97020 11.6700  15
  -5   4  12-7.51000 16.9658  14
  -5  -4  11-5.59516 13.7215  36
   5   4 -11 13.0028 11.1008  15
  -5   4  11 1.70260 15.6234  14
  -5   4  11-3.76448 7.10160  31
  -5   4  11 3.17743 8.10314  21
  -5   4  11-2.65632 8.32427  23
  -5   4  10 8.28761 7.97935  23
  -5  -4  10 16.5418 6.01221  21
  -5  -4  10 23.4397 7.24068   3
  -5  -4  10 16.1189 6.75445   2
  -5   4  10 24.6823 15.2700  14
   5   4 -10 28.5573 11.1981  15
  -5   4  10 23.0888 6.72559  31
  -5  -4  10 24.3729 13.2924  36
  -5   4   9 10.3255 7.80674  23
  -5  -4   9-0.44833 6.02212  21
  -5   4   9 19.5913 9.74751   1
  -5  -4   9 7.33948 7.98886   3
  -5  -4   9 15.2514 7.78233   2
  -5   4   9 6.72458 13.6658  14
   5   4  -9 3.80163 10.7565  15
  -5   4   9 5.89645 9.95401  33
   5  -4  -9-8.90178 11.0890  34
  -5  -4   9 19.2039 12.5038  36
  -5   4   9 5.52905 10.5934  35
  -5   4   9-1.72995 10.0041  37
   5  -4  -8-1.64004 10.4095  34
  -5   4   8 19.0126 10.3280   1
  -5   4   8 13.6988 7.50751  23
  -5  -4   8 17.4553 6.29428  21
  -5   4   8 19.0997 13.3991  14
   5   4  -8 20.5264 10.8062  15
  -5   4   8 11.2839 5.53240   5
  -5  -4   8 16.5304 11.8387  36
  -5   4   7 20.0233 12.2620  14
  -5  -4   7-0.37409 5.43367  22
  -5   4   7 12.0684 7.42703  23
  -5  -4   7 0.75986 6.25088  21
  -5   4   7 15.8711 10.6242   1
  -5  -4   7 4.25874 11.1892  36
   5  -4  -7 19.3865 9.99156  34
  -5   4   7 12.8894 5.60328   8
  -5   4   6 135.369 12.4060   1
  -5   4   6 147.859 7.47719   8
  -5   4   6 129.321 8.54722  23
  -5  -4   6 140.032 6.96198  22
  -5  -4   6 135.976 7.95724  21
  -5  -4   6 124.678 12.4437  36
   5  -4  -6 151.849 11.4397  34
  -5   4   6 131.755 13.2388  14
  -5  -4   5 484.902 17.4243  21
  -5  -4   5 518.775 17.0222  22
  -5   4   5 527.308 17.1776   8
  -5  -4   5 489.837 17.1983  18
  -5  -4   5 514.860 20.7442  36
   5  -4  -5 518.288 19.3565  34
  -5   4   5 509.006 20.6395   1
  -5   4   4 46.0626 10.2998  13
  -5  -4   4 42.6253 5.71762  22
  -5   4   4 47.3929 7.24150  23
  -5  -4   4 48.7294 6.47419  21
  -5  -4   4 51.2629 5.56309  18
  -5   4   4 41.1712 11.6477   1
  -5   4   4 43.5373 6.30744   8
   5  -4  -4 54.9137 9.34041  34
  -5  -4   3 169.124 8.89315  21
  -5   4   3 166.707 8.87121  23
  -5  -4   3 180.528 8.18501  22
  -5   4   3 193.606 8.51458   8
  -5   4   3 210.741 13.5556   1
  -5  -4   3 180.089 8.05914  18
  -5   4   3 172.143 12.0219  13
   5  -4  -3 164.518 10.9871  34
  -5  -4   3 187.105 11.7564  34
  -5   4   2 516.923 17.8329   8
  -5   4   2 548.535 21.4945   1
  -5  -4   2 542.747 17.6247  22
  -5   4   2 510.407 18.7903  15
  -5   4   2 552.048 20.2823  13
   5   4  -2 506.979 18.9847  13
   5  -4  -2 507.195 19.5401  34
  -5  -4   2 554.187 19.8104  34
  -5   4   1 105.026 10.6391  13
  -5   4   1 124.097 12.9392   1
   5  -4  -1 109.762 10.0676  34
  -5  -4   1 117.242 10.0492  34
  -5   4   1 110.566 9.87162  15
   5   4  -1 122.407 9.00223  13
  -5  -4   0 0.15815 8.99658  34
  -5   4   0-4.18664 8.94993  15
   5   4   0 9.90409 7.38494  13
  -5   4   0-2.64330 9.30595  13
  -5   4  -1 507.367 16.6680   8
  -5  -4  -1 477.065 18.9004  34
   5  -4   1 462.045 17.0648  36
  -5   4  -1 483.503 16.5792  16
  -5   4  -1 502.287 20.5647   1
  -5   4  -1 493.971 19.1863  15
  -5   4  -1 497.289 18.8523  13
   5   4   1 479.541 17.2750  13
   5   4   2 34.3025 7.01980  13
  -5   4  -2 37.6011 6.19020   8
  -5  -4  -2 30.5245 10.1149  34
   5  -4   2 23.5808 7.79045  36
  -5   4  -2 35.3575 9.65679  13
  -5   4  -2 29.3432 10.1690  15
  -5   4  -2 27.2088 6.34053  16
  -5   4  -2 28.8111 11.2855   1
  -5   4  -3 500.076 17.2834   8
  -5  -4  -3 536.297 20.5800  34
  -5   4  -3 524.095 17.6918  16
  -5   4  -3 525.415 20.9188  15
  -5   4  -3 535.950 19.8341  13
  -5   4  -3 501.250 20.8346   1
  -5  -4  -4 93.5339 11.5135  34
  -5   4  -4 74.6117 11.4365   1
  -5   4  -4 71.7990 9.58538  13
  -5   4  -4 62.7414 11.5163  15
  -5   4  -4 56.5123 6.20217   8
  -5   4  -5 64.9886 6.06256   5
  -5   4  -5 90.6713 12.3807  15
  -5   4  -5 53.1617 9.65883  13
  -5  -4  -5 79.5641 12.1042  34
  -5   4  -5 72.6673 10.8690   1
  -5   4  -6 41.4773 10.5168  35
  -5   4  -6 41.2878 10.2661  37
  -5   4  -6 37.1360 5.44133   5
  -5  -4  -6 50.9216 12.1153  34
  -5   4  -6 32.3298 10.2016  33
  -5   4  -6 36.8342 12.2389  15
  -5   4  -6 45.6145 9.50554  13
  -5   4  -6 23.4688 9.81589   1
  -5  -4  -6 41.8907 8.05700   3
  -5  -4  -7 9.28408 7.46471   2
  -5   4  -7 17.9636 8.85730   1
  -5   4  -7 19.5570 9.04066  33
  -5  -4  -7 13.2892 12.7254  34
  -5   4  -7-3.70073 12.8589  15
  -5   4  -7-7.79489 9.35427  13
  -5  -4  -7-1.33598 6.63870  25
  -5   4  -7-5.41712 9.44151  35
  -5   4  -7 11.7367 8.97599  37
  -5   4  -8 0.89060 8.21579  16
  -5  -4  -8-5.09804 6.84912  25
  -5  -4  -8 10.3156 8.44431  29
  -5   4  -8-8.60194 13.6997  15
  -5  -4  -9 7.54127 7.60451  19
  -5   4  -9-0.13788 8.40615  16
   5   4   9-17.0761 14.6063  14
  -5   4  -9 2.86275 13.8722  15
  -5  -4  -9 8.29774 7.72816  25
  -5   4  -9-14.9569 10.1697  29
  -5  -4  -9 7.21454 8.98476  29
  -5  -4 -10 1.37819 8.36092  20
  -5  -4 -10 7.69780 7.96480  19
  -5   4 -10 16.8983 9.03776  16
   5   4  10 7.34026 14.7337  14
  -5  -4 -10 0.98099 8.08308  25
  -5   4 -10-3.26775 10.4829  29
  -5  -4 -10-0.70562 9.68563  29
  -5   4 -11 270.728 14.9617  29
  -5  -4 -11 283.404 14.2005  29
  -5  -4 -11 273.753 12.9456  20
  -5  -4 -11 280.552 12.6813  19
   5   4  11 272.342 19.5511  14
  -5   4 -11 279.699 13.6008  16
  -5   4 -12 9.57789 11.2055  29
  -5  -4 -12 46.2483 10.8783  29
  -5  -4 -12 27.8638 8.72233  20
  -5   4 -12 31.1194 9.54056  16
  -5  -4 -12 27.1226 8.70897  19
  -5   4 -13 2.90918 11.2780  29
  -5  -4 -13-10.6078 10.8909  29
  -5  -4 -13 2.55821 8.62409  20
  -5   4 -13-7.39427 9.03084  16
  -5  -4 -13-14.9052 8.41658  19
  -5   4 -14 40.5133 11.5360  29
  -5  -4 -14 38.2049 10.7248  29
  -5  -4 -14 42.7873 8.40461  20
  -5   4 -14 27.0377 8.92350  16
  -5  -4 -14 45.3449 8.05172  19
  -5  -4 -15 25.5606 9.87227  29
  -5   4 -15 11.7488 10.5463  29
  -5  -4 -15 12.6684 10.5063  28
  -5  -4 -15 18.5916 7.48659  20
  -5   4 -15 17.4771 8.07730  16
  -5  -4 -15 15.7616 7.29353  19
  -5   4 -16 28.3153 9.82025  29
  -5  -4 -16 10.9936 9.30173  29
  -5  -4 -16 34.3006 9.32517  28
  -5  -4 -16 17.5749 6.77270  20
  -5   4 -16 18.2957 7.03237  16
  -5  -4 -16 24.9346 6.42289  19
  -5   4 -17-3.61855 5.80504  16
  -5   4 -17-3.01992 8.39486  29
  -5  -4 -17-1.42969 7.82119  29
  -5  -4 -17-1.76366 8.16467  28
  -5  -4 -17 9.23246 5.83957  20
  -5  -4 -18 0.50680 6.06214  28
  -5   4 -18-0.25771 4.42528  16
  -5  -5  20 14.3159 4.74688  18
  -5  -5  19 0.94186 5.80629  18
   5  -5 -19-10.2523 5.42945  20
   5  -5 -18-12.8776 6.67357  20
  -5  -5  18 3.54011 6.76023  18
  -5   5  18 5.11093 7.44465  30
  -5   5  18 1.47614 6.90206  31
  -5   5  17 12.7289 8.20591  30
  -5   5  17 0.62261 7.47371  31
  -5   5  17-5.71271 7.11639  21
   5  -5 -17 4.84614 7.41823  20
  -5   5  16 0.24134 8.68669  30
  -5  -5  16-3.11898 16.2684  36
  -5   5  16-8.82427 7.95843  31
  -5   5  16-3.57140 7.93730  21
   5  -5 -16 9.25043 8.14711  20
  -5   5  15-11.8758 8.61132  21
  -5  -5  15 16.6986 6.11906  22
  -5   5  15-3.96571 8.92448  30
  -5   5  15 5.22508 8.25410  31
  -5  -5  15 17.0669 16.5749  36
  -5   5  14 14.5800 9.20001  21
  -5  -5  14 6.93546 6.09612  22
  -5   5  14-4.24826 8.15557  31
  -5   5  14-12.5903 9.04696  30
  -5  -5  14 6.85671 16.9788  36
  -5   5  13 472.391 18.1405  21
  -5  -5  13 424.311 16.3060  22
  -5   5  13 461.114 18.0200  23
  -5   5  13 486.101 17.5993  30
  -5   5  13 469.294 17.3653  31
  -5  -5  13 465.857 25.2169  36
  -5   5  12 37.0457 8.73955  30
  -5   5  12 25.7419 9.29439  21
  -5  -5  12 28.2179 6.42145  22
  -5   5  12 35.6440 9.30913  23
  -5   5  12 34.0250 8.06647  31
   5   5 -12 31.4067 12.6197  15
  -5   5  12 54.9498 17.6436  14
  -5  -5  12 39.6318 15.8615  36
  -5   5  11 1.95736 8.18679  30
  -5  -5  11-4.64230 14.3839  36
  -5  -5  11 2.94942 5.94737  22
  -5   5  11-1.53542 8.73352  23
  -5   5  11-4.50161 7.31756  31
  -5   5  11-1.81589 16.2909  14
   5   5 -11 3.71803 12.3357  15
  -5   5  10 11.6961 7.67303  30
  -5  -5  10 10.3502 13.5853  36
  -5  -5  10 1.92717 7.70455   3
  -5  -5  10 4.57705 7.29757   2
  -5   5  10 0.13184 8.51270  23
  -5  -5  10 9.24004 5.82493  22
   5  -5 -10-2.36241 12.5361  34
  -5   5  10-0.47743 6.98121  31
  -5   5  10-20.9822 15.6294  14
   5   5 -10 27.9367 12.3337  15
  -5   5   9 3.48707 7.48256  30
   5  -5  -9 6.13465 11.8647  34
  -5   5   9 4.63237 6.63259  31
  -5   5   9 9.49313 7.94714  23
  -5  -5   9 16.1963 5.81194  22
  -5   5   9-3.49540 10.3981   1
  -5   5   9 17.6135 14.1825  14
   5   5  -9-6.79597 12.2262  15
  -5  -5   9-3.44172 13.2850  36
   5  -5  -8 7.84817 11.6386  34
  -5   5   8 14.3524 5.74774   8
  -5  -5   8 3.79319 5.29056  22
  -5   5   8 12.1496 7.53312  23
  -5   5   8 6.14851 10.9724   1
  -5   5   8 18.2884 13.4946  14
  -5  -5   8 16.4457 12.6761  36
  -5  -5   7 21.2470 5.44837  22
  -5   5   7 36.1142 7.65005  23
  -5   5   7 24.1013 6.01777   8
  -5   5   7 17.6600 11.5231   1
   5  -5  -7 30.9826 10.8871  34
  -5  -5   7 17.9253 12.3148  36
  -5   5   6-6.33382 5.92352   8
  -5   5   6 11.1256 11.4662   1
  -5  -5   6 2.32593 5.77683  18
  -5  -5   6 5.68279 5.51078  22
   5  -5  -6 1.83483 10.3674  34
  -5  -5   6-0.66141 11.2837  36
  -5  -5   5 290.212 11.1767  22
  -5   5   5 308.234 11.6183   8
  -5   5   5 275.435 16.1483   1
  -5  -5   5 302.969 11.4937  18
  -5   5   5 339.881 16.0233  13
   5  -5  -5 288.431 14.8985  34
  -5   5   4 196.476 9.44453  23
  -5  -5   4 195.478 8.63011  22
  -5   5   4 187.906 9.05472   8
  -5   5   4 180.471 14.1103   1
  -5  -5   4 192.719 8.44658  18
  -5   5   4 177.306 8.20000  17
  -5   5   4 214.795 13.6844  13
   5  -5  -4 181.711 12.4516  34
  -5   5   3 5.40168 10.5921  13
  -5   5   3 9.90055 6.79151  23
  -5  -5   3 4.27773 5.47590  22
  -5   5   3 9.79552 6.26318   8
  -5   5   3-2.89431 11.9009   1
  -5   5   3 0.89648 5.27971  17
  -5  -5   3 0.16757 5.15628  18
   5   5  -3 10.1022 8.89966  13
   5  -5  -3 1.35458 10.1131  34
  -5  -5   3 3.98854 10.2856  34
  -5   5   2 86.1173 11.2617  13
  -5   5   2 71.1738 6.92930  23
  -5   5   2 75.0272 7.17519   8
  -5   5   2 67.1401 6.23080  17
  -5  -5   2 87.8460 11.2689  34
   5  -5  -2 74.8060 10.5063  34
  -5   5   2 86.3461 12.4421   1
   5   5  -2 85.7110 9.83787  13
  -5   5   1 14.8207 6.00159  23
  -5   5   1 10.3501 10.4102  13
   5   5  -1 6.03241 8.61260  13
  -5   5   1-3.94321 9.12515  15
  -5   5   1-4.30945 11.8867   1
   5  -5  -1 6.07381 10.2320  34
  -5  -5   1-0.20029 9.97692  34
   5  -5   0 15.1453 10.3601  34
  -5  -5   0-6.35706 10.1315  34
  -5   5   0 15.3236 9.77084  15
   5   5   0 9.98656 8.13650  13
  -5   5   0 21.9111 10.3079  13
   5   5   1 6.64794 7.93024  13
  -5   5  -1 13.4275 10.3022  13
  -5   5  -1 18.2706 6.35558   8
  -5  -5  -1 18.1007 10.3951  34
  -5   5  -1 16.3127 9.97847  15
  -5   5  -1 9.99108 11.4988   1
   5   5   2 3.99472 7.61438  13
  -5   5  -2 11.7572 10.5586  15
  -5   5  -2-8.72225 9.98443  13
  -5   5  -2-1.72488 11.5659   1
  -5  -5  -2 2.28716 10.4115  34
   5  -5   2-4.94723 7.93676  36
  -5   5  -2 3.76937 6.16283   8
  -5   5  -3 254.622 15.3379  15
  -5   5  -3 253.235 13.9277  13
  -5   5  -3 248.477 10.2842   8
  -5   5  -3 241.462 14.8864   1
   5  -5   3 227.662 12.8329  36
  -5  -5  -3 271.481 14.8333  34
  -5  -5  -4 55.2333 12.3198  34
  -5   5  -4 44.4678 12.0270  15
  -5   5  -4 40.0950 10.5530  13
  -5   5  -4 44.6150 6.38306   8
  -5   5  -4 37.9433 11.4891   1
   5  -5   4 45.2797 9.98630  36
  -5   5  -5 60.7217 10.7042  13
  -5   5  -5 55.3863 12.5941  15
  -5  -5  -5 41.3984 12.2908  34
  -5   5  -5 59.7115 11.6104   1
  -5   5  -5 31.6016 6.23186   8
  -5   5  -6 21.4466 10.6676  13
  -5   5  -6 2.36786 13.0442  15
  -5   5  -6 10.2765 7.60622  16
  -5   5  -6 1.24017 10.5419   1
  -5  -5  -6 11.6509 12.9511  34
  -5   5  -6 1.68025 5.67861   5
  -5   5  -7 27.8316 8.91563  29
  -5  -5  -7 28.9765 6.99400  25
  -5  -5  -7 47.6051 13.9437  34
  -5   5  -7 30.1316 10.4495  33
  -5   5  -7 25.2917 9.49961   1
  -5   5  -7 23.0705 10.7166  35
  -5   5  -7 10.7866 10.1327  37
  -5   5  -7 15.9465 13.2842  15
  -5   5  -7 41.3585 8.10785  16
  -5   5  -7 17.6944 10.7475  13
  -5   5  -8 40.6442 9.62083  29
  -5  -5  -8 35.2561 14.5080  34
  -5  -5  -8 53.5417 7.88647  25
  -5   5  -8 32.8907 14.0688  15
  -5   5  -8 50.4745 8.56020  16
  -5   5  -8 38.7623 11.2379  13
  -5   5  -9 63.8667 15.0599  15
  -5   5  -9 42.3720 9.19099  16
  -5   5  -9 46.3045 11.4627  13
  -5   5  -9 38.0938 10.2061  29
  -5  -5  -9 51.0489 8.38174  25
  -5  -5  -9 58.0213 8.37453  19
  -5  -5 -10 35.6814 8.44112  19
  -5   5 -10 40.0678 15.1545  15
   5   5  10 24.2647 15.9081  14
  -5   5 -10 18.7023 9.26101  16
  -5   5 -10 32.1496 11.1128  13
  -5  -5 -10 30.8677 8.35213  25
  -5   5 -10 36.8675 10.5393  29
  -5   5 -11 364.186 15.9972  29
  -5  -5 -11 307.311 15.0725  29
  -5  -5 -11 355.338 14.2109  19
  -5  -5 -11 340.037 14.3613  20
   5   5  11 321.510 21.3367  14
  -5   5 -11 327.718 15.0576  16
  -5  -5 -12 11.6765 9.93731  29
  -5   5 -12 4.96747 10.7947  29
  -5  -5 -12 20.0200 8.75510  20
  -5   5 -12 12.4609 9.24316  16
  -5  -5 -12-0.92869 8.27220  19
  -5   5 -13 6.81986 10.6978  29
  -5  -5 -13 3.00690 9.76600  29
  -5  -5 -13 1.30034 8.21705  20
  -5   5 -13 28.8754 9.01175  16
  -5  -5 -13-0.12792 8.02357  19
  -5   5 -14-3.13695 10.4983  29
  -5  -5 -14 9.19785 9.31436  29
  -5  -5 -14 4.91695 7.74025  20
  -5   5 -14 21.1329 8.31552  16
  -5  -5 -14 8.27803 7.47828  19
  -5   5 -15 23.9987 9.63548  29
  -5  -5 -15 7.16760 8.71768  29
  -5  -5 -15 16.4110 7.31531  20
  -5   5 -15 23.7083 7.45928  16
  -5  -5 -15 12.2764 6.83382  19
  -5  -5 -16 1.42186 7.34000  29
  -5  -5 -16 7.14284 9.24252  28
  -5  -5 -16 2.85573 6.20562  20
  -5   5 -16 2.22542 6.33387  16
  -5  -5 -17-3.99977 5.09727  20
  -5   5 -17-0.92201 5.11911  16
  -5  -5 -18-3.13703 5.52270  28
   5   5  18 10.7059 5.10148  30
  -5  -6  20 7.12064 4.86828  31
  -5  -6  19 3.64547 5.13721  18
  -5  -6  18 8.17174 6.12545  18
   5  -6 -18-1.03927 6.07963  20
  -5   6  18 9.84282 7.14518  30
  -5  -6  17-12.8444 6.88591  18
   5  -6 -17 11.6000 7.10174  20
  -5   6  17-5.70199 6.84352  21
  -5   6  17 5.44958 8.03916  30
   5  -6 -16 12.4291 7.88038  20
  -5   6  16 5.96561 8.00701  21
  -5   6  16-1.89269 8.75821  30
  -5  -6  16 7.22194 7.44621  18
  -5   6  16 16.4814 7.60656  31
  -5   6  15-0.12884 9.01390  30
  -5  -6  15 22.6347 16.0801  36
  -5   6  15-5.99183 7.97196  31
  -5   6  15-6.61520 9.03273  21
  -5   6  14-6.43408 9.13385  21
  -5   6  14-8.98417 8.16615  31
  -5   6  14 2.55096 9.29083  30
  -5  -6  14 1.26691 16.3686  36
  -5   6  13 205.550 11.9216  23
  -5   6  13 208.559 12.1909  21
  -5  -6  13 171.304 9.05302  22
  -5   6  13 185.358 20.7787  14
  -5   6  13 198.475 11.5715  30
  -5   6  13 183.498 10.8769  31
  -5  -6  13 176.577 19.3075  36
  -5   6  12 215.869 11.9566  21
  -5  -6  12 159.508 8.66636  22
  -5   6  12 157.123 11.6441  23
  -5   6  12 166.088 10.4020  31
  -5   6  12 171.567 11.1069  30
   5   6 -12 145.516 15.9114  15
  -5   6  12 139.604 20.0819  14
  -5  -6  12 196.900 18.9779  36
  -5   6  11 84.7821 9.53411  30
  -5  -6  11 105.189 17.0780  36
  -5  -6  11 88.9818 7.13133  22
  -5   6  11 94.7633 10.2143  23
  -5   6  11 92.1214 8.68720  31
   5  -6 -11 109.529 15.6296  34
  -5   6  11 88.3522 17.7267  14
   5   6 -11 128.688 15.0671  15
  -5   6  10-8.70900 8.37314  30
  -5  -6  10 0.52612 14.3637  36
  -5  -6  10 15.8036 8.72144   3
  -5  -6  10-5.62304 5.87673  22
  -5   6  10 5.38794 9.01193  23
  -5   6  10 13.9963 7.48398  31
   5  -6 -10-16.4873 13.9519  34
  -5   6  10 5.73324 16.3705  14
   5   6 -10 8.64559 13.3008  15
   5  -6  -9 6.08026 13.5455  34
  -5   6   9 11.1125 7.01155  31
  -5   6   9 5.36429 7.97252  30
  -5   6   9 14.1321 6.33432   5
  -5   6   9 12.5314 9.02009  23
  -5  -6   9 15.6572 5.76912  22
  -5   6   9 6.07201 6.05126   8
  -5   6   9 13.7345 11.5922   1
  -5  -6   9 10.3230 6.67212  18
  -5   6   9 7.67327 15.2879  14
   5   6  -9 17.1148 13.3055  15
  -5  -6   9 18.0631 14.2530  36
  -5   6   8 96.7448 8.53242  30
  -5  -6   8 84.9585 14.2744  36
  -5  -6   8 96.4249 6.74344  22
  -5   6   8 115.208 9.20190  23
  -5   6   8 77.7881 7.18739   8
  -5  -6   8 90.7757 7.41991  18
  -5   6   8 65.0940 12.6356   1
  -5   6   8 70.9167 14.6661  14
  -5   6   8 82.2829 7.68193  31
   5  -6  -8 106.902 13.7972  34
  -5  -6   7 44.7290 6.33561  18
  -5   6   7 47.5870 12.3691   1
  -5  -6   7 29.5212 5.82715  22
  -5   6   7 33.7510 6.58042   8
  -5   6   7 29.9203 7.64332  30
  -5   6   7 25.8919 6.62591  31
   5  -6  -7 33.8683 12.4015  34
  -5   6   6 8.32305 6.58842   8
  -5   6   6 13.9053 12.1926   1
  -5  -6   6 0.21679 5.75104  18
  -5  -6   6 4.33554 5.43140  22
   5  -6  -6 8.19989 11.5923  34
  -5   6   5 437.703 16.6407  23
  -5  -6   5 454.041 15.7018  22
  -5   6   5 448.135 15.9969   8
  -5   6   5 423.199 20.2629   1
  -5  -6   5 455.873 15.6905  18
  -5   6   5 472.525 20.5279  13
   5  -6  -5 444.554 19.6569  34
  -5   6   4 20.4027 11.7920  13
  -5   6   4 17.4508 7.36960  23
  -5   6   4 32.0440 6.58698   8
  -5   6   4 30.4740 12.4860   1
  -5   6   4 16.7681 4.98137  17
  -5  -6   4 17.3574 5.35204  18
   5   6  -4 21.3805 10.6301  13
  -5  -6   4 18.8968 11.8743  34
   5  -6  -4 13.1577 11.0885  34
  -5   6   3 103.278 12.3363  13
  -5   6   3 86.6527 7.80062  23
  -5   6   3 106.039 7.52330   8
  -5   6   3 69.3099 12.6967   1
  -5  -6   3 81.5320 6.06771  18
  -5   6   3 74.5166 6.25708  17
   5   6  -3 70.0207 11.0634  13
   5  -6  -3 101.923 12.0791  34
  -5  -6   3 69.2509 12.3221  34
  -5   6   2 7.93173 11.1970  13
  -5   6   2 13.5570 6.71455  23
  -5   6   2 15.5453 6.64998   8
  -5   6   2 6.68848 5.69513  17
   5   6  -2 11.4069 9.48776  13
  -5   6   2 11.3862 12.4224   1
  -5  -6   2 2.82464 11.5064  34
   5  -6  -2 5.64544 10.9819  34
  -5   6   1 117.006 7.91302  23
  -5   6   1 136.742 14.0744   1
   5   6  -1 134.238 10.7413  13
  -5   6   1 125.802 12.2654  13
   5  -6  -1 131.716 12.5214  34
  -5  -6   1 112.669 12.1960  34
  -5   6   0-4.77770 5.98407  23
  -5  -6   0-0.77672 10.9190  34
   5  -6   0 14.1739 11.0129  34
  -5   6   0-9.89793 10.9675  13
   5   6   0 10.6724 8.78386  13
  -5   6   0-12.1464 10.4734  15
  -5   6  -1 14.2360 6.63991   8
  -5   6  -1 29.2545 12.8284   1
   5  -6   1 6.67505 11.3219  34
  -5  -6  -1 21.8481 11.3053  34
  -5   6  -1 18.6795 10.7444  13
   5   6   1 16.4177 8.68854  13
  -5   6  -1 6.06848 11.1212  15
  -5   6  -2 2.89932 6.37947   8
  -5   6  -2-9.33146 12.4038   1
  -5  -6  -2-14.0555 11.6191  34
   5   6   2-6.65973 8.62301  13
  -5   6  -2-13.9985 11.0529  13
  -5   6  -2 11.1687 10.9987  15
  -5   6  -3 35.2501 6.57306   8
  -5   6  -3 17.1358 12.6096   1
   5  -6   3 10.2578 9.06006  36
  -5  -6  -3 6.61671 12.1924  34
   5   6   3 20.7432 9.00713  13
  -5   6  -3 38.5665 11.4035  13
  -5   6  -3 25.2506 12.1508  15
   5  -6   4 23.9107 9.94871  36
  -5  -6  -4 56.6504 12.8711  34
  -5   6  -4 7.09261 12.2979  15
  -5   6  -4 18.0063 7.40982  16
  -5   6  -4 36.6815 11.5821  13
  -5   6  -4 33.9027 6.63249   8
  -5   6  -4 13.4429 12.0697   1
  -5   6  -5-0.92646 6.10975   8
  -5   6  -5-6.94738 11.1800  13
  -5   6  -5 6.26483 13.0673  15
  -5   6  -5-2.09533 7.73809  16
  -5  -6  -5 15.8754 13.2373  34
   5  -6   5-16.2003 10.9334  36
  -5   6  -5 8.06288 11.8261   1
  -5   6  -6-1.34388 5.98000   8
   5  -6   6-10.7035 11.8088  36
  -5   6  -6-12.0658 13.5011  15
  -5   6  -6 20.2576 11.5251  13
  -5   6  -6 3.29430 8.00593  16
  -5  -6  -6-2.30162 13.8444  34
  -5   6  -6 27.4482 11.6556   1
  -5   6  -7 29.2358 5.89957   5
  -5  -6  -7 58.7520 14.9880  34
  -5   6  -7 51.8406 10.7974   1
   5  -6   7 42.0434 13.2889  36
  -5  -6  -7 50.7808 7.55942  25
  -5   6  -7 51.4725 14.8292  15
  -5   6  -7 39.4804 11.7769  13
  -5   6  -7 41.7229 8.80131  16
  -5  -6  -8 4.76253 7.65451  25
   5  -6   8 0.92545 13.4157  36
  -5   6  -8 36.7099 14.5919  15
  -5   6  -8-2.73543 11.6157  13
  -5   6  -8-5.18088 9.22578  16
  -5  -6  -8 12.8236 15.0106  34
  -5   6  -8-4.22329 8.95357  29
  -5  -6  -9 5.06566 7.85980  25
  -5   6  -9 6.93363 9.62164  29
   5  -6   9 31.9083 14.5311  36
  -5  -6  -9 13.1585 15.9301  34
  -5   6  -9 5.48899 15.2315  15
  -5   6  -9 1.40121 11.9715  13
  -5   6  -9-0.61788 9.37733  16
   5  -6  10 12.4610 15.1265  36
  -5  -6 -10 9.19951 8.10212  19
  -5   6 -10 21.8700 9.67516  29
   5   6  10-21.8684 15.9736  14
  -5   6 -10 8.07420 15.2730  15
  -5   6 -10 9.81309 11.8551  13
  -5   6 -10-6.78577 9.47471  16
  -5  -6 -10 11.7858 7.78099  25
   5  -6  11 40.6191 15.7448  36
  -5   6 -11 38.7363 9.95527  29
  -5   6 -11 34.8507 15.3623  15
   5   6  11 34.9482 16.4060  14
  -5   6 -11 44.4474 9.41205  16
  -5  -6 -11 40.6840 8.30853  19
  -5  -6 -12-0.64820 8.26543  20
  -5   6 -12-4.80454 9.61047  29
  -5   6 -12 16.2400 14.7306  15
  -5   6 -12 5.47399 8.83211  16
  -5  -6 -12 5.45428 7.90003  19
  -5  -6 -13-1.70345 7.91862  20
  -5   6 -13-10.5224 8.47770  16
  -5  -6 -13 3.53155 7.50265  19
  -5  -6 -14 1.73630 7.26167  20
  -5  -6 -14 11.4927 10.3186  28
  -5   6 -14 20.5838 7.62253  16
  -5  -6 -14 2.72701 6.81073  19
  -5   6 -15 8.49417 6.65923  16
  -5  -6 -15 9.71837 6.54381  20
  -5  -6 -16 5.87294 5.39200  20
   5   6  17 0.73173 5.70992  30
   5  -7 -18 4.30026 5.22274  20
  -5  -7  18-1.86498 5.14078  18
  -5  -7  17 6.86181 6.06830  18
   5  -7 -17-1.41303 6.50239  20
  -5   7  17-1.87441 6.53884  21
  -5   7  17 12.6118 7.67084  30
  -5  -7  16 3.32019 6.53899  18
  -5   7  16 13.6974 7.87543  21
   5  -7 -16 8.42261 7.51013  20
  -5   7  16 16.0148 8.47912  30
  -5  -7  15-0.88018 6.99079  18
  -5   7  15 24.7871 9.05422  30
  -5   7  15 2.97017 8.78339  21
  -5  -7  14 1.89642 15.7066  36
  -5  -7  14 4.66805 7.38919  18
  -5   7  14 14.4175 9.26667  21
  -5   7  14 9.02007 9.29486  30
  -5   7  14 0.52714 17.6248  14
  -5  -7  13 23.6118 16.6509  36
  -5  -7  13-6.68669 7.30894  18
  -5   7  13 17.8740 9.91538  21
  -5   7  13-3.82709 9.74375  23
  -5   7  13 17.6084 9.53488  30
  -5   7  13 18.6715 17.9712  14
  -5  -7  12 62.2748 17.2422  36
  -5  -7  12 47.8932 7.86309  18
  -5   7  12 60.4359 10.5023  23
   5   7 -12 79.1731 14.6747  15
  -5   7  12 40.3475 17.9773  14
  -5   7  12 44.0873 9.89964  30
  -5   7  11 10.5357 9.48026  30
  -5   7  11 16.0637 9.76001  23
  -5  -7  11 15.2200 16.3665  36
  -5  -7  11 15.9090 7.35080  18
  -5   7  11 8.52061 16.9787  14
   5   7 -11 28.7173 14.6891  15
   5  -7 -11 21.3560 15.3973  34
  -5   7  10-4.44339 9.43892  30
  -5   7  10-5.84840 9.60569  23
  -5  -7  10 6.67652 5.80200  22
   5   7 -10 5.42979 5.88733   8
  -5  -7  10 18.0104 7.06761  18
  -5   7  10 0.46943 16.9934  14
   5   7 -10-12.2734 14.6847  15
   5  -7 -10-31.6925 15.3013  34
  -5   7   9 60.4667 9.30674  30
  -5   7   9 58.5562 10.0168  23
  -5  -7   9 48.1030 6.39776  22
  -5   7   9 40.2842 6.96173   8
  -5   7   9 47.0061 6.81441   9
  -5  -7   9 50.6470 7.35784  18
  -5   7   9 53.7448 13.0822   1
  -5   7   9 54.0911 16.2124  14
   5   7  -9 76.8550 14.9836  15
   5  -7  -9 64.0208 14.9461  34
  -5  -7   8 1.83004 6.42889  18
  -5   7   8 3.44439 12.8250   1
  -5   7   8-3.70236 6.60512   8
  -5   7   8-6.33936 8.88282  23
  -5  -7   8-4.73769 5.93669  22
  -5   7   8 2.96497 8.50789  30
   5  -7  -8-16.9952 14.0459  34
  -5  -7   7 0.61890 6.14563  18
  -5   7   7 1.73361 13.0153   1
  -5  -7   7 1.31665 5.66662  22
  -5   7   7 6.78147 6.72457   8
  -5   7   7 9.91273 8.28977  30
   5  -7  -7-0.36210 13.3192  34
   5  -7  -6 13.3118 12.6982  34
  -5  -7   6 9.70994 5.69629  18
  -5   7   6 1.03420 12.9632   1
  -5   7   6-1.84950 7.02930   8
   5   7  -6 15.4016 12.0661  13
  -5   7   6 13.9216 8.03007  30
  -5   7   5 38.9775 8.22912  30
  -5   7   5 57.8774 13.3600  13
  -5   7   5 65.6033 8.30994  23
  -5   7   5 53.2663 7.34253   8
  -5   7   5 59.1445 13.2463   1
  -5  -7   5 54.6346 5.97904  18
   5  -7  -5 58.6883 12.8930  34
  -5  -7   5 63.6701 13.3717  34
   5   7  -5 55.4327 12.2184  13
  -5   7   4-8.07246 7.81119  30
  -5   7   4-2.04475 12.4440  13
  -5   7   4 8.81941 7.79947  23
  -5   7   4-4.44011 6.99102   8
  -5   7   4 29.0412 13.4729   1
  -5  -7   4 10.4272 5.42523  18
  -5  -7   4 13.8857 12.7013  34
   5  -7  -4 2.81250 12.2374  34
   5   7  -4 22.4666 11.3560  13
  -5   7   3-8.03496 7.74249  30
  -5   7   3 18.9683 12.2663  13
  -5   7   3-1.62344 7.36671  23
  -5   7   3 4.09779 6.91268   8
  -5   7   3-2.35102 12.9697   1
  -5   7   3-0.91615 5.35256  17
   5  -7  -3-2.76727 11.7943  34
  -5  -7   3-8.81963 12.8116  34
   5   7  -3 1.41872 10.9488  13
  -5   7   2-8.59468 7.63939  30
  -5   7   2 6.37287 11.9960  13
  -5   7   2-8.67646 7.45107  23
  -5   7   2-3.97401 6.94429   8
  -5   7   2-12.7568 13.2091   1
  -5   7   2-10.2683 5.75391  17
  -5  -7   2-9.26524 12.5896  34
   5  -7  -2 0.61245 12.0493  34
   5   7  -2 5.09211 10.5033  13
  -5   7   1 15.7225 11.6908  13
   5   7  -1 7.64408 10.1054  13
  -5   7   1 7.58166 7.13596  23
  -5   7   1 2.89337 6.98550   8
  -5   7   1 4.55220 6.27918  17
  -5   7   1 15.4319 13.1373   1
  -5   7   1-0.41531 7.59766  30
   5  -7  -1 10.5118 12.0153  34
  -5  -7   1 19.0518 12.5080  34
  -5   7   0 17.2139 6.54175  23
  -5  -7   0 19.8781 12.5482  34
   5  -7   0 4.46835 12.4570  34
  -5   7   0 8.17620 11.3148  15
  -5   7   0 16.6807 11.9504  13
   5   7   0 18.0580 10.0124  13
   5   7   1 0.94468 9.30366  13
  -5   7  -1 15.5971 12.0442  13
  -5   7  -1 2.48011 7.11161   8
  -5   7  -1-0.89821 5.97451  23
  -5   7  -1-14.8624 13.8167   1
   5  -7   1 3.32536 12.7089  34
  -5  -7  -1-30.6649 12.6430  34
  -5   7  -1 4.81429 11.6767  15
  -5   7  -2 7.48460 6.95327   8
  -5   7  -2 14.3664 12.2414  15
  -5   7  -2 3.74433 13.4726   1
   5   7   2-3.29378 9.38731  13
  -5   7  -2 28.5064 11.9250  13
   5  -7   2 6.19145 12.8853  34
  -5  -7  -2 5.46038 12.7352  34
  -5   7  -3 13.8707 7.14605   8
  -5   7  -3 6.53422 12.5521  15
  -5   7  -3 2.41027 12.9725   1
  -5   7  -3 9.31249 11.8147  13
   5   7   3 4.29003 9.58702  13
  -5  -7  -3 19.0783 13.1631  34
  -5   7  -4-0.53705 6.71067   8
  -5   7  -4-1.46505 13.2270  15
  -5   7  -4 2.76267 12.9941   1
  -5   7  -4-7.19381 12.4033  13
  -5  -7  -4 9.08972 13.3740  34
  -5   7  -5 30.7663 12.7575  13
  -5   7  -5 28.1379 13.8099  15
  -5  -7  -5 4.50612 14.3808  34
  -5   7  -5 17.6160 13.0895   1
  -5   7  -5 37.9967 6.90848   8
  -5   7  -6 1.45998 12.3663  13
  -5   7  -6-11.1907 14.5196  15
  -5   7  -6 10.4009 8.97980  16
  -5  -7  -6-0.43518 14.8420  34
  -5   7  -6 15.4350 12.7046   1
  -5   7  -6 4.24111 6.62592   8
  -5  -7  -7 26.6536 7.76791  25
  -5   7  -7 20.0380 6.39777   5
  -5  -7  -7 16.5306 16.0462  34
  -5   7  -7 59.5088 15.3773  15
  -5   7  -7 22.0578 12.7742  13
  -5   7  -7 31.9577 9.42428  16
  -5   7  -7 8.40783 11.4031   1
  -5   7  -8-7.29760 14.8255  15
  -5   7  -8-27.3177 13.1495  13
  -5   7  -8 4.67231 9.20728  16
  -5  -7  -8-0.13438 7.58349  25
  -5  -7  -8-8.62834 16.2602  34
  -5   7  -9 7.98459 14.9924  15
  -5   7  -9 14.3684 12.6176  13
  -5   7  -9 13.6103 9.31468  16
  -5  -7  -9 14.7956 7.71042  25
  -5  -7  -9 31.3169 16.2504  34
   5   7  10-9.98910 15.7083  14
  -5   7 -10-10.0344 15.4898  15
  -5   7 -10 0.47169 9.27063  16
  -5  -7 -10 12.7577 8.14836  19
  -5  -7 -10 3.79622 7.53133  25
  -5   7 -11-10.4009 14.2807  15
   5   7  11 1.39308 15.6261  14
  -5   7 -11 22.0481 9.04079  16
  -5  -7 -11 11.3820 7.91819  19
  -5   7 -12 4.40889 8.39228  16
  -5  -7 -12-0.36083 7.75800  20
  -5  -7 -12-8.32329 7.39634  19
  -5   7 -13 7.41809 7.57987  16
  -5  -7 -13 13.8242 7.57091  20
  -5  -7 -13-2.78067 6.82767  19
   5   7  14-0.52518 8.09223  30
  -5  -7 -14-17.2337 9.82199  28
  -5  -7 -14-4.74018 6.54914  20
  -5  -7 -14-5.84302 6.02377  19
   5   7  15 12.0809 7.19088  30
  -5  -7 -15 12.5285 8.53114  28
  -5  -7 -15 8.31806 5.67022  20
  -5   7 -15-0.69546 5.69947  17
   5   7  16 4.91550 5.94361  30
  -5  -7 -16-2.91594 7.24427  28
  -5   8  17-0.46620 6.89947  30
   5  -8 -17 1.81059 5.52259  20
  -5   8  17-8.05272 5.76060  21
  -5  -8  17 2.25570 4.62342  18
  -5   8  16 0.39461 8.01377  30
  -5   8  16 4.43572 6.90425  21
   5  -8 -16 4.68231 6.72620  20
  -5  -8  16 2.24185 5.46658  18
  -5   8  15-5.09019 8.57497  30
  -5  -8  15 3.45163 6.06573  18
  -5   8  15 15.5836 8.14096  21
  -5   8  14 10.3200 9.12212  30
  -5  -8  14-8.64240 6.46706  18
  -5   8  14-7.57174 8.81540  21
  -5  -8  13 15.0390 6.81690  18
  -5   8  13 14.8274 9.51682  30
   5   8 -13 32.7324 14.0659  13
  -5   8  13 17.2140 9.72898  21
  -5   8  13-3.90071 9.64382  23
  -5  -8  12 5.43812 6.91826  18
   5   8 -12-9.82556 13.9752  15
  -5   8  12 3.58295 16.8723  14
  -5   8  12-11.6596 9.74141  30
  -5   8  12 7.57001 9.90031  21
  -5   8  12 21.8258 10.0004  23
  -5   8  11 25.5073 9.99517  30
  -5   8  11 34.1974 10.3051  23
  -5  -8  11 1.57291 6.91313  18
  -5   8  11 33.7397 17.2381  14
   5   8 -11 9.02334 14.5000  13
   5   8 -11 31.9788 15.0885  15
   5  -8 -11 50.8808 15.5574  34
  -5   8  10 27.4133 9.87563  30
  -5   8  10 34.5686 10.2378  23
   5   8 -10 22.7140 6.18238   8
  -5  -8  10 34.0324 6.99602  18
  -5   8  10-13.5407 17.2518  14
   5   8 -10 50.7940 15.2509  13
   5   8 -10 6.39678 15.1977  15
   5  -8 -10 49.1048 15.7342  34
  -5   8   9 1.84921 9.70243  30
  -5  -8   9 11.3136 6.46080  18
  -5   8   9 9.87103 13.1870   1
  -5   8   9 21.6317 10.2516  23
   5   8  -9 23.2078 7.08107   8
  -5   8   9 16.0835 6.98906   9
  -5   8   9 11.3548 7.06737   8
   5  -8  -9 14.3677 15.7304  34
  -5   8   9 3.21864 16.4039  14
   5   8  -9 20.7254 14.5801  13
   5   8  -9 16.6318 15.7270  15
  -5  -8   8 3.26973 15.8215  34
  -5  -8   8 11.4398 6.27296  18
  -5   8   8-4.98781 13.7782   1
   5  -8  -8-6.96794 15.2138  34
  -5   8   8-3.12412 7.15472   8
   5   8  -8 9.46687 13.7606  13
  -5   8   8 11.7899 9.64553  30
  -5  -8   7 67.5696 15.9034  34
  -5  -8   7 59.7331 6.66315  18
  -5   8   7 55.5697 14.7018   1
   5  -8  -7 79.0301 15.8433  34
  -5   8   7 58.4447 8.03306   8
   5   8  -7 74.9776 14.6025  13
  -5   8   7 82.8770 9.99443  30
  -5  -8   6 27.9645 15.3221  34
   5  -8  -6 20.3630 14.4562  34
  -5  -8   6 8.60022 5.89445  18
  -5   8   6 17.3916 8.97488  23
  -5   8   6 13.2186 7.34875   8
  -5   8   6 11.2492 9.07050  30
   5   8  -6 23.8571 13.1675  13
  -5   8   6 5.89390 14.2480   1
  -5   8   5 29.6675 8.85828  30
  -5   8   5 39.0735 9.16456  23
  -5   8   5 37.2347 7.76554   8
  -5   8   5 23.3762 13.9156  13
  -5   8   5 19.6350 14.0682   1
   5   8  -5 31.8970 12.8860  13
   5  -8  -5 37.4921 14.2337  34
  -5  -8   5 29.6587 14.7306  34
  -5   8   4-4.74073 8.68369  30
  -5   8   4 21.4123 13.7969  13
  -5   8   4-3.93706 7.42568   8
  -5   8   4 1.17389 8.30152  23
  -5   8   4 14.8251 13.6822   1
   5   8  -4 0.35274 12.3623  13
  -5  -8   4-14.9263 14.1446  34
   5  -8  -4 1.12570 13.6332  34
  -5   8   3 21.1259 13.2618  13
  -5   8   3 9.28810 8.15656  23
  -5   8   3 25.0761 7.62570   8
  -5   8   3 28.0473 14.1686   1
   5   8  -3 25.3761 11.9412  13
   5  -8  -3 14.4183 13.3528  34
  -5  -8   3 19.2105 13.8757  34
  -5   8   2 5.97676 7.89082  23
  -5   8   2 9.20636 7.49453   8
  -5   8   2 21.0132 14.3556   1
  -5   8   2 12.6272 6.00025  17
  -5   8   2 11.2429 13.0069  13
   5   8  -2 2.53835 11.4804  13
  -5  -8   2 11.5643 13.5908  34
   5  -8  -2 17.0423 13.5795  34
  -5   8   1 62.9647 8.07161  23
  -5   8   1 70.1962 7.99066   8
  -5   8   1 45.8916 6.79116  17
   5  -8  -1 78.8444 14.4737  34
  -5  -8   1 51.5626 13.9211  34
  -5   8   1 86.1097 13.9110  13
   5   8  -1 64.4090 11.7532  13
  -5   8   1 76.6468 14.8876   1
  -5   8   0 42.6788 13.2286  13
   5   8   0 23.7720 10.6748  13
  -5   8   0 26.6317 7.32328  23
  -5   8   0 29.7410 6.85360  17
  -5  -8   0 51.7375 13.9580  34
   5  -8   0 38.7997 14.0417  34
  -5   8   0 31.0835 12.4519  15
  -5   8  -1 11.9646 6.40119  23
   5   8   1-0.56255 10.2921  13
  -5   8  -1 5.97287 12.9802  13
   5  -8   1-23.6894 14.5623  34
  -5  -8  -1-15.2451 13.8976  34
  -5   8  -1 13.8899 7.47590   8
  -5   8  -1-9.00164 14.2353   1
  -5   8  -1-9.38654 12.8358  15
   5   8   2 25.8756 10.5783  13
  -5   8  -2 43.1697 13.1735  13
  -5  -8  -2 55.4529 14.2550  34
   5  -8   2 40.9441 14.4356  34
  -5   8  -2 12.6257 7.41133   8
  -5   8  -2 26.8625 14.6624   1
  -5   8  -2 5.85430 13.1264  15
  -5   8  -3 12.3275 13.0767  13
   5  -8   3 42.6418 14.9001  34
  -5  -8  -3 22.3325 14.8227  34
  -5   8  -3 20.1284 7.56676   8
  -5   8  -3 6.31176 14.0302   1
  -5   8  -3 11.2679 13.7512  15
  -5   8  -4-0.78593 12.9523  13
  -5   8  -4 19.2825 7.62314   8
   5  -8   4-4.45237 15.1336  34
  -5  -8  -4 33.1659 15.4219  34
  -5   8  -4 1.62924 13.9940  15
  -5   8  -4 17.2560 14.0510   1
  -5   8  -5 8.79699 13.1738  13
  -5   8  -5 1.55079 13.7308   1
   5   8   5 15.2121 7.89300  30
  -5  -8  -5-5.56185 15.6168  34
  -5   8  -5 2.13463 14.6729  15
  -5   8  -5-8.45884 6.97266   8
  -5   8  -6 24.2864 13.3635  13
  -5   8  -6 19.2975 13.7207   1
   5   8   6 34.4913 7.20964   8
  -5   8  -6 37.7551 7.15367   8
   5   8   6 22.1020 8.39357  30
  -5   8  -6 18.6466 14.9386  15
  -5  -8  -6 39.0443 16.1699  34
   5   8   7-0.83139 8.43480  30
  -5  -8  -7-15.9180 16.4609  34
  -5   8  -7 15.0178 13.2424  13
  -5  -8  -7 2.65499 7.48513  25
  -5   8  -7 0.45863 14.6612  15
  -5   8  -7-8.21655 6.67719   5
   5   8   8-5.82742 8.78436  30
  -5  -8  -8 34.0116 16.6323  34
  -5   8  -8-6.41424 12.9181  13
  -5  -8  -8-0.39179 7.18277  25
  -5   8  -8 11.1969 14.7268  15
   5   8   9-0.63276 8.90362  30
  -5  -8  -9-8.15338 16.5990  34
  -5  -8  -9-5.12794 7.33497  25
  -5   8  -9 13.5641 14.6970  15
  -5   8  -9 1.93495 12.7663  13
  -5  -8 -10 0.99530 7.66962  19
  -5  -8 -10-1.95451 6.84139  25
   5   8  10 3.39225 8.88219  30
   5   8  11 10.8356 8.75809  30
  -5  -8 -11 11.0091 7.25133  19
   5   8  12-17.3745 8.50347  30
  -5  -8 -12-0.10524 7.18311  20
  -5  -8 -12-2.41238 6.69432  19
   5   8  13 14.4710 7.91109  30
  -5  -8 -13 6.64119 9.33890  28
  -5  -8 -13-0.81660 6.61148  20
  -5  -8 -13 2.57073 5.86952  19
   5   8  14-7.10217 7.00212  30
  -5  -8 -14 1.38258 8.68665  28
  -5  -8 -14 7.06268 5.51352  20
   5   8  15 0.30474 5.85173  30
  -5   8 -15 4.59209 4.91163  17
  -5   9  17-4.20051 5.65090  30
   5  -9 -16 17.0481 5.56379  20
  -5   9  16 10.9208 7.08753  30
  -5   9  15-3.67464 6.96756  21
  -5   9  15 0.30050 7.96493  30
  -5   9  14 9.14926 7.90252  21
  -5   9  14 5.01280 8.87922  30
  -5   9  13 4.61618 8.82064  21
  -5   9  13 6.75249 9.04988  23
  -5   9  13 16.8570 9.37328  30
  -5   9  12-6.71534 9.59953  23
  -5   9  12 6.81854 9.35198  21
  -5   9  12-6.28205 9.76647  30
  -5   9  11 2.29210 9.74142  23
  -5   9  11-9.05330 10.0222  30
   5   9 -11 25.4244 13.9603  13
  -5   9  11 14.8712 16.0588  14
  -5  -9  11 4.57589 16.4019  34
  -5  -9  10 63.3381 16.9390  34
  -5   9  10 27.7542 5.93441   9
   5   9 -10 43.4404 6.31065   8
  -5   9  10 31.9022 10.1515  23
  -5   9  10 37.4875 10.3840  30
   5   9 -10 35.9490 14.9738  13
  -5   9  10 25.9878 16.4508  14
   5   9 -10 25.6289 15.1539  15
   5  -9 -10 61.8804 15.8941  34
  -5  -9   9-12.9490 16.9260  34
  -5   9   9 11.1896 9.84786  23
  -5   9   9 9.20351 6.90436   8
  -5   9   9 7.46862 6.81043   9
   5   9  -9-11.9620 7.15516   8
  -5   9   9 0.30058 9.86059  30
  -5   9   9 3.24252 15.3644  14
   5   9  -9 21.7744 14.4990  13
   5   9  -9-7.25018 15.8116  15
   5  -9  -9 16.8966 15.9481  34
   5  -9  -8-23.3739 15.9549  34
  -5   9   8 18.9119 7.51691   8
   5   9  -8-4.61351 7.29817   8
  -5   9   8 23.0530 10.0735  30
  -5   9   8 7.78379 14.0940   1
  -5   9   8-15.5335 15.7401  14
   5   9  -8 26.4947 14.0379  13
   5   9  -8-18.6558 16.0051  15
  -5  -9   8-13.7158 16.9795  34
   5  -9  -7-3.22938 15.5598  34
   5   9  -7 0.25574 7.80290   8
  -5   9   7-8.98690 7.57027   8
  -5  -9   7 5.96672 15.9259  34
  -5   9   7 10.5897 14.8039   1
   5   9  -7-7.57520 14.4486  13
  -5   9   7 12.1400 9.95114  30
  -5   9   6 2.87523 7.81073   8
  -5   9   6-7.78345 9.62267  23
  -5   9   6-8.20461 14.9628   1
   5   9  -6-0.85863 13.8580  13
  -5  -9   6 3.87182 16.1897  34
   5  -9  -6-48.5475 15.7466  34
  -5   9   5 7.72274 15.3980  13
  -5   9   5-4.94247 8.04367   8
  -5   9   5 5.54985 9.49463  23
[truncated: 719,114 more chars]
