# Supplementary material for: π‐Radical Cascades to Peri‐Fused Triangulene Dimers
Source: Angew Chem Int Ed Engl. 2026 May 13;65(27):e6610209. doi: 10.1002/anie.6610209 (PMC13327587; doi:10.1002/anie.6610209)
Supplement: Supplementary file 2 — Supporting File 2: anie72546‐sup‐0002‐Data.zip. [file ANIE-65-e6610209-s002.zip › anie72546-sup-0002-Data/CCDC_2503690_2.cif]

data_leos2001_twin1_hklf4
_audit_creation_date               2023-01-23
_audit_creation_method
;
Olex2 1.5-ac5-023
(compiled 2022.04.12 svn.rca3783a0 for Rigaku Oxford Diffraction, GUI svn.r6498)
;
_shelx_SHELXL_version_number       '2018/3'
_audit_contact_author_address      ?
_audit_contact_author_email        ?
_audit_contact_author_name         ''
_audit_contact_author_phone        ?
_publ_contact_author_id_orcid      ?
_publ_section_references
;
Dolomanov, O.V., Bourhis, L.J., Gildea, R.J, Howard, J.A.K. & Puschmann, H.
 (2009), J. Appl. Cryst. 42, 339-341.

Sheldrick, G.M. (2015). Acta Cryst. A71, 3-8.

Sheldrick, G.M. (2015). Acta Cryst. C71, 3-8.
;
_chemical_name_common              ?
_chemical_name_systematic          ?
_chemical_formula_moiety           'C40 H33'
_chemical_formula_sum              'C40 H33'
_chemical_formula_weight           513.66
_chemical_melting_point            ?
_chemical_oxdiff_formula           'C40 H33'
_chemical_oxdiff_usercomment       LV-742
loop_
  _atom_type_symbol
  _atom_type_description
  _atom_type_scat_dispersion_real
  _atom_type_scat_dispersion_imag
  _atom_type_scat_source
 'C' 'C' 0.0181 0.0091 'International Tables Vol C Tables 4.2.6.8 and 6.1.1.4'
 'H' 'H' 0.0000 0.0000 'International Tables Vol C Tables 4.2.6.8 and 6.1.1.4'

_shelx_space_group_comment
;
The symmetry employed for this shelxl refinement is uniquely defined
by the following loop, which should always be used as a source of
symmetry information in preference to the above space-group names.
They are only intended as comments.
;
_space_group_crystal_system        'monoclinic'
_space_group_IT_number             14
_space_group_name_H-M_alt          'P 1 21/c 1'
_space_group_name_Hall             '-P 2ybc'
loop_
  _space_group_symop_operation_xyz
 'x, y, z'
 '-x, y+1/2, -z+1/2'
 '-x, -y, -z'
 'x, -y-1/2, z-1/2'

_cell_length_a                     15.0982(6)
_cell_length_b                     21.2080(8)
_cell_length_c                     8.9631(3)
_cell_angle_alpha                  90
_cell_angle_beta                   104.048(4)
_cell_angle_gamma                  90
_cell_volume                       2784.17(18)
_cell_formula_units_Z              4
_cell_measurement_reflns_used      9507
_cell_measurement_temperature      160.0(1)
_cell_measurement_theta_max        78.3900
_cell_measurement_theta_min        3.0240
_shelx_estimated_absorpt_T_max     0.990
_shelx_estimated_absorpt_T_min     0.945
_exptl_absorpt_coefficient_mu      0.520
_exptl_absorpt_correction_T_max    1.00000
_exptl_absorpt_correction_T_min    0.96016
_exptl_absorpt_correction_type     multi-scan
_exptl_absorpt_process_details
;
CrysAlisPro 1.171.42.75a (Rigaku Oxford Diffraction, 2022)
Empirical absorption correction using spherical harmonics,
implemented in SCALE3 ABSPACK scaling algorithm.
;
_exptl_absorpt_special_details     ?
_exptl_crystal_colour              colourless
_exptl_crystal_colour_primary      colourless
_exptl_crystal_density_diffrn      1.225
_exptl_crystal_density_meas        ?
_exptl_crystal_density_method      ?
_exptl_crystal_description         plate
_exptl_crystal_F_000               1092
loop_
  _exptl_crystal_face_index_h
  _exptl_crystal_face_index_k
  _exptl_crystal_face_index_l
  _exptl_crystal_face_perp_dist
 -1 0 0 0.0203
 1 0 0 0.0010
 -5 2 5 0.0178
 5 -2 -5 0.0258
 0 1 0 0.0594
 0 -1 0 0.0384
 -3 -5 5 0.0248

_exptl_crystal_size_max            0.11
_exptl_crystal_size_mid            0.05
_exptl_crystal_size_min            0.02
loop_
  _exptl_oxdiff_crystal_face_indexfrac_h
  _exptl_oxdiff_crystal_face_indexfrac_k
  _exptl_oxdiff_crystal_face_indexfrac_l
  _exptl_oxdiff_crystal_face_x
  _exptl_oxdiff_crystal_face_y
  _exptl_oxdiff_crystal_face_z
 -0.9989 0.0000 0.0001 0.0975 -0.0274 0.0280
 0.9989 -0.0000 -0.0001 -0.0975 0.0274 -0.0280
 -4.9957 2.0009 4.9953 -0.0245 -0.4578 0.8026
 4.9957 -2.0009 -4.9953 0.0245 0.4578 -0.8026
 0.0004 0.9988 -0.0000 -0.0115 -0.0670 -0.0254
 -0.0004 -0.9988 0.0000 0.0115 0.0670 0.0254
 -3.0005 -4.9907 4.9953 -0.1387 0.0658 0.9247

_exptl_transmission_factor_max     ?
_exptl_transmission_factor_min     ?
_diffrn_reflns_av_R_equivalents    ?
_diffrn_reflns_av_unetI/netI       0.0226
_diffrn_reflns_Laue_measured_fraction_full  0.995
_diffrn_reflns_Laue_measured_fraction_max  0.993
_diffrn_reflns_limit_h_max         17
_diffrn_reflns_limit_h_min         -18
_diffrn_reflns_limit_k_max         25
_diffrn_reflns_limit_k_min         -25
_diffrn_reflns_limit_l_max         10
_diffrn_reflns_limit_l_min         -10
_diffrn_reflns_number              9285
_diffrn_reflns_point_group_measured_fraction_full  0.995
_diffrn_reflns_point_group_measured_fraction_max  0.993
_diffrn_reflns_theta_full          67.684
_diffrn_reflns_theta_max           68.397
_diffrn_reflns_theta_min           3.668
_diffrn_ambient_environment        N~2~
_diffrn_ambient_temperature        160.0(1)
_diffrn_detector                   'Hybrid Pixel Array Detector'
_diffrn_detector_area_resol_mean   10.0000
_diffrn_detector_type              HyPix
_diffrn_measured_fraction_theta_full  0.995
_diffrn_measured_fraction_theta_max  0.993
_diffrn_measurement_details
;
List of Runs (angles in degrees, time in seconds):

  # Type    Start    End  Width  t~exp~   \w     \q     \k     \f   Frames
--------------------------------------------------------------------------
  1  \w    -79.00  19.00   0.50   10.00    --  -50.63  96.00 -45.00  196
  2  \w     -7.00  79.00   0.50   10.00    --   50.63 -96.00-153.00  172
  3  \w    -80.00 -20.00   0.50   33.00    --  -90.00  96.00 -45.00  120
  4  \w   -160.00 -84.00   0.50   33.00    --  -90.00 -96.00-153.00  152
  5  \w     42.00 105.00   0.50   33.00    --  111.50 -96.00-153.00  126
  6  \w    -43.00  21.00   0.50   10.00    --  -50.63  38.00  60.00  128
  7  \w    -63.00  15.00   0.50   10.00    --  -50.63  57.00 120.00  156
  8  \w    -22.00  26.00   0.50   10.00    --   50.63 -19.00 -90.00   96
  9  \w   -161.00-127.00   0.50   33.00    --  -90.00 -57.00 120.00   68
 10  \w   -161.00-126.00   0.50   33.00    --  -90.00 -77.00-120.00   70
 11  \w   -161.00-126.00   0.50   33.00    --  -90.00 -77.00-180.00   70
 12  \w   -161.00-126.00   0.50   33.00    --  -90.00 -77.00  60.00   70
 13  \w   -161.00-127.00   0.50   33.00    --  -90.00 -57.00 -30.00   68
 14  \w    -66.00 -18.00   0.50   33.00    --  -90.00  57.00 -90.00   96
 15  \w    -66.00 -18.00   0.50   33.00    --  -90.00  57.00 -60.00   96
 16  \w   -161.00-115.00   0.50   33.00    --  -90.00 -38.00-120.00   92
 17  \w    -66.00 -18.00   0.50   33.00    --  -90.00  57.00 120.00   96
 18  \w    -66.00 -18.00   0.50   33.00    --  -90.00  57.00  30.00   96
 19  \w   -159.00-123.00   0.50   33.00    --  -90.00 -99.00  60.00   72
 20  \w    130.00 177.00   0.50   33.00    --  111.50  57.00  90.00   94
 21  \w     42.00 102.00   0.50   33.00    --  111.50 -77.00-150.00  120
 22  \w     48.00  98.00   0.50   33.00    --  111.50-125.00 -30.00  100
 23  \w    118.00 171.00   0.50   33.00    --  111.50  38.00-120.00  106
 24  \w    134.00 178.00   0.50   33.00    --  111.50  57.00  60.00   88
 25  \w    106.00 164.00   0.50   33.00    --  111.50  96.00 -45.00  116
;
_diffrn_measurement_device         'four-circle diffractometer'
_diffrn_measurement_device_type    'XtaLAB Synergy, Dualflex, HyPix'
_diffrn_measurement_method         '\w scans'
_diffrn_orient_matrix_type        
 'CrysAlisPro convention (1999,Acta A55,543-557)'
_diffrn_orient_matrix_UB_11        -0.0976082000
_diffrn_orient_matrix_UB_12        -0.0115225000
_diffrn_orient_matrix_UB_13        -0.0979007000
_diffrn_orient_matrix_UB_21        0.0273981000
_diffrn_orient_matrix_UB_22        -0.0670735000
_diffrn_orient_matrix_UB_23        -0.0373732000
_diffrn_orient_matrix_UB_31        -0.0279829000
_diffrn_orient_matrix_UB_32        -0.0254538000
_diffrn_orient_matrix_UB_33        0.1428752000
_diffrn_radiation_monochromator    mirror
_diffrn_radiation_probe            x-ray
_diffrn_radiation_type             'Cu K\a'
_diffrn_radiation_wavelength       1.54184
_diffrn_source                     'micro-focus sealed X-ray tube'
_diffrn_source_type                'PhotonJet (Cu) X-ray Source'
_reflns_Friedel_coverage           0.000
_reflns_Friedel_fraction_full      .
_reflns_Friedel_fraction_max       .
_reflns_number_gt                  6707
_reflns_number_total               9285
_reflns_special_details
;
 _reflns_Friedel_fraction is defined as the number of unique
 Friedel pairs measured divided by the number that would be
 possible theoretically, ignoring centric projections and
 systematic absences. Completness statistics refer to single and
 composite reflections containing twin component 1 only.
;
_reflns_threshold_expression       'I > 2\s(I)'
_computing_cell_refinement         'CrysAlisPro 1.171.42.75a (Rigaku OD, 2022)'
_computing_data_collection         'CrysAlisPro 1.171.42.75a (Rigaku OD, 2022)'
_computing_data_reduction          'CrysAlisPro 1.171.42.75a (Rigaku OD, 2022)'
_computing_molecular_graphics      'Olex2 1.5-ac5-023 (Dolomanov et al., 2009)'
_computing_publication_material    'Olex2 1.5-ac5-023 (Dolomanov et al., 2009)'
_computing_structure_refinement    'SHELXL 2018/3 (Sheldrick, 2015)'
_computing_structure_solution      'SHELXT  (Sheldrick, 2015)'
_refine_diff_density_max           0.425
_refine_diff_density_min           -0.193
_refine_diff_density_rms           0.042
_refine_ls_extinction_coef         .
_refine_ls_extinction_method       none
_refine_ls_goodness_of_fit_ref     1.061
_refine_ls_hydrogen_treatment      constr
_refine_ls_matrix_type             full
_refine_ls_number_parameters       368
_refine_ls_number_reflns           9285
_refine_ls_number_restraints       0
_refine_ls_R_factor_all            0.0851
_refine_ls_R_factor_gt             0.0617
_refine_ls_restrained_S_all        1.061
_refine_ls_shift/su_max            0.001
_refine_ls_shift/su_mean           0.000
_refine_ls_structure_factor_coef   Fsqd
_refine_ls_weighting_details      
 'w=1/[\s^2^(Fo^2^)+(0.0948P)^2^+0.5015P] where P=(Fo^2^+2Fc^2^)/3'
_refine_ls_weighting_scheme        calc
_refine_ls_wR_factor_gt            0.1677
_refine_ls_wR_factor_ref           0.1826
_refine_special_details
;
 Refined as a 2-component twin.
;
_olex2_refinement_description
;
1. Twinned data refinement
 Scales: 0.6229(14)
 0.3771(14)
2. Fixed Uiso
 At 1.2 times of:
  All C(H) groups
 At 1.5 times of:
  All C(H,H,H) groups
3.a Ternary CH refined with riding coordinates:
 C4(H4)
3.b Aromatic/amide H refined with riding coordinates:
 C8(H8), C9(H9), C10(H10), C13(H13), C14(H14), C15(H15), C18(H18), C20(H20),
 C21(H21), C22(H22), C25(H25), C27(H27), C34(H34), C36(H36)
3.c Idealised Me refined as rotating group:
 C29(H29A,H29B,H29C), C30(H30A,H30B,H30C), C31(H31A,H31B,H31C), C38(H38A,H38B,
 H38C), C39(H39A,H39B,H39C), C40(H40A,H40B,H40C)
;
_atom_sites_solution_hydrogens     geom
_atom_sites_solution_primary       dual
_atom_sites_solution_secondary     ?
loop_
  _atom_site_label
  _atom_site_type_symbol
  _atom_site_fract_x
  _atom_site_fract_y
  _atom_site_fract_z
  _atom_site_U_iso_or_equiv
  _atom_site_adp_type
  _atom_site_occupancy
  _atom_site_site_symmetry_order
  _atom_site_calc_flag
  _atom_site_refinement_flags_posn
  _atom_site_refinement_flags_adp
  _atom_site_refinement_flags_occupancy
  _atom_site_disorder_assembly
  _atom_site_disorder_group
 C1 C 0.41245(16) 0.63090(11) 0.6443(3) 0.0401(5) Uani 1 1 d . . . . .
 C2 C 0.49492(17) 0.62093(11) 0.7614(3) 0.0423(5) Uani 1 1 d . . . . .
 C3 C 0.58102(17) 0.63388(12) 0.7329(3) 0.0461(6) Uani 1 1 d . . . . .
 C4 C 0.58903(17) 0.66769(13) 0.5890(3) 0.0510(6) Uani 1 1 d . . . . .
 H4 H 0.602633 0.712503 0.621206 0.061 Uiso 1 1 calc R U . . .
 C5 C 0.50098(16) 0.67043(11) 0.4642(3) 0.0414(5) Uani 1 1 d . . . . .
 C6 C 0.41699(16) 0.65354(11) 0.4957(3) 0.0407(5) Uani 1 1 d . . . . .
 C7 C 0.33585(16) 0.65847(12) 0.3766(3) 0.0453(6) Uani 1 1 d . . . . .
 C8 C 0.34098(17) 0.68082(13) 0.2320(3) 0.0500(6) Uani 1 1 d . . . . .
 H8 H 0.286882 0.683895 0.151860 0.060 Uiso 1 1 calc R U . . .
 C9 C 0.42273(16) 0.69829(12) 0.2044(3) 0.0466(6) Uani 1 1 d . . . . .
 H9 H 0.425050 0.714224 0.106342 0.056 Uiso 1 1 calc R U . . .
 C10 C 0.50240(16) 0.69267(12) 0.3201(3) 0.0461(6) Uani 1 1 d . . . . .
 H10 H 0.559015 0.704393 0.299588 0.055 Uiso 1 1 calc R U . . .
 C11 C 0.25100(17) 0.63930(14) 0.4077(3) 0.0545(7) Uani 1 1 d . . . . .
 C12 C 0.24640(17) 0.62035(13) 0.5529(3) 0.0501(6) Uani 1 1 d . . . . .
 C13 C 0.15765(18) 0.60337(15) 0.5850(3) 0.0601(7) Uani 1 1 d . . . . .
 H13 H 0.102575 0.605989 0.506864 0.072 Uiso 1 1 calc R U . . .
 C14 C 0.1572(2) 0.58311(14) 0.7355(4) 0.0620(8) Uani 1 1 d . . . . .
 H14 H 0.100292 0.572921 0.757143 0.074 Uiso 1 1 calc R U . . .
 C15 C 0.23518(18) 0.57751(13) 0.8517(3) 0.0554(7) Uani 1 1 d . . . . .
 H15 H 0.231451 0.564388 0.951306 0.066 Uiso 1 1 calc R U . . .
 C16 C 0.32389(18) 0.59183(12) 0.8214(3) 0.0484(6) Uani 1 1 d . . . . .
 C17 C 0.32794(17) 0.61535(11) 0.6733(3) 0.0447(6) Uani 1 1 d . . . . .
 C18 C 0.40327(18) 0.58210(12) 0.9319(3) 0.0505(6) Uani 1 1 d . . . . .
 H18 H 0.399916 0.566244 1.029539 0.061 Uiso 1 1 calc R U . . .
 C19 C 0.48993(18) 0.59502(12) 0.9047(3) 0.0477(6) Uani 1 1 d . . . . .
 C20 C 0.5715(2) 0.58254(13) 1.0174(3) 0.0561(7) Uani 1 1 d . . . . .
 H20 H 0.568619 0.566762 1.115343 0.067 Uiso 1 1 calc R U . . .
 C21 C 0.6540(2) 0.59311(15) 0.9859(3) 0.0615(8) Uani 1 1 d . . . . .
 H21 H 0.708391 0.582894 1.060472 0.074 Uiso 1 1 calc R U . . .
 C22 C 0.65945(19) 0.61885(14) 0.8448(3) 0.0571(7) Uani 1 1 d . . . . .
 H22 H 0.717638 0.626168 0.825046 0.069 Uiso 1 1 calc R U . . .
 C23 C 0.67020(16) 0.64625(12) 0.5304(3) 0.0433(5) Uani 1 1 d . . . . .
 C24 C 0.74567(18) 0.68626(12) 0.5432(3) 0.0510(6) Uani 1 1 d . . . . .
 C25 C 0.81866(17) 0.66574(15) 0.4859(3) 0.0581(7) Uani 1 1 d . . . . .
 H25 H 0.869736 0.692876 0.494801 0.070 Uiso 1 1 calc R U . . .
 C26 C 0.81997(17) 0.60818(14) 0.4173(3) 0.0543(7) Uani 1 1 d . . . . .
 C27 C 0.74566(16) 0.56917(13) 0.4080(3) 0.0485(6) Uani 1 1 d . . . . .
 H27 H 0.745494 0.528884 0.361604 0.058 Uiso 1 1 calc R U . . .
 C28 C 0.67151(15) 0.58650(11) 0.4636(3) 0.0432(6) Uani 1 1 d . . . . .
 C29 C 0.7518(2) 0.75025(15) 0.6175(4) 0.0747(9) Uani 1 1 d . . . . .
 H29A H 0.703227 0.777402 0.558438 0.112 Uiso 1 1 calc R U . . .
 H29B H 0.811325 0.769088 0.619643 0.112 Uiso 1 1 calc R U . . .
 H29C H 0.744686 0.745940 0.722860 0.112 Uiso 1 1 calc R U . . .
 C30 C 0.8994(2) 0.58736(19) 0.3541(4) 0.0810(10) Uani 1 1 d . . . . .
 H30A H 0.934075 0.554687 0.420836 0.121 Uiso 1 1 calc R U . . .
 H30B H 0.939132 0.623525 0.350235 0.121 Uiso 1 1 calc R U . . .
 H30C H 0.876346 0.570353 0.250242 0.121 Uiso 1 1 calc R U . . .
 C31 C 0.59476(17) 0.54001(13) 0.4542(3) 0.0546(7) Uani 1 1 d . . . . .
 H31A H 0.587238 0.531354 0.557769 0.082 Uiso 1 1 calc R U . . .
 H31B H 0.609136 0.500715 0.407529 0.082 Uiso 1 1 calc R U . . .
 H31C H 0.538034 0.557765 0.390991 0.082 Uiso 1 1 calc R U . . .
 C32 C 0.16578(16) 0.64179(13) 0.2802(3) 0.0491(6) Uani 1 1 d . . . . .
 C33 C 0.11667(18) 0.69778(13) 0.2474(3) 0.0550(7) Uani 1 1 d . . . . .
 C34 C 0.03862(18) 0.69849(15) 0.1292(4) 0.0615(8) Uani 1 1 d . . . . .
 H34 H 0.004504 0.736462 0.107923 0.074 Uiso 1 1 calc R U . . .
 C35 C 0.00854(17) 0.64589(16) 0.0410(3) 0.0612(8) Uani 1 1 d . . . . .
 C36 C 0.05883(18) 0.59049(15) 0.0764(3) 0.0582(7) Uani 1 1 d . . . . .
 H36 H 0.039016 0.553610 0.017618 0.070 Uiso 1 1 calc R U . . .
 C37 C 0.13703(18) 0.58779(13) 0.1953(3) 0.0516(6) Uani 1 1 d . . . . .
 C38 C 0.1513(2) 0.75654(16) 0.3382(4) 0.0754(9) Uani 1 1 d . . . . .
 H38A H 0.164763 0.747035 0.448384 0.113 Uiso 1 1 calc R U . . .
 H38B H 0.104571 0.789554 0.313852 0.113 Uiso 1 1 calc R U . . .
 H38C H 0.206972 0.771165 0.311169 0.113 Uiso 1 1 calc R U . . .
 C39 C -0.0754(2) 0.6481(2) -0.0908(4) 0.0948(13) Uani 1 1 d . . . . .
 H39A H -0.075155 0.611956 -0.158782 0.142 Uiso 1 1 calc R U . . .
 H39B H -0.075446 0.687291 -0.148689 0.142 Uiso 1 1 calc R U . . .
 H39C H -0.130141 0.646476 -0.050371 0.142 Uiso 1 1 calc R U . . .
 C40 C 0.1894(3) 0.52667(16) 0.2288(4) 0.0773(9) Uani 1 1 d . . . . .
 H40A H 0.254893 0.535151 0.245915 0.116 Uiso 1 1 calc R U . . .
 H40B H 0.169988 0.497981 0.141239 0.116 Uiso 1 1 calc R U . . .
 H40C H 0.177258 0.507217 0.321017 0.116 Uiso 1 1 calc R U . . .

loop_
  _atom_site_aniso_label
  _atom_site_aniso_U_11
  _atom_site_aniso_U_22
  _atom_site_aniso_U_33
  _atom_site_aniso_U_23
  _atom_site_aniso_U_13
  _atom_site_aniso_U_12
 C1 0.0496(13) 0.0346(12) 0.0361(12) -0.0014(10) 0.0101(10) 0.0007(10)
 C2 0.0539(13) 0.0363(12) 0.0357(12) -0.0021(10) 0.0087(10) 0.0012(10)
 C3 0.0515(13) 0.0455(13) 0.0398(13) 0.0007(11) 0.0079(11) 0.0039(11)
 C4 0.0515(14) 0.0569(16) 0.0436(14) 0.0026(12) 0.0094(11) 0.0041(12)
 C5 0.0459(12) 0.0383(12) 0.0392(13) 0.0025(10) 0.0090(10) 0.0044(10)
 C6 0.0473(12) 0.0360(12) 0.0374(13) 0.0001(10) 0.0080(10) 0.0020(10)
 C7 0.0446(12) 0.0524(15) 0.0382(13) 0.0039(11) 0.0089(10) 0.0000(11)
 C8 0.0466(13) 0.0607(16) 0.0400(13) 0.0070(12) 0.0050(11) 0.0022(12)
 C9 0.0520(13) 0.0499(14) 0.0372(13) 0.0097(11) 0.0096(11) 0.0016(11)
 C10 0.0464(12) 0.0470(14) 0.0452(14) 0.0074(11) 0.0118(11) 0.0004(11)
 C11 0.0478(14) 0.0676(18) 0.0462(15) 0.0027(13) 0.0078(12) -0.0013(12)
 C12 0.0492(13) 0.0575(16) 0.0437(15) 0.0027(12) 0.0114(11) -0.0024(12)
 C13 0.0467(14) 0.082(2) 0.0523(16) 0.0067(15) 0.0132(12) -0.0032(13)
 C14 0.0622(16) 0.0672(19) 0.0649(19) 0.0020(15) 0.0317(15) -0.0016(14)
 C15 0.0629(16) 0.0611(17) 0.0471(15) 0.0073(13) 0.0229(13) 0.0037(13)
 C16 0.0611(15) 0.0455(14) 0.0405(14) -0.0006(11) 0.0161(12) -0.0001(11)
 C17 0.0530(13) 0.0420(13) 0.0390(13) -0.0001(10) 0.0108(11) 0.0001(11)
 C18 0.0664(16) 0.0500(15) 0.0364(13) 0.0014(11) 0.0147(12) 0.0013(12)
 C19 0.0628(15) 0.0420(13) 0.0367(13) -0.0012(11) 0.0089(11) 0.0004(11)
 C20 0.0699(17) 0.0569(17) 0.0369(13) 0.0048(12) 0.0044(13) -0.0011(13)
 C21 0.0604(16) 0.0710(19) 0.0457(16) 0.0093(14) -0.0011(13) 0.0038(14)
 C22 0.0508(14) 0.0708(19) 0.0456(15) 0.0072(13) 0.0038(12) 0.0040(13)
 C23 0.0436(12) 0.0461(14) 0.0380(13) 0.0051(11) 0.0053(10) 0.0010(10)
 C24 0.0572(14) 0.0473(14) 0.0418(14) 0.0048(11) -0.0007(12) -0.0093(12)
 C25 0.0430(13) 0.0721(19) 0.0531(16) 0.0144(14) 0.0000(12) -0.0169(13)
 C26 0.0429(13) 0.0695(18) 0.0488(15) 0.0147(14) 0.0075(11) 0.0024(12)
 C27 0.0484(13) 0.0517(15) 0.0442(14) 0.0046(11) 0.0086(11) 0.0041(11)
 C28 0.0401(11) 0.0461(14) 0.0407(13) 0.0071(10) 0.0049(10) -0.0009(10)
 C29 0.081(2) 0.0601(18) 0.077(2) -0.0062(17) 0.0087(17) -0.0181(16)
 C30 0.0495(16) 0.111(3) 0.087(2) 0.012(2) 0.0252(16) 0.0045(17)
 C31 0.0528(14) 0.0481(15) 0.0622(17) 0.0015(13) 0.0128(13) -0.0087(11)
 C32 0.0414(12) 0.0630(17) 0.0431(14) 0.0074(12) 0.0108(11) -0.0002(11)
 C33 0.0554(15) 0.0619(17) 0.0504(16) 0.0008(13) 0.0183(12) -0.0011(13)
 C34 0.0498(14) 0.0677(19) 0.0689(19) 0.0130(16) 0.0183(14) 0.0145(13)
 C35 0.0377(12) 0.091(2) 0.0533(17) 0.0116(16) 0.0071(12) 0.0006(13)
 C36 0.0576(15) 0.0673(18) 0.0500(16) -0.0031(14) 0.0138(13) -0.0141(14)
 C37 0.0533(14) 0.0573(16) 0.0458(14) 0.0072(12) 0.0153(12) 0.0029(12)
 C38 0.079(2) 0.068(2) 0.078(2) -0.0083(17) 0.0157(17) 0.0054(16)
 C39 0.0537(17) 0.141(4) 0.075(2) 0.007(2) -0.0114(16) -0.002(2)
 C40 0.102(2) 0.064(2) 0.067(2) 0.0124(16) 0.0230(18) 0.0177(17)

_geom_special_details
;
 All esds (except the esd in the dihedral angle between two l.s. planes)
 are estimated using the full covariance matrix.  The cell esds are taken
 into account individually in the estimation of esds in distances, angles
 and torsion angles; correlations between esds in cell parameters are only
 used when they are defined by crystal symmetry.  An approximate (isotropic)
 treatment of cell esds is used for estimating esds involving l.s. planes.
;
loop_
  _geom_bond_atom_site_label_1
  _geom_bond_atom_site_label_2
  _geom_bond_distance
  _geom_bond_site_symmetry_2
  _geom_bond_publ_flag
 C1 C2 1.436(3) . ?
 C1 C6 1.433(3) . ?
 C1 C17 1.402(3) . ?
 C2 C3 1.411(3) . ?
 C2 C19 1.416(3) . ?
 C3 C4 1.506(4) . ?
 C3 C22 1.390(3) . ?
 C4 H4 1.0000 . ?
 C4 C5 1.517(3) . ?
 C4 C23 1.515(4) . ?
 C5 C6 1.411(3) . ?
 C5 C10 1.380(3) . ?
 C6 C7 1.420(3) . ?
 C7 C8 1.400(3) . ?
 C7 C11 1.434(3) . ?
 C8 H8 0.9500 . ?
 C8 C9 1.368(3) . ?
 C9 H9 0.9500 . ?
 C9 C10 1.390(3) . ?
 C10 H10 0.9500 . ?
 C11 C12 1.380(4) . ?
 C11 C32 1.500(3) . ?
 C12 C13 1.481(4) . ?
 C12 C17 1.431(3) . ?
 C13 H13 0.9500 . ?
 C13 C14 1.418(4) . ?
 C14 H14 0.9500 . ?
 C14 C15 1.375(4) . ?
 C15 H15 0.9500 . ?
 C15 C16 1.462(4) . ?
 C16 C17 1.432(3) . ?
 C16 C18 1.373(4) . ?
 C18 H18 0.9500 . ?
 C18 C19 1.415(4) . ?
 C19 C20 1.415(4) . ?
 C20 H20 0.9500 . ?
 C20 C21 1.361(4) . ?
 C21 H21 0.9500 . ?
 C21 C22 1.398(4) . ?
 C22 H22 0.9500 . ?
 C23 C24 1.403(3) . ?
 C23 C28 1.404(3) . ?
 C24 C25 1.393(4) . ?
 C24 C29 1.505(4) . ?
 C25 H25 0.9500 . ?
 C25 C26 1.369(4) . ?
 C26 C27 1.380(4) . ?
 C26 C30 1.511(4) . ?
 C27 H27 0.9500 . ?
 C27 C28 1.381(3) . ?
 C28 C31 1.508(3) . ?
 C29 H29A 0.9800 . ?
 C29 H29B 0.9800 . ?
 C29 H29C 0.9800 . ?
 C30 H30A 0.9800 . ?
 C30 H30B 0.9800 . ?
 C30 H30C 0.9800 . ?
 C31 H31A 0.9800 . ?
 C31 H31B 0.9800 . ?
 C31 H31C 0.9800 . ?
 C32 C33 1.393(4) . ?
 C32 C37 1.386(4) . ?
 C33 C34 1.380(4) . ?
 C33 C38 1.511(4) . ?
 C34 H34 0.9500 . ?
 C34 C35 1.379(4) . ?
 C35 C36 1.393(4) . ?
 C35 C39 1.509(4) . ?
 C36 H36 0.9500 . ?
 C36 C37 1.386(4) . ?
 C37 C40 1.510(4) . ?
 C38 H38A 0.9800 . ?
 C38 H38B 0.9800 . ?
 C38 H38C 0.9800 . ?
 C39 H39A 0.9800 . ?
 C39 H39B 0.9800 . ?
 C39 H39C 0.9800 . ?
 C40 H40A 0.9800 . ?
 C40 H40B 0.9800 . ?
 C40 H40C 0.9800 . ?

loop_
  _geom_angle_atom_site_label_1
  _geom_angle_atom_site_label_2
  _geom_angle_atom_site_label_3
  _geom_angle
  _geom_angle_site_symmetry_1
  _geom_angle_site_symmetry_3
  _geom_angle_publ_flag
 C6 C1 C2 120.0(2) . . ?
 C17 C1 C2 119.8(2) . . ?
 C17 C1 C6 120.1(2) . . ?
 C3 C2 C1 120.8(2) . . ?
 C3 C2 C19 119.6(2) . . ?
 C19 C2 C1 119.5(2) . . ?
 C2 C3 C4 121.1(2) . . ?
 C22 C3 C2 119.1(2) . . ?
 C22 C3 C4 119.7(2) . . ?
 C3 C4 H4 105.0 . . ?
 C3 C4 C5 114.3(2) . . ?
 C3 C4 C23 113.2(2) . . ?
 C5 C4 H4 105.0 . . ?
 C23 C4 H4 105.0 . . ?
 C23 C4 C5 113.2(2) . . ?
 C6 C5 C4 120.8(2) . . ?
 C10 C5 C4 119.6(2) . . ?
 C10 C5 C6 119.5(2) . . ?
 C5 C6 C1 121.3(2) . . ?
 C5 C6 C7 119.0(2) . . ?
 C7 C6 C1 119.8(2) . . ?
 C6 C7 C11 118.8(2) . . ?
 C8 C7 C6 119.3(2) . . ?
 C8 C7 C11 121.9(2) . . ?
 C7 C8 H8 119.5 . . ?
 C9 C8 C7 121.0(2) . . ?
 C9 C8 H8 119.5 . . ?
 C8 C9 H9 120.1 . . ?
 C8 C9 C10 119.8(2) . . ?
 C10 C9 H9 120.1 . . ?
 C5 C10 C9 121.4(2) . . ?
 C5 C10 H10 119.3 . . ?
 C9 C10 H10 119.3 . . ?
 C7 C11 C32 118.9(2) . . ?
 C12 C11 C7 121.2(2) . . ?
 C12 C11 C32 119.9(2) . . ?
 C11 C12 C13 120.6(2) . . ?
 C11 C12 C17 120.1(2) . . ?
 C17 C12 C13 119.3(2) . . ?
 C12 C13 H13 120.9 . . ?
 C14 C13 C12 118.2(2) . . ?
 C14 C13 H13 120.9 . . ?
 C13 C14 H14 118.5 . . ?
 C15 C14 C13 123.1(3) . . ?
 C15 C14 H14 118.5 . . ?
 C14 C15 H15 120.1 . . ?
 C14 C15 C16 119.8(2) . . ?
 C16 C15 H15 120.1 . . ?
 C17 C16 C15 119.4(2) . . ?
 C18 C16 C15 120.9(2) . . ?
 C18 C16 C17 119.7(2) . . ?
 C1 C17 C12 119.9(2) . . ?
 C1 C17 C16 119.9(2) . . ?
 C12 C17 C16 120.1(2) . . ?
 C16 C18 H18 119.1 . . ?
 C16 C18 C19 121.9(2) . . ?
 C19 C18 H18 119.1 . . ?
 C2 C19 C20 119.5(2) . . ?
 C18 C19 C2 119.1(2) . . ?
 C18 C19 C20 121.4(2) . . ?
 C19 C20 H20 119.9 . . ?
 C21 C20 C19 120.1(2) . . ?
 C21 C20 H20 119.9 . . ?
 C20 C21 H21 119.7 . . ?
 C20 C21 C22 120.7(3) . . ?
 C22 C21 H21 119.7 . . ?
 C3 C22 C21 121.0(3) . . ?
 C3 C22 H22 119.5 . . ?
 C21 C22 H22 119.5 . . ?
 C24 C23 C4 120.0(2) . . ?
 C28 C23 C4 121.0(2) . . ?
 C28 C23 C24 119.0(2) . . ?
 C23 C24 C29 122.8(3) . . ?
 C25 C24 C23 118.7(2) . . ?
 C25 C24 C29 118.4(3) . . ?
 C24 C25 H25 118.6 . . ?
 C26 C25 C24 122.9(2) . . ?
 C26 C25 H25 118.6 . . ?
 C25 C26 C27 117.5(2) . . ?
 C25 C26 C30 121.9(3) . . ?
 C27 C26 C30 120.6(3) . . ?
 C26 C27 H27 118.8 . . ?
 C26 C27 C28 122.5(3) . . ?
 C28 C27 H27 118.8 . . ?
 C23 C28 C31 121.6(2) . . ?
 C27 C28 C23 119.4(2) . . ?
 C27 C28 C31 119.0(2) . . ?
 C24 C29 H29A 109.5 . . ?
 C24 C29 H29B 109.5 . . ?
 C24 C29 H29C 109.5 . . ?
 H29A C29 H29B 109.5 . . ?
 H29A C29 H29C 109.5 . . ?
 H29B C29 H29C 109.5 . . ?
 C26 C30 H30A 109.5 . . ?
 C26 C30 H30B 109.5 . . ?
 C26 C30 H30C 109.5 . . ?
 H30A C30 H30B 109.5 . . ?
 H30A C30 H30C 109.5 . . ?
 H30B C30 H30C 109.5 . . ?
 C28 C31 H31A 109.5 . . ?
 C28 C31 H31B 109.5 . . ?
 C28 C31 H31C 109.5 . . ?
 H31A C31 H31B 109.5 . . ?
 H31A C31 H31C 109.5 . . ?
 H31B C31 H31C 109.5 . . ?
 C33 C32 C11 120.4(3) . . ?
 C37 C32 C11 119.1(2) . . ?
 C37 C32 C33 120.6(2) . . ?
 C32 C33 C38 119.5(3) . . ?
 C34 C33 C32 118.9(3) . . ?
 C34 C33 C38 121.6(3) . . ?
 C33 C34 H34 118.9 . . ?
 C35 C34 C33 122.2(3) . . ?
 C35 C34 H34 118.9 . . ?
 C34 C35 C36 117.8(3) . . ?
 C34 C35 C39 121.4(3) . . ?
 C36 C35 C39 120.8(3) . . ?
 C35 C36 H36 119.2 . . ?
 C35 C36 C37 121.7(3) . . ?
 C37 C36 H36 119.2 . . ?
 C32 C37 C36 118.9(3) . . ?
 C32 C37 C40 121.4(3) . . ?
 C36 C37 C40 119.7(3) . . ?
 C33 C38 H38A 109.5 . . ?
 C33 C38 H38B 109.5 . . ?
 C33 C38 H38C 109.5 . . ?
 H38A C38 H38B 109.5 . . ?
 H38A C38 H38C 109.5 . . ?
 H38B C38 H38C 109.5 . . ?
 C35 C39 H39A 109.5 . . ?
 C35 C39 H39B 109.5 . . ?
 C35 C39 H39C 109.5 . . ?
 H39A C39 H39B 109.5 . . ?
 H39A C39 H39C 109.5 . . ?
 H39B C39 H39C 109.5 . . ?
 C37 C40 H40A 109.5 . . ?
 C37 C40 H40B 109.5 . . ?
 C37 C40 H40C 109.5 . . ?
 H40A C40 H40B 109.5 . . ?
 H40A C40 H40C 109.5 . . ?
 H40B C40 H40C 109.5 . . ?

loop_
  _geom_torsion_atom_site_label_1
  _geom_torsion_atom_site_label_2
  _geom_torsion_atom_site_label_3
  _geom_torsion_atom_site_label_4
  _geom_torsion
  _geom_torsion_site_symmetry_1
  _geom_torsion_site_symmetry_2
  _geom_torsion_site_symmetry_3
  _geom_torsion_site_symmetry_4
  _geom_torsion_publ_flag
 C1 C2 C3 C4 9.5(4) . . . . ?
 C1 C2 C3 C22 -174.9(2) . . . . ?
 C1 C2 C19 C18 -2.8(4) . . . . ?
 C1 C2 C19 C20 177.1(2) . . . . ?
 C1 C6 C7 C8 179.8(2) . . . . ?
 C1 C6 C7 C11 -1.2(4) . . . . ?
 C2 C1 C6 C5 -4.3(3) . . . . ?
 C2 C1 C6 C7 174.9(2) . . . . ?
 C2 C1 C17 C12 -174.9(2) . . . . ?
 C2 C1 C17 C16 2.3(4) . . . . ?
 C2 C3 C4 C5 -15.2(4) . . . . ?
 C2 C3 C4 C23 -146.8(2) . . . . ?
 C2 C3 C22 C21 -2.0(4) . . . . ?
 C2 C19 C20 C21 -2.5(4) . . . . ?
 C3 C2 C19 C18 -179.9(2) . . . . ?
 C3 C2 C19 C20 0.1(4) . . . . ?
 C3 C4 C5 C6 11.8(3) . . . . ?
 C3 C4 C5 C10 -171.5(2) . . . . ?
 C3 C4 C23 C24 -108.6(3) . . . . ?
 C3 C4 C23 C28 71.1(3) . . . . ?
 C4 C3 C22 C21 173.7(3) . . . . ?
 C4 C5 C6 C1 -2.5(4) . . . . ?
 C4 C5 C6 C7 178.3(2) . . . . ?
 C4 C5 C10 C9 -177.4(2) . . . . ?
 C4 C23 C24 C25 -178.9(2) . . . . ?
 C4 C23 C24 C29 1.8(4) . . . . ?
 C4 C23 C28 C27 178.4(2) . . . . ?
 C4 C23 C28 C31 -3.0(3) . . . . ?
 C5 C4 C23 C24 119.3(3) . . . . ?
 C5 C4 C23 C28 -61.0(3) . . . . ?
 C5 C6 C7 C8 -1.0(4) . . . . ?
 C5 C6 C7 C11 178.0(2) . . . . ?
 C6 C1 C2 C3 0.8(3) . . . . ?
 C6 C1 C2 C19 -176.3(2) . . . . ?
 C6 C1 C17 C12 1.8(4) . . . . ?
 C6 C1 C17 C16 179.0(2) . . . . ?
 C6 C5 C10 C9 -0.6(4) . . . . ?
 C6 C7 C8 C9 -0.4(4) . . . . ?
 C6 C7 C11 C12 4.3(4) . . . . ?
 C6 C7 C11 C32 -177.4(2) . . . . ?
 C7 C8 C9 C10 1.3(4) . . . . ?
 C7 C11 C12 C13 177.3(3) . . . . ?
 C7 C11 C12 C17 -4.3(4) . . . . ?
 C7 C11 C32 C33 -84.5(3) . . . . ?
 C7 C11 C32 C37 95.1(3) . . . . ?
 C8 C7 C11 C12 -176.7(3) . . . . ?
 C8 C7 C11 C32 1.6(4) . . . . ?
 C8 C9 C10 C5 -0.8(4) . . . . ?
 C10 C5 C6 C1 -179.3(2) . . . . ?
 C10 C5 C6 C7 1.5(3) . . . . ?
 C11 C7 C8 C9 -179.4(3) . . . . ?
 C11 C12 C13 C14 178.8(3) . . . . ?
 C11 C12 C17 C1 1.2(4) . . . . ?
 C11 C12 C17 C16 -176.0(3) . . . . ?
 C11 C32 C33 C34 179.9(2) . . . . ?
 C11 C32 C33 C38 1.7(4) . . . . ?
 C11 C32 C37 C36 -179.3(2) . . . . ?
 C11 C32 C37 C40 0.3(4) . . . . ?
 C12 C11 C32 C33 93.8(3) . . . . ?
 C12 C11 C32 C37 -86.6(3) . . . . ?
 C12 C13 C14 C15 -1.2(5) . . . . ?
 C13 C12 C17 C1 179.6(2) . . . . ?
 C13 C12 C17 C16 2.4(4) . . . . ?
 C13 C14 C15 C16 -1.0(5) . . . . ?
 C14 C15 C16 C17 3.9(4) . . . . ?
 C14 C15 C16 C18 -175.1(3) . . . . ?
 C15 C16 C17 C1 178.2(2) . . . . ?
 C15 C16 C17 C12 -4.6(4) . . . . ?
 C15 C16 C18 C19 179.4(2) . . . . ?
 C16 C18 C19 C2 2.4(4) . . . . ?
 C16 C18 C19 C20 -177.5(2) . . . . ?
 C17 C1 C2 C3 177.5(2) . . . . ?
 C17 C1 C2 C19 0.5(3) . . . . ?
 C17 C1 C6 C5 179.0(2) . . . . ?
 C17 C1 C6 C7 -1.8(3) . . . . ?
 C17 C12 C13 C14 0.5(4) . . . . ?
 C17 C16 C18 C19 0.4(4) . . . . ?
 C18 C16 C17 C1 -2.8(4) . . . . ?
 C18 C16 C17 C12 174.4(2) . . . . ?
 C18 C19 C20 C21 177.4(3) . . . . ?
 C19 C2 C3 C4 -173.5(2) . . . . ?
 C19 C2 C3 C22 2.2(4) . . . . ?
 C19 C20 C21 C22 2.7(5) . . . . ?
 C20 C21 C22 C3 -0.4(5) . . . . ?
 C22 C3 C4 C5 169.1(2) . . . . ?
 C22 C3 C4 C23 37.6(4) . . . . ?
 C23 C4 C5 C6 143.3(2) . . . . ?
 C23 C4 C5 C10 -39.9(3) . . . . ?
 C23 C24 C25 C26 0.1(4) . . . . ?
 C24 C23 C28 C27 -1.9(4) . . . . ?
 C24 C23 C28 C31 176.8(2) . . . . ?
 C24 C25 C26 C27 -1.1(4) . . . . ?
 C24 C25 C26 C30 179.1(3) . . . . ?
 C25 C26 C27 C28 0.5(4) . . . . ?
 C26 C27 C28 C23 0.9(4) . . . . ?
 C26 C27 C28 C31 -177.7(2) . . . . ?
 C28 C23 C24 C25 1.4(4) . . . . ?
 C28 C23 C24 C29 -178.0(2) . . . . ?
 C29 C24 C25 C26 179.5(3) . . . . ?
 C30 C26 C27 C28 -179.7(3) . . . . ?
 C32 C11 C12 C13 -1.0(4) . . . . ?
 C32 C11 C12 C17 177.4(2) . . . . ?
 C32 C33 C34 C35 -1.1(4) . . . . ?
 C33 C32 C37 C36 0.3(4) . . . . ?
 C33 C32 C37 C40 179.9(3) . . . . ?
 C33 C34 C35 C36 1.2(4) . . . . ?
 C33 C34 C35 C39 -178.2(3) . . . . ?
 C34 C35 C36 C37 -0.5(4) . . . . ?
 C35 C36 C37 C32 -0.2(4) . . . . ?
 C35 C36 C37 C40 -179.8(3) . . . . ?
 C37 C32 C33 C34 0.3(4) . . . . ?
 C37 C32 C33 C38 -177.9(3) . . . . ?
 C38 C33 C34 C35 177.1(3) . . . . ?
 C39 C35 C36 C37 178.9(3) . . . . ?

_shelx_res_file
;
TITL leos2001_twin1_hklf4_a.res in P2(1)/c
    leos2001_twin1_hklf4.res
    created by SHELXL-2018/3 at 13:22:53 on 23-Jan-2023
CELL 1.54184 15.0982 21.208 8.9631 90 104.048 90
ZERR 4 0.0006 0.0008 0.0003 0 0.004 0
LATT 1
SYMM -X,0.5+Y,0.5-Z
SFAC C H
UNIT 160 132

L.S. 10
PLAN  20
SIZE 0.02 0.05 0.11
TEMP -113.15(10)
CONF
list 4
MORE -1
BOND $H
fmap 2 53
acta
REM <olex2.extras>
REM <HklSrc "%.\\leos2001_twin1_hklf5.hkl">
REM </olex2.extras>

WGHT    0.094800    0.501500
BASF   0.37707
FVAR       1.59674
C1    1    0.412454    0.630902    0.644326    11.00000    0.04959    0.03460 =
         0.03606   -0.00144    0.01008    0.00070
C2    1    0.494923    0.620931    0.761388    11.00000    0.05387    0.03630 =
         0.03566   -0.00214    0.00868    0.00116
C3    1    0.581017    0.633885    0.732915    11.00000    0.05154    0.04545 =
         0.03977    0.00072    0.00785    0.00386
C4    1    0.589029    0.667692    0.588977    11.00000    0.05150    0.05686 =
         0.04363    0.00262    0.00940    0.00412
AFIX  13
H4    2    0.602633    0.712503    0.621206    11.00000   -1.20000
AFIX   0
C5    1    0.500984    0.670427    0.464180    11.00000    0.04594    0.03831 =
         0.03916    0.00246    0.00897    0.00440
C6    1    0.416988    0.653545    0.495680    11.00000    0.04729    0.03603 =
         0.03744    0.00007    0.00796    0.00201
C7    1    0.335855    0.658471    0.376599    11.00000    0.04463    0.05240 =
         0.03823    0.00389    0.00891    0.00005
C8    1    0.340982    0.680819    0.231994    11.00000    0.04657    0.06067 =
         0.04005    0.00703    0.00500    0.00222
AFIX  43
H8    2    0.286882    0.683895    0.151860    11.00000   -1.20000
AFIX   0
C9    1    0.422731    0.698290    0.204379    11.00000    0.05200    0.04992 =
         0.03721    0.00970    0.00960    0.00164
AFIX  43
H9    2    0.425050    0.714224    0.106342    11.00000   -1.20000
AFIX   0
C10   1    0.502401    0.692674    0.320098    11.00000    0.04640    0.04704 =
         0.04515    0.00743    0.01182    0.00036
AFIX  43
H10   2    0.559015    0.704393    0.299588    11.00000   -1.20000
AFIX   0
C11   1    0.251001    0.639296    0.407698    11.00000    0.04776    0.06757 =
         0.04625    0.00273    0.00781   -0.00125
C12   1    0.246400    0.620350    0.552943    11.00000    0.04919    0.05745 =
         0.04368    0.00269    0.01138   -0.00239
C13   1    0.157651    0.603370    0.585020    11.00000    0.04667    0.08208 =
         0.05230    0.00668    0.01317   -0.00318
AFIX  43
H13   2    0.102575    0.605989    0.506864    11.00000   -1.20000
AFIX   0
C14   1    0.157173    0.583108    0.735530    11.00000    0.06219    0.06721 =
         0.06492    0.00199    0.03169   -0.00159
AFIX  43
H14   2    0.100292    0.572921    0.757143    11.00000   -1.20000
AFIX   0
C15   1    0.235183    0.577513    0.851678    11.00000    0.06291    0.06110 =
         0.04705    0.00731    0.02295    0.00366
AFIX  43
H15   2    0.231451    0.564388    0.951306    11.00000   -1.20000
AFIX   0
C16   1    0.323891    0.591829    0.821355    11.00000    0.06113    0.04549 =
         0.04048   -0.00057    0.01607   -0.00009
C17   1    0.327945    0.615350    0.673344    11.00000    0.05297    0.04196 =
         0.03903   -0.00012    0.01078    0.00012
C18   1    0.403267    0.582102    0.931934    11.00000    0.06636    0.05000 =
         0.03638    0.00138    0.01469    0.00133
AFIX  43
H18   2    0.399916    0.566244    1.029539    11.00000   -1.20000
AFIX   0
C19   1    0.489932    0.595022    0.904671    11.00000    0.06283    0.04198 =
         0.03672   -0.00116    0.00887    0.00042
C20   1    0.571470    0.582545    1.017425    11.00000    0.06992    0.05693 =
         0.03695    0.00477    0.00437   -0.00112
AFIX  43
H20   2    0.568619    0.566762    1.115343    11.00000   -1.20000
AFIX   0
C21   1    0.653973    0.593112    0.985860    11.00000    0.06043    0.07100 =
         0.04574    0.00933   -0.00110    0.00376
AFIX  43
H21   2    0.708391    0.582894    1.060472    11.00000   -1.20000
AFIX   0
C22   1    0.659453    0.618847    0.844774    11.00000    0.05079    0.07077 =
         0.04564    0.00718    0.00384    0.00402
AFIX  43
H22   2    0.717638    0.626168    0.825046    11.00000   -1.20000
AFIX   0
C23   1    0.670200    0.646253    0.530444    11.00000    0.04356    0.04607 =
         0.03798    0.00506    0.00534    0.00097
C24   1    0.745673    0.686261    0.543151    11.00000    0.05722    0.04732 =
         0.04181    0.00482   -0.00070   -0.00926
C25   1    0.818656    0.665737    0.485880    11.00000    0.04304    0.07210 =
         0.05309    0.01443   -0.00004   -0.01688
AFIX  43
H25   2    0.869736    0.692876    0.494801    11.00000   -1.20000
AFIX   0
C26   1    0.819968    0.608179    0.417324    11.00000    0.04286    0.06952 =
         0.04881    0.01470    0.00751    0.00242
C27   1    0.745656    0.569169    0.408016    11.00000    0.04835    0.05165 =
         0.04420    0.00465    0.00857    0.00408
AFIX  43
H27   2    0.745494    0.528884    0.361604    11.00000   -1.20000
AFIX   0
C28   1    0.671515    0.586497    0.463640    11.00000    0.04014    0.04610 =
         0.04068    0.00706    0.00487   -0.00094
C29   1    0.751758    0.750253    0.617507    11.00000    0.08150    0.06011 =
         0.07717   -0.00616    0.00867   -0.01813
AFIX 137
H29A  2    0.703227    0.777402    0.558438    11.00000   -1.50000
H29B  2    0.811325    0.769088    0.619643    11.00000   -1.50000
H29C  2    0.744686    0.745940    0.722860    11.00000   -1.50000
AFIX   0
C30   1    0.899352    0.587357    0.354107    11.00000    0.04949    0.11099 =
         0.08685    0.01159    0.02522    0.00452
AFIX 137
H30A  2    0.934075    0.554687    0.420836    11.00000   -1.50000
H30B  2    0.939132    0.623525    0.350235    11.00000   -1.50000
H30C  2    0.876346    0.570353    0.250242    11.00000   -1.50000
AFIX   0
C31   1    0.594762    0.540014    0.454152    11.00000    0.05280    0.04810 =
         0.06224    0.00151    0.01284   -0.00865
AFIX 137
H31A  2    0.587238    0.531354    0.557769    11.00000   -1.50000
H31B  2    0.609136    0.500715    0.407529    11.00000   -1.50000
H31C  2    0.538034    0.557765    0.390991    11.00000   -1.50000
AFIX   0
C32   1    0.165777    0.641794    0.280235    11.00000    0.04135    0.06305 =
         0.04310    0.00744    0.01077   -0.00015
C33   1    0.116671    0.697784    0.247372    11.00000    0.05543    0.06189 =
         0.05039    0.00081    0.01830   -0.00113
C34   1    0.038622    0.698492    0.129196    11.00000    0.04975    0.06773 =
         0.06893    0.01304    0.01834    0.01448
AFIX  43
H34   2    0.004504    0.736462    0.107923    11.00000   -1.20000
AFIX   0
C35   1    0.008545    0.645894    0.040995    11.00000    0.03768    0.09059 =
         0.05333    0.01159    0.00707    0.00059
C36   1    0.058830    0.590490    0.076423    11.00000    0.05762    0.06732 =
         0.05004   -0.00305    0.01378   -0.01414
AFIX  43
H36   2    0.039016    0.553610    0.017618    11.00000   -1.20000
AFIX   0
C37   1    0.137029    0.587791    0.195268    11.00000    0.05331    0.05732 =
         0.04576    0.00719    0.01529    0.00292
C38   1    0.151284    0.756544    0.338168    11.00000    0.07888    0.06821 =
         0.07755   -0.00834    0.01572    0.00536
AFIX 137
H38A  2    0.164763    0.747035    0.448384    11.00000   -1.50000
H38B  2    0.104571    0.789554    0.313852    11.00000   -1.50000
H38C  2    0.206972    0.771165    0.311169    11.00000   -1.50000
AFIX   0
C39   1   -0.075405    0.648097   -0.090756    11.00000    0.05366    0.14135 =
         0.07533    0.00724   -0.01141   -0.00153
AFIX 137
H39A  2   -0.075155    0.611956   -0.158782    11.00000   -1.50000
H39B  2   -0.075446    0.687291   -0.148689    11.00000   -1.50000
H39C  2   -0.130141    0.646476   -0.050371    11.00000   -1.50000
AFIX   0
C40   1    0.189386    0.526672    0.228802    11.00000    0.10184    0.06404 =
         0.06728    0.01242    0.02298    0.01766
AFIX 137
H40A  2    0.254893    0.535151    0.245915    11.00000   -1.50000
H40B  2    0.169988    0.497981    0.141239    11.00000   -1.50000
H40C  2    0.177258    0.507217    0.321017    11.00000   -1.50000
AFIX   0
HKLF 5


REM  leos2001_twin1_hklf4_a.res in P2(1)/c
REM wR2 = 0.1826, GooF = S = 1.061, Restrained GooF = 1.061 for all data
REM R1 = 0.0617 for 6707 Fo > 4sig(Fo) and 0.0851 for all 9285 data
REM 368 parameters refined using 0 restraints

END

WGHT      0.0950      0.5282

REM Highest difference peak  0.425,  deepest hole -0.193,  1-sigma level  0.042
Q1    1   0.2273  0.6812  0.4237  11.00000  0.05    0.43
Q2    1   0.0776  0.7631  0.2718  11.00000  0.05    0.33
Q3    1   0.6826  0.7532  0.6154  11.00000  0.05    0.32
Q4    1   0.1228  0.6432  0.5534  11.00000  0.05    0.32
Q5    1   0.5611  0.6320  0.5523  11.00000  0.05    0.24
Q6    1  -0.0747  0.5965 -0.1127  11.00000  0.05    0.23
Q7    1   0.2297  0.5592  0.3075  11.00000  0.05    0.18
Q8    1   0.1313  0.5580  0.4984  11.00000  0.05    0.18
Q9    1   0.2139  0.6429  0.5934  11.00000  0.05    0.18
Q10   1   0.9080  0.6445  0.4058  11.00000  0.05    0.17
Q11   1   0.2272  0.5425  0.3345  11.00000  0.05    0.16
Q12   1   0.2206  0.6566  0.5700  11.00000  0.05    0.16
Q13   1  -0.0600  0.6361 -0.2236  11.00000  0.05    0.16
Q14   1   0.2386  0.5239  0.9175  11.00000  0.05    0.15
Q15   1   0.5370  0.5460  0.5256  11.00000  0.05    0.15
Q16   1   0.9071  0.6247  0.4605  11.00000  0.05    0.15
Q17   1   0.2378  0.6148  0.9607  11.00000  0.05    0.13
Q18   1   0.7624  0.6793  0.4769  11.00000  0.05    0.13
Q19   1   0.8814  0.5370  0.2791  11.00000  0.05    0.13
Q20   1   0.3984  0.5435  1.1316  11.00000  0.05    0.13
;
_shelx_res_checksum                92508
_shelx_hkl_file
;
   0   0   2 3857.34 14.9524   1
   0   0   4 606.551 7.46787   1
   5   0  -6 917.474 12.7075  -2
   0   0   6 917.474 12.7075   1
   0   0   8 10.3562 9.10300   1
   7   0  -8 24.9118 16.1710  -2
   0   0   8 24.9118 16.1710   1
   8   0 -10 38.5051 12.2540  -2
   0   0  10 38.5051 12.2540   1
   0   1   1 5237.87 18.0466   1
   0  -1   2 533.961 9.51572   1
   0   1   3 1245.41 12.6949   1
   0  -1   4 137.642 4.27996   1
   4   1  -5 424.505 7.27437  -2
   0  -1   5 424.505 7.27437   1
   5   1  -6 498.924 8.08337  -2
   0  -1   6 498.924 8.08337   1
   6   1  -7 31.2250 6.22798  -2
   0  -1   7 31.2250 6.22798   1
   0   1   8 25.2294 6.88426   1
   7  -1  -8 20.0928 24.3560  -2
   0   1   8 20.0928 24.3560   1
   7   1  -9 12.6926 12.5980  -2
   0  -1   9 12.6926 12.5980   1
   8  -1 -10 49.3729 12.5546  -2
   0   1  10 49.3729 12.5546   1
   0   2   0 3813.83 25.5054  -2
   0  -2   0 3813.83 25.5054   1
   0   2   1 370.873 4.17052   1
   0  -2   2 1190.22 11.4416   1
   0  -2   3 6.90980 7.69224   1
   0  -2   4 17.5089 4.86364   1
   4   2  -5 1029.35 11.6391  -2
   0  -2   5 1029.35 11.6391   1
   5  -2  -6 133.145 6.81189  -2
   0   2   6 133.145 6.81189   1
   6   2  -7 77.6298 7.02510  -2
   0  -2   7 77.6298 7.02510   1
   0   2   8 88.9703 6.81502   1
   7  -2  -8 56.1468 15.9299  -2
   0   2   8 56.1468 15.9299   1
   0   2   9 4.57097 12.0021   1
   7  -2  -9 9.95245 12.2538  -2
   0   2   9 9.95245 12.2538   1
   8  -2 -10 11.2485 12.4747  -2
   0   2  10 11.2485 12.4747   1
   0  -3   1 16257.4 21.6625   1
   0  -3  -2 13327.7 17.5502   1
   0   3   3 1776.28 15.5518   1
   0  -3   4 1037.83 6.47219   1
   4   3  -5 473.131 9.74307  -2
   0  -3   5 473.131 9.74307   1
   5   3  -6 626.539 9.17164  -2
   0  -3   6 626.539 9.17164   1
   6   3  -7 71.9892 7.50448  -2
   0  -3   7 71.9892 7.50448   1
   0  -3   8 63.7591 6.98813   1
   7   3  -8 85.8649 9.85351  -2
   0  -3   8 85.8649 9.85351   1
   0   3   9 12.2553 8.48892   1
   7   3  -9 23.1332 10.6687  -2
   0  -3   9 23.1332 10.6687   1
   8  -3 -10 2.18265 10.0129  -2
   0   3  10 2.18265 10.0129   1
   0   4   0 280571. 310.608  -2
   0  -4   0 280571. 310.608   1
   0  -4   1 9722.93 20.2452   1
   0  -4   2 6507.55 17.8872   1
   0   4   3 3797.49 22.5631   1
   0   4   4 423.871 4.97690   1
   0   4   5 177.957 11.6843   1
   4   4  -5 828.670 9.37019  -2
   0  -4   5 828.670 9.37019   1
   5  -4  -6 124.102 6.62955  -2
   0   4   6 124.102 6.62955   1
   6   4  -7 133.964 7.84193  -2
   0  -4   7 133.964 7.84193   1
   0  -4   8 6.41746 8.00243   1
   7   4  -8 5.61407 9.01121  -2
   0  -4   8 5.61407 9.01121   1
   0   4   9 7.69616 10.7415   1
   7   4  -9 54.2179 15.7901  -2
   0  -4   9 54.2179 15.7901   1
   8   4 -10 12.0729 9.90032  -2
   0  -4  10 12.0729 9.90032   1
   0   5   1 5705.06 24.5572   1
   0  -5   2 507.000 7.58333   1
   0   5   3 1918.48 10.7878   1
   0   5   4 277.132 5.07635   1
   4  -5  -5 1157.86 19.3961  -2
   0   5   5 1157.86 19.3961   1
   5  -5  -6 304.055 7.70394  -2
   0   5   6 304.055 7.70394   1
   6   5  -7 275.019 10.8640  -2
   0  -5   7 275.019 10.8640   1
   0  -5   8 295.430 9.69983   1
   0   5   9 67.6417 11.2396   1
   7  -5  -9 93.6610 15.3638  -2
   0   5   9 93.6610 15.3638   1
   8  -5 -10 66.8656 11.6784  -2
   0   5  10 66.8656 11.6784   1
   0   6   0 12146.0 58.6738  -2
   0  -6   0 12146.0 58.6738   1
   0  -6  -1 31017.2 33.8976   1
   0   6   2 45.2672 5.67671   1
   0  -6   3 524.505 7.70410   1
   0  -6   4 2560.91 12.1144   1
   4   6  -5 123.201 7.16995  -2
   0  -6   5 123.201 7.16995   1
   5  -6  -6 62.4096 5.41230  -2
   0   6   6 62.4096 5.41230   1
   6   6  -7-4.36865 6.47304  -2
   0  -6   7-4.36865 6.47304   1
   0  -6   8 173.952 7.88207   1
   7  -6  -8 194.582 15.1189  -2
   0   6   8 194.582 15.1189   1
   0   6   9 65.0863 10.3192   1
   7  -6  -9 171.715 12.7262  -2
   0   6   9 171.715 12.7262   1
   8  -6 -10 3.44297 10.4369  -2
   0   6  10 3.44297 10.4369   1
   0  -7   1 16372.8 23.1219   1
   0  -7  -2 129.405 6.32963   1
   0   7   3 213.333 4.49706   1
   0   7   4 217.265 4.96443   1
   4  -7  -5 430.775 9.26100  -2
   0   7   5 430.775 9.26100   1
   5   7  -6 181.195 7.06220  -2
   0  -7   6 181.195 7.06220   1
   0   7   7 14.0911 8.78820   1
   6  -7  -7 32.9095 7.77529  -2
   0   7   7 32.9095 7.77529   1
   0   7   8 99.6023 7.58670   1
   7  -7  -8 130.668 13.1652  -2
   0   7   8 130.668 13.1652   1
   0   7   9 97.4225 12.8355   1
   7  -7  -9 98.5921 11.8791  -2
   0   7   9 98.5921 11.8791   1
   8  -7 -10 6.72160 10.1595  -2
   0   7  10 6.72160 10.1595   1
   0   8   0 145.950 22.0461  -2
   0  -8   0 145.950 22.0461   1
   0  -8  -1 1944.38 22.2487   1
   0  -8   2 684.362 9.57479   1
   0  -8  -3 42.4656 3.24668   1
   0   8   4 801.265 7.65564   1
   4   8  -5 65.6088 5.88351  -2
   0  -8   5 65.6088 5.88351   1
   5   8  -6 373.769 13.5000  -2
   0  -8   6 373.769 13.5000   1
   0   8   7 8.17088 8.58282   1
   6   8  -7 82.9606 9.85505  -2
   0  -8   7 82.9606 9.85505   1
   0   8   8 26.6010 6.53218   1
   7  -8  -8 120.667 15.5918  -2
   0   8   8 120.667 15.5918   1
   0   8   9 17.0539 11.4440   1
   7  -8  -9 52.1699 10.9241  -2
   0   8   9 52.1699 10.9241   1
   0  -9  -1 4467.45 34.3512   1
   0   9   2 316.353 6.42257   1
   0  -9   3 289.907 4.44117   1
   0   9   4 99.5986 5.11727   1
   4  -9  -5 201.119 7.87524  -2
   0   9   5 201.119 7.87524   1
   5  -9  -6 39.4681 5.48021  -2
   0   9   6 39.4681 5.48021   1
   0   9   7 77.2149 12.4164   1
   6  -9  -7 358.106 15.8437  -2
   0   9   7 358.106 15.8437   1
   0   9   8 260.696 7.71582   1
   0   9   9 99.7693 12.2501   1
   7  -9  -9 134.797 13.2029  -2
   0   9   9 134.797 13.2029   1
   0  10   0 3607.91 30.4471  -2
   0 -10   0 3607.91 30.4471   1
   0 -10  -1 3163.02 20.7929   1
   0 -10   2 2242.12 19.4227   1
   0 -10   3 21.0851 3.57850   1
   0 -10   4 4.89267 4.62289   1
   4 -10  -5 181.789 8.98004  -2
   0  10   5 181.789 8.98004   1
   5  10  -6 282.296 29.9997  -2
   0 -10   6 282.296 29.9997   1
   0  10   7 128.224 12.4726   1
   6 -10  -7 164.771 9.17394  -2
   0  10   7 164.771 9.17394   1
   0  10   8 267.622 16.2720   1
   0  10   9 143.592 11.9927   1
   7 -10  -9 167.026 19.8736  -2
   0  10   9 167.026 19.8736   1
   0 -11  -1 1318.62 16.2124   1
   1  11  -1 3567.68 25.4034  -2
   0 -11   1 3567.68 25.4034   1
   0 -11  -2 1398.55 8.41470   1
   0 -11   3 437.391 6.83141   1
   0 -11   4 1.60270 5.40338   1
   4 -11  -5 244.761 11.6450  -2
   0  11   5 244.761 11.6450   1
   5 -11  -6 126.449 7.82986  -2
   0  11   6 126.449 7.82986   1
   0  11   7 30.5499 10.4613   1
   6 -11  -7 14.9464 18.3876  -2
   0  11   7 14.9464 18.3876   1
   0  11   8 6.27867 12.7517   1
   7 -11  -8-5.63364 21.3341  -2
   0  11   8-5.63364 21.3341   1
   0  11   9 57.7972 10.0108   1
   7 -11  -9 98.4022 17.9433  -2
   0  11   9 98.4022 17.9433   1
   0  12   0 6088.36 43.7688  -2
   0 -12   0 6088.36 43.7688   1
   0 -12  -1 485.698 11.6750   1
   1  12  -1 496.872 29.3463  -2
   0 -12   1 496.872 29.3463   1
   0 -12  -2 3939.74 15.3866   1
   0 -12   3 1291.46 10.4037   1
   0 -12   4 30.2595 5.22401   1
   4 -12  -5 32.1967 7.42455  -2
   0  12   5 32.1967 7.42455   1
   5  12  -6 188.355 14.4793  -2
   0 -12   6 188.355 14.4793   1
   0  12   7 2.64034 8.92614   1
   6 -12  -7 19.5601 17.6895  -2
   0  12   7 19.5601 17.6895   1
   0  12   8-11.3961 11.1074   1
   7 -12  -8 0.46306 20.0691  -2
   0  12   8 0.46306 20.0691   1
   0  12   9 29.7958 9.03892   1
   7 -12  -9 53.4360 16.0893  -2
   0  12   9 53.4360 16.0893   1
   1  13  -1 546.058 10.9467  -2
   0 -13   1 546.058 10.9467   1
   0 -13  -2 132.483 8.77936   1
   0  13   3-2.40925 4.93324   1
   0 -13   4 4.57895 5.27177   1
   4  13  -5 141.158 8.25234  -2
   0 -13   5 141.158 8.25234   1
   5 -13  -6 64.8680 8.91901  -2
   0  13   6 64.8680 8.91901   1
   6 -13  -7 47.2845 13.3698  -2
   0  13   7 47.2845 13.3698   1
   0 -13  -8 478.376 10.1618   1
   0 -13  -9 374.112 7.61600   1
   0  14   0 105.978 10.2185  -2
   0 -14   0 105.978 10.2185   1
   1  14  -1 290.212 10.8614  -2
   0 -14   1 290.212 10.8614   1
   0 -14   2-4.28567 6.11965   1
   0 -14   3 26.0154 4.95412   1
   0 -14   4 16.2443 6.69077   1
   3  14  -4 107.191 29.2102  -2
   0 -14   4 107.191 29.2102   1
   4 -14  -5 241.486 12.3940  -2
   0  14   5 241.486 12.3940   1
   5 -14  -6 92.1430 8.39347  -2
   0  14   6 92.1430 8.39347   1
   6 -14  -7 98.8636 9.79773  -2
   0  14   7 98.8636 9.79773   1
   0  14   8 32.6859 6.46418   1
   7 -14  -8 130.004 17.0848  -2
   0  14   8 130.004 17.0848   1
   1  15  -1 105.390 6.80914  -2
   0 -15   1 105.390 6.80914   1
   0 -15   2 686.226 8.44588   1
   0 -15   3 433.677 8.44706   1
   0 -15   4 52.0781 7.23614   1
   3  15  -4 89.7446 29.5491  -2
   0 -15   4 89.7446 29.5491   1
   4  15  -5 37.8553 7.50506  -2
   0 -15   5 37.8553 7.50506   1
   5  15  -6 77.7290 7.85155  -2
   0 -15   6 77.7290 7.85155   1
  -6  15   7 105.799 9.26594  -2
   0 -15  -7 105.799 9.26594   1
   0  15   8 9.92592 5.73956   1
   7 -15  -8 10.9265 13.5012  -2
   0  15   8 10.9265 13.5012   1
   0  16   0 151.080 10.2272  -2
   0 -16   0 151.080 10.2272   1
   1  16  -1 453.791 10.1036  -2
   0 -16   1 453.791 10.1036   1
   0  16   2 1539.70 11.7217   1
   0 -16   3 7.54013 7.14506   1
   0  16   4 89.8476 12.9630   1
   3  16  -4 110.577 15.2131  -2
   0 -16   4 110.577 15.2131   1
   4 -16  -5 71.5518 7.63613  -2
   0  16   5 71.5518 7.63613   1
   5  16  -6 34.6519 9.86746  -2
   0 -16   6 34.6519 9.86746   1
  -6  16   7 1.23534 9.24643  -2
   0 -16  -7 1.23534 9.24643   1
   0 -16  -8 14.4581 5.93892   1
   1  17  -1 669.714 10.0713  -2
   0 -17   1 669.714 10.0713   1
   0 -17  -2 68.0825 6.10373   1
   0 -17   3 1.83550 8.31600   1
   0  17   4 18.4841 11.5770   1
   3  17  -4-4.15722 14.3593  -2
   0 -17   4-4.15722 14.3593   1
   4 -17  -5 22.4468 8.46303  -2
   0  17   5 22.4468 8.46303   1
   5 -17  -6 41.9615 9.51165  -2
   0  17   6 41.9615 9.51165   1
  -6  17   7 100.462 8.00870  -2
   0 -17  -7 100.462 8.00870   1
   0  18   0 4760.22 38.1588  -2
   0 -18   0 4760.22 38.1588   1
   1  18  -1 449.598 10.3764  -2
   0 -18   1 449.598 10.3764   1
   0 -18  -2 294.322 7.52129   1
   0 -18   3 11.6152 9.05970   1
   0 -18  -4 62.3768 7.70799   1
   3  18  -4 43.6733 14.5909  -2
   0 -18   4 43.6733 14.5909   1
   4  18  -5 9.10109 8.40650  -2
   0 -18   5 9.10109 8.40650   1
  -5  18   6 12.3516 8.31330  -2
   0 -18  -6 12.3516 8.31330   1
  -6  18   7 52.2858 6.82392  -2
   0 -18  -7 52.2858 6.82392   1
   1  19  -1 131.447 7.64373  -2
   0 -19   1 131.447 7.64373   1
   0 -19   2 24.8469 6.77384   1
  -2  19   2 16.0991 12.0728  -2
   0 -19  -2 16.0991 12.0728   1
   0 -19   3-6.41951 8.48213   1
   0  19   4 4.76412 6.90838   1
   3  19  -4 51.4881 16.4731  -2
   0 -19   4 51.4881 16.4731   1
   4  19  -5 17.2058 8.20797  -2
   0 -19   5 17.2058 8.20797   1
   5 -19  -6 11.7196 7.48625  -2
   0  19   6 11.7196 7.48625   1
   0  20   0 30.5393 11.0381  -2
   0 -20   0 30.5393 11.0381   1
  -1  20   1 63.8605 7.15235  -2
   0 -20  -1 63.8605 7.15235   1
   0 -20   2 55.9342 6.70292   1
   2  20  -2 72.1874 29.9261  -2
   0 -20   2 72.1874 29.9261   1
   0  20   3 33.9242 11.0026   1
   0  20   4 33.4208 6.60596   1
  -4  20   5 24.4672 7.69383  -2
   0 -20  -5 24.4672 7.69383   1
  -5  20   6 56.2648 9.30202  -2
   0 -20  -6 56.2648 9.30202   1
   1  21  -1 120.136 6.54072  -2
   0 -21   1 120.136 6.54072   1
   0 -21  -2-0.02396 6.98481   1
   2  21  -2-16.3365 15.8137  -2
   0 -21   2-16.3365 15.8137   1
   0  21   3 7.62828 10.1402   1
   0  21   4 46.7494 9.60870   1
  -3  21   4 71.9900 8.97491  -2
   0 -21  -4 71.9900 8.97491   1
   4  21  -5 41.0488 9.45106  -2
   0 -21   5 41.0488 9.45106   1
   0  22   0 28.5672 10.0407  -2
   0 -22   0 28.5672 10.0407   1
  -1  22   1 273.200 9.32979  -2
   0 -22  -1 273.200 9.32979   1
   0 -22  -2 10.2587 6.40748   1
  -2  22   2 22.3116 9.63986  -2
   0 -22  -2 22.3116 9.63986   1
   0  22   3 55.8786 6.91274   1
  -3  22   4 249.022 11.4211  -2
   0 -22  -4 249.022 11.4211   1
  -4  22   5 43.4001 6.44723  -2
   0 -22  -5 43.4001 6.44723   1
  -1  23   1 13.0707 6.92044  -2
   0 -23  -1 13.0707 6.92044   1
   0 -23  -2-6.97278 12.9399   1
   2  23  -2 0.71903 13.3319  -2
   0 -23   2 0.71903 13.3319   1
   0 -23   3 6.49872 6.27074   1
  -3  23   4 57.6462 7.46684  -2
   0 -23  -4 57.6462 7.46684   1
   0  24   0 376.260 12.5669  -2
   0 -24   0 376.260 12.5669   1
   1  24  -1 34.3523 7.80654  -2
   0 -24   1 34.3523 7.80654   1
   0 -24  -2 0.68145 11.4769   1
   2  24  -2-1.96858 11.2319  -2
   0 -24   2-1.96858 11.2319   1
   0 -24  -3 4.63932 10.4992   1
   2  24  -3 15.9817 10.2084  -2
   0 -24   3 15.9817 10.2084   1
  -1  25   1 0.96352 7.51563  -2
   0 -25  -1 0.96352 7.51563   1
   0 -25  -2 7.41106 8.59521   1
   2  25  -2 1.60052 9.36447  -2
   0 -25   2 1.60052 9.36447   1
   7   0 -10 23.1621 12.9000  -2
  -1   0  10 23.1621 12.9000   1
  -1   0   8 53.4732 8.37495   1
   6   0  -8 41.1311 19.7005  -2
  -1   0   8 41.1311 19.7005   1
   4   0  -6 245.202 16.5280  -2
  -1   0   6 245.202 16.5280   1
  -1   0   4 1178.86 13.5531   1
  -1   0   2 122.505 5.21470   1
  -1   0  -2 5231.01 24.2663   1
   1   0   4 992.269 9.81637   1
   6   0  -6 2185.89 20.8528  -2
   1   0   6 2185.89 20.8528   1
   1   0   8-3.99918 9.93988   1
   8   0  -8 25.0395 19.6367  -2
   1   0   8 25.0395 19.6367   1
   9   0 -10 83.2584 11.6792  -2
   1   0  10 83.2584 11.6792   1
   7   1 -10 3.00772 10.2398  -2
  -1  -1  10 3.00772 10.2398   1
   6  -1  -9 20.7550 13.2948  -2
  -1   1   9 20.7550 13.2948   1
  -1  -1   8 135.218 7.11050   1
   6  -1  -8 157.762 16.3085  -2
  -1   1   8 157.762 16.3085   1
  -1  -1   7 103.021 10.9899   1
   5  -1  -7 138.536 6.87111  -2
  -1   1   7 138.536 6.87111   1
   4   1  -6 182.996 6.80175  -2
  -1  -1   6 182.996 6.80175   1
   3  -1  -5 137.093 4.62449  -2
  -1   1   5 137.093 4.62449   1
  -1   1   4 1103.62 8.18455   1
  -1  -1   3 4809.88 19.4183   1
  -1   1   2 23399.9 36.3812   1
  -1  -1   1 830.794 5.56431   1
  -1   1   0 5603.89 16.5054  -2
  -1  -1   0 5603.89 16.5054   1
  -1   1  -1 2501.92 13.4406   1
  -1   1  -2 15972.4 32.2422   1
   1   1   3 4724.96 23.3160   1
   1   1   4 348.447 4.88109   1
   5  -1  -5 528.355 12.4209  -2
   1   1   5 528.355 12.4209   1
   6  -1  -6 158.131 8.60736  -2
   1   1   6 158.131 8.60736   1
   7   1  -7 231.787 9.67393  -2
   1  -1   7 231.787 9.67393   1
   1   1   8 22.0407 7.54398   1
   8  -1  -8 40.5607 15.6508  -2
   1   1   8 40.5607 15.6508   1
   1   1   9 75.5383 9.37079   1
   8  -1  -9 98.1961 15.9032  -2
   1   1   9 98.1961 15.9032   1
   9  -1 -10 39.4573 11.7362  -2
   1   1  10 39.4573 11.7362   1
   7  -2 -10 38.2675 13.0047  -2
  -1   2  10 38.2675 13.0047   1
  -1   2   9 0.68787 12.7596   1
   6   2  -9 121.346 13.1752  -2
  -1  -2   9 121.346 13.1752   1
  -1   2   8 45.1183 7.97770   1
   6   2  -8 68.2998 13.5483  -2
  -1  -2   8 68.2998 13.5483   1
  -1  -2   7 6.26528 10.2187   1
   5   2  -7 98.6179 6.17664  -2
  -1  -2   7 98.6179 6.17664   1
   4  -2  -6 86.0022 5.16952  -2
  -1   2   6 86.0022 5.16952   1
   3   2  -5 1694.72 15.8679  -2
  -1  -2   5 1694.72 15.8679   1
  -1   2   4 1125.15 6.29829   1
  -1   2   3 37.7676 7.18790   1
  -1  -2   2 1168.56 11.0879   1
  -1  -2   1 6132.26 11.7035   1
  -1   2   0 36.4453 8.54664  -2
  -1  -2   0 36.4453 8.54664   1
  -1  -2  -1 22163.6 34.2695   1
  -1   2  -2 19395.9 40.8866   1
   1   2   3 578.367 21.7522   1
   1   2   4 354.826 4.97930   1
   5   2  -5 1199.70 11.1702  -2
   1  -2   5 1199.70 11.1702   1
   6   2  -6 32.0453 6.37361  -2
   1  -2   6 32.0453 6.37361   1
   7   2  -7 817.604 17.9559  -2
   1  -2   7 817.604 17.9559   1
   1   2   8 8.45621 7.16944   1
   8  -2  -8 0.29774 24.6324  -2
   1   2   8 0.29774 24.6324   1
   1   2   9 24.9051 9.08529   1
   8  -2  -9 28.6148 15.8841  -2
   1   2   9 28.6148 15.8841   1
   9  -2 -10 10.1843 11.6760  -2
   1   2  10 10.1843 11.6760   1
   7  -3 -10 20.5004 10.6335  -2
  -1   3  10 20.5004 10.6335   1
  -1   3   9-8.61454 11.9876   1
   6  -3  -9 14.2530 10.8636  -2
  -1   3   9 14.2530 10.8636   1
  -1   3   8-6.09512 6.89400   1
   6  -3  -8 23.4641 11.6198  -2
  -1   3   8 23.4641 11.6198   1
  -1   3   7 14.9505 12.7437   1
   5  -3  -7 19.6818 5.83387  -2
  -1   3   7 19.6818 5.83387   1
   4  -3  -6 1067.99 9.54921  -2
  -1   3   6 1067.99 9.54921   1
   3   3  -5 2559.49 22.2182  -2
  -1  -3   5 2559.49 22.2182   1
  -1   3   4 2561.21 12.4160   1
  -1  -3   3 441.151 8.08541   1
  -1  -3   2 9101.46 13.3797   1
  -1   3   1 32588.8 31.0652   1
  -1   3   0 4299.34 35.5794  -2
  -1  -3   0 4299.34 35.5794   1
  -1  -3  -1 315.577 10.2940   1
   1   3   2 273.722 7.60899   1
   1  -3   3 361.077 10.0248   1
   1  -3   4 46.0368 4.17819   1
   5  -3  -5 843.521 13.1299  -2
   1   3   5 843.521 13.1299   1
   6  -3  -6 244.748 7.10237  -2
   1   3   6 244.748 7.10237   1
   7   3  -7 646.081 13.1206  -2
   1  -3   7 646.081 13.1206   1
   1   3   8 467.198 10.5694   1
   8  -3  -8 491.114 20.3785  -2
   1   3   8 491.114 20.3785   1
   1  -3   9 70.5738 8.94687   1
   8  -3  -9 81.0920 12.9221  -2
   1   3   9 81.0920 12.9221   1
   9  -3 -10 80.7878 9.71480  -2
   1   3  10 80.7878 9.71480   1
   7  -4 -10 55.4730 10.5567  -2
  -1   4  10 55.4730 10.5567   1
  -1   4   9 132.303 14.6570   1
   6   4  -9 119.594 12.1443  -2
  -1  -4   9 119.594 12.1443   1
  -1   4   8 31.7069 7.15260   1
   6   4  -8 39.0032 11.4191  -2
  -1  -4   8 39.0032 11.4191   1
   5   4  -7 218.100 10.2988  -2
  -1  -4   7 218.100 10.2988   1
   4  -4  -6 380.605 7.55579  -2
  -1   4   6 380.605 7.55579   1
   3   4  -5 1116.06 15.3168  -2
  -1  -4   5 1116.06 15.3168   1
  -1  -4   4 77.7890 6.49938   1
  -1  -4   3 2441.31 14.5752   1
  -1  -4   2 11423.7 17.2429   1
  -1   4   1 1274.78 9.99065   1
  -1  -4   0 13480.0 34.2597  -2
  -1   4   0 13480.0 34.2597   1
   1  -4   1 7432.42 20.1777   1
  -1   4  -2 1950.29 10.9916   1
   1  -4   3 2085.77 12.8099   1
   1  -4   4 419.339 5.69641   1
   5   4  -5 2048.35 14.2916  -2
   1  -4   5 2048.35 14.2916   1
   6  -4  -6 118.363 6.80384  -2
   1   4   6 118.363 6.80384   1
   7  -4  -7 377.344 10.4200  -2
   1   4   7 377.344 10.4200   1
   1  -4   8 880.360 10.6286   1
   8  -4  -8 918.564 27.0308  -2
   1   4   8 918.564 27.0308   1
   1   4   9 318.237 14.8156   1
   8  -4  -9 436.661 16.5647  -2
   1   4   9 436.661 16.5647   1
   9   4 -10 222.934 12.1594  -2
   1  -4  10 222.934 12.1594   1
   7   5 -10-0.95842 11.9266  -2
  -1  -5  10-0.95842 11.9266   1
  -1   5   9 9.81011 12.8048   1
   6  -5  -9 38.3754 15.8302  -2
  -1   5   9 38.3754 15.8302   1
  -1   5   8 58.6866 8.38186   1
   6   5  -8 121.530 11.2505  -2
  -1  -5   8 121.530 11.2505   1
   5  -5  -7 19.6999 6.55015  -2
  -1   5   7 19.6999 6.55015   1
   4  -5  -6 196.268 7.87969  -2
  -1   5   6 196.268 7.87969   1
   3   5  -5 161.537 7.37413  -2
  -1  -5   5 161.537 7.37413   1
  -1   5   4 503.672 7.59046   1
  -1  -5   3 639.952 9.15038   1
  -1  -5   2 2680.39 9.71883   1
  -1  -5   1 56437.6 37.7593   1
  -1   5   0 771.505 24.0875  -2
  -1  -5   0 771.505 24.0875   1
  -1  -5  -1 901.908 8.99698   1
   1  -5   2 117.099 7.80378   1
   1  -5   3 1565.09 11.9569   1
   1   5   4 948.516 6.84932   1
   5  -5  -5 1610.16 14.1576  -2
   1   5   5 1610.16 14.1576   1
   6   5  -6 427.057 9.48660  -2
   1  -5   6 427.057 9.48660   1
   1   5   7 28.0676 13.3308   1
   7  -5  -7 88.7987 7.18051  -2
   1   5   7 88.7987 7.18051   1
   1   5   8 405.644 8.71947   1
   8  -5  -8 424.507 19.2210  -2
   1   5   8 424.507 19.2210   1
   1   5   9-6.70661 10.3595   1
   8  -5  -9 15.8820 14.7351  -2
   1   5   9 15.8820 14.7351   1
   9   5 -10 89.6558 10.8432  -2
   1  -5  10 89.6558 10.8432   1
   7  -6 -10 8.30090 10.9581  -2
  -1   6  10 8.30090 10.9581   1
   6   6  -9 13.5879 12.4103  -2
  -1  -6   9 13.5879 12.4103   1
  -1   6   8 52.4581 7.86909   1
   6   6  -8 131.573 13.4961  -2
  -1  -6   8 131.573 13.4961   1
  -1   6   7 101.678 11.9912   1
   5  -6  -7 130.602 7.54543  -2
  -1   6   7 130.602 7.54543   1
   4   6  -6 440.541 8.92392  -2
  -1  -6   6 440.541 8.92392   1
   3  -6  -5 1163.52 38.9045  -2
  -1   6   5 1163.52 38.9045   1
  -1  -6   4 1257.34 10.2826   1
  -1  -6   3 2797.76 11.3242   1
  -1  -6   2 397.058 6.07438   1
  -1   6   1 41277.7 34.4844   1
   1   6   0 3720.54 28.2669  -2
   1  -6   0 3720.54 28.2669   1
   1  -6   1 17.1964 5.76292   1
   1   6   2 2802.96 14.9796   1
   1   6   3 395.507 5.73779   1
   1  -6   4 2426.05 10.8301   1
   5  -6  -5 88.9062 7.09181  -2
   1   6   5 88.9062 7.09181   1
   6  -6  -6 186.828 7.39241  -2
   1   6   6 186.828 7.39241   1
   1   6   7 249.550 17.2097   1
   7   6  -7 479.087 10.3110  -2
   1  -6   7 479.087 10.3110   1
   1  -6   8 24.5725 6.58545   1
   8  -6  -8 84.6332 11.6719  -2
   1   6   8 84.6332 11.6719   1
   1   6   9 15.0576 7.52543   1
   8  -6  -9 24.4403 11.8374  -2
   1   6   9 24.4403 11.8374   1
   9  -6 -10 9.54065 9.34471  -2
   1   6  10 9.54065 9.34471   1
   7  -7 -10 3.10825 10.9761  -2
  -1   7  10 3.10825 10.9761   1
   6  -7  -9 89.8482 12.1199  -2
  -1   7   9 89.8482 12.1199   1
  -1   7   8 2.76868 6.60105   1
   6  -7  -8 27.9910 13.9373  -2
  -1   7   8 27.9910 13.9373   1
  -1   7   7 16.2634 10.6859   1
   5   7  -7 80.4409 7.81609  -2
  -1  -7   7 80.4409 7.81609   1
   4  -7  -6 34.6091 5.28751  -2
  -1   7   6 34.6091 5.28751   1
   3  -7  -5 883.888 14.9602  -2
  -1   7   5 883.888 14.9602   1
  -1  -7   4 585.163 6.80051   1
   1  -7  -3 4069.62 11.2830   1
  -1  -7   2 1670.95 11.9583   1
   1  -7  -1 27579.2 69.0976   1
  -1   7   0 448.333 18.7583  -2
  -1  -7   0 448.333 18.7583   1
  -1  -7  -1 14.5499 4.54634   1
  -1  -7  -2 1407.84 11.7299   1
  -1   7  -3-1.50019 3.73108   1
   1  -7   4 11.6604 3.66422   1
   5  -7  -5 66.8183 7.08098  -2
   1   7   5 66.8183 7.08098   1
   6  -7  -6 129.386 7.02234  -2
   1   7   6 129.386 7.02234   1
   1   7   7 101.885 15.5727   1
   7  -7  -7 241.103 7.97841  -2
   1   7   7 241.103 7.97841   1
   1   7   8 1606.10 15.6587   1
   8   7  -8 1658.10 30.4987  -2
   1  -7   8 1658.10 30.4987   1
   1   7   9 11.9528 11.5470   1
   8  -7  -9 27.9803 11.1677  -2
   1   7   9 27.9803 11.1677   1
   7  -8 -10 109.318 10.3334  -2
  -1   8  10 109.318 10.3334   1
   6   8  -9 26.2533 11.2036  -2
  -1  -8   9 26.2533 11.2036   1
  -1   8   8 11.8865 5.48141   1
   6   8  -8 75.1017 13.0753  -2
  -1  -8   8 75.1017 13.0753   1
  -1   8   7 10.1655 10.2898   1
   5  -8  -7 111.172 7.85562  -2
  -1   8   7 111.172 7.85562   1
   4  -8  -6 225.129 11.9969  -2
  -1   8   6 225.129 11.9969   1
   3  -8  -5 682.720 13.0974  -2
  -1   8   5 682.720 13.0974   1
  -1  -8   4 145.100 5.30962   1
  -1   8   3 9139.18 16.3975   1
   1  -8  -2 2939.68 16.5383   1
  -1  -8   1 103.694 11.4957   1
   1   8   0 580.188 19.5853  -2
   1  -8   0 580.188 19.5853   1
  -1  -8  -1 1286.14 7.82800   1
   1  -8   2 1439.74 14.3393   1
   1  -8   3 188.479 4.32203   1
   1   8   4 121.792 4.63416   1
   5  -8  -5 682.534 12.6341  -2
   1   8   5 682.534 12.6341   1
   6   8  -6 25.7675 5.98307  -2
   1  -8   6 25.7675 5.98307   1
   1   8   7 81.9980 15.4389   1
   7   8  -7 67.8898 6.21305  -2
   1  -8   7 67.8898 6.21305   1
   1   8   8 1103.31 13.0162   1
   8   8  -8 1130.08 26.8637  -2
   1  -8   8 1130.08 26.8637   1
   1   8   9 55.7052 11.7691   1
   8  -8  -9 72.9208 10.5705  -2
   1   8   9 72.9208 10.5705   1
  -1   9   9-2.92934 11.0029   1
   6  -9  -9-9.49716 13.0995  -2
  -1   9   9-9.49716 13.0995   1
  -1   9   8 0.36798 13.1821   1
   6  -9  -8 72.9969 12.4595  -2
  -1   9   8 72.9969 12.4595   1
  -1   9   7 1.26286 9.56821   1
   5  -9  -7 29.4937 7.16682  -2
  -1   9   7 29.4937 7.16682   1
   4  -9  -6 294.816 23.1051  -2
  -1   9   6 294.816 23.1051   1
   3  -9  -5 118.837 6.93918  -2
  -1   9   5 118.837 6.93918   1
  -1   9   4 5.65210 4.62069   1
  -1   9   3 2373.09 9.37878   1
   1  -9  -2 11599.3 24.8282   1
   1  -9  -1 8936.20 46.7641   1
   1   9   0 77.1567 15.1326  -2
   1  -9   0 77.1567 15.1326   1
  -1  -9  -1 616.100 22.1902   1
   1   9   2-2.07817 4.13511   1
   1  -9   3 1.21485 3.57720   1
   1   9   4 25.1420 4.61974   1
   5  -9  -5 297.005 11.5143  -2
   1   9   5 297.005 11.5143   1
   6  -9  -6 647.543 15.5308  -2
   1   9   6 647.543 15.5308   1
   1   9   7 56.3929 13.6435   1
   7   9  -7 60.6889 6.55864  -2
   1  -9   7 60.6889 6.55864   1
   1   9   8 42.7404 6.65537   1
   8  -9  -8 90.5176 14.0388  -2
   1   9   8 90.5176 14.0388   1
   1   9   9 41.0140 10.8473   1
   8  -9  -9 63.9133 12.3215  -2
   1   9   9 63.9133 12.3215   1
  -1  10   9 58.0929 10.8801   1
   6 -10  -9 22.1056 20.1910  -2
  -1  10   9 22.1056 20.1910   1
  -1  10   8 16.3999 12.3824   1
   6 -10  -8 20.9040 10.9139  -2
  -1  10   8 20.9040 10.9139   1
  -1  10   7 3.85954 8.82002   1
   5 -10  -7 6.70863 9.32635  -2
  -1  10   7 6.70863 9.32635   1
   4 -10  -6 25.0785 6.35141  -2
  -1  10   6 25.0785 6.35141   1
   3  10  -5 59.9007 6.80955  -2
  -1 -10   5 59.9007 6.80955   1
  -1 -10   4 66.0483 5.08710   1
   1 -10  -3 3410.57 12.1703   1
  -1 -10   2 5424.55 28.0959   1
   1 -10  -1 12323.5 28.6630   1
   1  10   0 5.04498 6.20237  -2
   1 -10   0 5.04498 6.20237   1
   1 -10   1 567.780 10.2564   1
   1  10   2 1913.25 10.9776   1
   1 -10   3 162.326 4.44422   1
   1 -10   4-6.58843 4.56558   1
   5 -10  -5 211.418 9.29264  -2
   1  10   5 211.418 9.29264   1
   6  10  -6 268.679 14.9769  -2
   1 -10   6 268.679 14.9769   1
   1  10   7 30.0434 13.9748   1
   7 -10  -7 39.0376 7.20162  -2
   1  10   7 39.0376 7.20162   1
   1  10   8 328.622 10.4030   1
   1  10   9 671.962 17.1688   1
   8 -10  -9 926.004 23.0063  -2
   1  10   9 926.004 23.0063   1
  -1  11   9 0.25223 9.70740   1
   6 -11  -9 52.9727 18.3047  -2
  -1  11   9 52.9727 18.3047   1
   1 -11  -8-3.68081 7.02062   1
   6 -11  -8-22.3902 21.5588  -2
  -1  11   8-22.3902 21.5588   1
   5 -11  -7 94.6443 11.4302  -2
  -1  11   7 94.6443 11.4302   1
   4 -11  -6 18.9329 6.72418  -2
  -1  11   6 18.9329 6.72418   1
   3  11  -5 59.6994 8.04746  -2
  -1 -11   5 59.6994 8.04746   1
  -1 -11   4 234.862 7.13530   1
  -1 -11   3 209.511 4.87103   1
   1 -11  -2 36.9947 7.37677   1
  -1 -11   1 3790.72 18.9394   1
   0  11  -1 4308.45 55.8390  -2
  -1 -11   1 4308.45 55.8390   1
  -1  11   0 1233.49 12.5205  -2
  -1 -11   0 1233.49 12.5205   1
  -1 -11  -1 597.968 8.38803   1
  -1 -11  -2 227.997 5.94354   1
   1 -11   3 21.6300 4.84101   1
   1  11   4 33.7332 5.73062   1
   5  11  -5 270.242 11.2001  -2
   1 -11   5 270.242 11.2001   1
   6 -11  -6 451.337 22.9583  -2
   1  11   6 451.337 22.9583   1
   1  11   7 75.2220 9.13571   1
   7 -11  -7 161.713 10.7688  -2
   1  11   7 161.713 10.7688   1
   1  11   8 9.71193 11.5277   1
   8 -11  -8 8.56045 21.1365  -2
   1  11   8 8.56045 21.1365   1
   1  11   9 12.0175 8.81348   1
   8 -11  -9 46.3305 16.8819  -2
   1  11   9 46.3305 16.8819   1
  -1  12   9 79.1960 10.2764   1
   6 -12  -9 145.700 17.3421  -2
  -1  12   9 145.700 17.3421   1
  -1  12   8 173.209 8.68046   1
   6 -12  -8 217.667 22.0013  -2
  -1  12   8 217.667 22.0013   1
   5 -12  -7 193.499 15.2169  -2
  -1  12   7 193.499 15.2169   1
   4 -12  -6 292.716 9.77662  -2
  -1  12   6 292.716 9.77662   1
   3 -12  -5 308.165 10.0656  -2
  -1  12   5 308.165 10.0656   1
  -1 -12   4 3.66487 5.83951   1
  -1 -12   3 531.322 6.33082   1
   1 -12  -2 9688.94 23.7234   1
  -1 -12   1 64.3000 7.32763   1
   0  12  -1 320.286 18.3803  -2
  -1 -12   1 320.286 18.3803   1
  -1  12   0 94.9690 7.50043  -2
  -1 -12   0 94.9690 7.50043   1
  -1 -12  -1 219.029 8.47351   1
  -2  12   1 484.018 11.8500  -2
  -1 -12  -1 484.018 11.8500   1
   1  12   2 96.1194 5.60067   1
   1  12   3 20.0700 5.47317   1
   1  12   4 132.509 6.55468   1
   5 -12  -5 61.8483 7.67219  -2
   1  12   5 61.8483 7.67219   1
   6  12  -6 71.8567 10.2438  -2
   1 -12   6 71.8567 10.2438   1
   1  12   7 443.042 15.4962   1
  -7  12   7 460.456 14.2482  -2
  -1 -12  -7 460.456 14.2482   1
   1  12   8 47.2552 11.7653   1
   8 -12  -8 112.053 20.1672  -2
   1  12   8 112.053 20.1672   1
   1  12   9 34.5397 8.31005   1
   8 -12  -9 48.8646 15.1208  -2
   1  12   9 48.8646 15.1208   1
   1 -13  -9 1.60444 5.11717   1
   6 -13  -9 19.9105 14.5450  -2
  -1  13   9 19.9105 14.5450   1
  -1  13   8 9.70853 6.93330   1
   6 -13  -8 33.9964 19.2462  -2
  -1  13   8 33.9964 19.2462   1
   5 -13  -7 17.2107 10.2314  -2
  -1  13   7 17.2107 10.2314   1
   4  13  -6 353.336 11.6580  -2
  -1 -13   6 353.336 11.6580   1
   3  13  -5 72.0205 8.12302  -2
  -1 -13   5 72.0205 8.12302   1
  -1 -13   4 15.6562 6.23074   1
  -1  13   3 600.686 8.18990   1
  -1  13   2 2912.68 14.4162   1
   0  13   1 440.401 10.2613  -2
   1 -13  -1 440.401 10.2613   1
  -1  13   0 56.4790 7.32038  -2
  -1 -13   0 56.4790 7.32038   1
   2  13  -1 587.872 21.4642  -2
   1 -13   1 587.872 21.4642   1
  -1 -13  -2 86.0815 6.35128   1
   1  13   3 80.6289 5.31987   1
   1 -13   4 20.6776 6.00908   1
   5  13  -5 12.7162 7.44709  -2
   1 -13   5 12.7162 7.44709   1
   6 -13  -6 67.7460 8.07823  -2
   1  13   6 67.7460 8.07823   1
   1  13   7 32.6306 7.80904   1
   7 -13  -7 44.6899 11.8194  -2
   1  13   7 44.6899 11.8194   1
   1  13   8 66.1824 11.4594   1
   8 -13  -8 85.7529 18.0279  -2
   1  13   8 85.7529 18.0279   1
  -1  14   8 12.2095 6.55993   1
   6 -14  -8-14.9285 16.8695  -2
  -1  14   8-14.9285 16.8695   1
   5 -14  -7 83.8527 13.0812  -2
  -1  14   7 83.8527 13.0812   1
   4 -14  -6 223.864 8.95786  -2
  -1  14   6 223.864 8.95786   1
   3  14  -5 139.145 9.42638  -2
  -1 -14   5 139.145 9.42638   1
  -1 -14   4 15.9584 6.40579   1
  -1 -14   3 1410.20 11.1011   1
  -1 -14   2 379.164 5.85752   1
   0  14  -1 465.006 8.02414  -2
  -1 -14   1 465.006 8.02414   1
   1  14   0 161.735 8.67622  -2
   1 -14   0 161.735 8.67622   1
   2  14  -1 267.996 10.6468  -2
   1 -14   1 267.996 10.6468   1
   1 -14   2 16.3303 5.63137   1
   1 -14   3 30.2851 6.37318   1
   1  14   4-5.92962 5.09834   1
   4  14  -4 1.99526 26.5647  -2
   1 -14   4 1.99526 26.5647   1
   5  14  -5 191.996 15.5737  -2
   1 -14   5 191.996 15.5737   1
   6 -14  -6 96.3359 10.7172  -2
   1  14   6 96.3359 10.7172   1
   7 -14  -7 83.3143 9.49058  -2
   1  14   7 83.3143 9.49058   1
   1  14   8 27.8096 9.94809   1
   8 -14  -8 38.9004 15.4824  -2
   1  14   8 38.9004 15.4824   1
  -1  15   8 16.6886 5.22198   1
   6 -15  -8 17.6985 14.2685  -2
  -1  15   8 17.6985 14.2685   1
   5 -15  -7 197.124 13.0666  -2
  -1  15   7 197.124 13.0666   1
   4  15  -6 35.6650 8.64856  -2
  -1 -15   6 35.6650 8.64856   1
   3 -15  -5 21.6207 8.43577  -2
  -1  15   5 21.6207 8.43577   1
  -1  15   4 184.843 7.98119   1
   2  15  -4 309.277 33.4992  -2
  -1 -15   4 309.277 33.4992   1
  -1 -15   3 295.363 7.20693   1
  -1 -15   2 598.982 7.87066   1
   0  15   1 132.656 7.27232  -2
   1 -15  -1 132.656 7.27232   1
   1  15   0 452.647 10.2497  -2
   1 -15   0 452.647 10.2497   1
   2  15  -1 324.061 11.5607  -2
   1 -15   1 324.061 11.5607   1
   1 -15   2 7.64333 5.78331   1
   1 -15   3 111.618 7.21420   1
   1  15   4 73.7508 7.58595   1
   4  15  -4 186.769 31.5931  -2
   1 -15   4 186.769 31.5931   1
   5  15  -5 160.643 9.14459  -2
   1 -15   5 160.643 9.14459   1
   6 -15  -6 18.9383 8.58981  -2
   1  15   6 18.9383 8.58981   1
  -7  15   7 23.1625 8.53960  -2
  -1 -15  -7 23.1625 8.53960   1
   1  15   8 2.81545 8.28877   1
   8 -15  -8 17.1048 12.3596  -2
   1  15   8 17.1048 12.3596   1
   1 -16  -8 15.2695 4.65596   1
   5 -16  -7 19.7160 15.3665  -2
  -1  16   7 19.7160 15.3665   1
   4  16  -6 8.67591 7.29126  -2
  -1 -16   6 8.67591 7.29126   1
   3  16  -5 56.4360 7.62415  -2
  -1 -16   5 56.4360 7.62415   1
  -1  16   4 80.2982 7.43572   1
   2  16  -4 308.088 33.6583  -2
  -1 -16   4 308.088 33.6583   1
  -1  16   3 268.143 10.2216   1
   1 -16  -2 1808.80 13.9593   1
   0  16   1 294.788 11.5211  -2
   1 -16  -1 294.788 11.5211   1
   1  16   0 56.5320 6.21235  -2
   1 -16   0 56.5320 6.21235   1
   2  16  -1 241.945 10.8375  -2
   1 -16   1 241.945 10.8375   1
  -1 -16  -2 812.493 9.12928   1
   1 -16   3 14.5861 6.14761   1
   1  16   4 49.0409 7.20600   1
   4  16  -4 104.671 30.1244  -2
   1 -16   4 104.671 30.1244   1
   5  16  -5 87.0353 10.7109  -2
   1 -16   5 87.0353 10.7109   1
  -6  16   6 119.364 8.81864  -2
  -1 -16  -6 119.364 8.81864   1
   7 -16  -7 17.7558 8.95881  -2
   1  16   7 17.7558 8.95881   1
  -5  17   7 42.8355 7.98878  -2
   1 -17  -7 42.8355 7.98878   1
   4  17  -6 20.1005 8.76229  -2
  -1 -17   6 20.1005 8.76229   1
   3 -17  -5 48.8962 7.42141  -2
  -1  17   5 48.8962 7.42141   1
  -1  17   4 17.8937 12.6360   1
   2  17  -4 59.9858 14.6549  -2
  -1 -17   4 59.9858 14.6549   1
   1 -17  -3 25.0723 7.43717   1
  -1 -17   2 0.33954 6.32990   1
   1  17  -2-0.08848 18.4579  -2
  -1 -17   2-0.08848 18.4579   1
   0  17   1 503.098 12.5995  -2
   1 -17  -1 503.098 12.5995   1
  -1  17   0 113.335 7.61400  -2
  -1 -17   0 113.335 7.61400   1
   2  17  -1 569.698 10.0790  -2
   1 -17   1 569.698 10.0790   1
   1 -17   2 198.965 6.19566   1
   1 -17   3 9.76873 7.12801   1
   1  17   4-6.60856 7.75001   1
   4  17  -4 21.7563 14.5343  -2
   1 -17   4 21.7563 14.5343   1
   5 -17  -5 11.7889 10.4598  -2
   1  17   5 11.7889 10.4598   1
   6 -17  -6 74.8790 8.10527  -2
   1  17   6 74.8790 8.10527   1
   7 -17  -7 16.7878 7.95991  -2
   1  17   7 16.7878 7.95991   1
   5 -18  -7 46.2603 7.14478  -2
  -1  18   7 46.2603 7.14478   1
  -4  18   6 34.8031 8.11453  -2
   1 -18  -6 34.8031 8.11453   1
   3 -18  -5-2.29298 7.95105  -2
  -1  18   5-2.29298 7.95105   1
   1 -18  -4 62.3811 10.4881   1
   2  18  -4 141.701 15.2725  -2
  -1 -18   4 141.701 15.2725   1
   1 -18  -3 67.9604 8.27825   1
  -1 -18   2 525.311 8.84413   1
   0  18   1 289.498 11.3310  -2
   1 -18  -1 289.498 11.3310   1
  -1  18   0 27.1810 7.40619  -2
  -1 -18   0 27.1810 7.40619   1
  -2  18   1 96.8683 6.92416  -2
  -1 -18  -1 96.8683 6.92416   1
  -1 -18  -2 70.5310 5.94850   1
   1 -18   3 8.48127 8.09165   1
   1  18   4 10.2684 7.66469   1
   4  18  -4 7.46438 14.0904  -2
   1 -18   4 7.46438 14.0904   1
   5 -18  -5 39.3159 10.2199  -2
   1  18   5 39.3159 10.2199   1
   6 -18  -6 19.9821 9.09199  -2
   1  18   6 19.9821 9.09199   1
  -7  18   7 14.6460 8.19791  -2
  -1 -18  -7 14.6460 8.19791   1
  -5  19   7 31.3773 7.48775  -2
   1 -19  -7 31.3773 7.48775   1
   4 -19  -6 34.9100 8.05341  -2
  -1  19   6 34.9100 8.05341   1
   3  19  -5 67.0122 7.99312  -2
  -1 -19   5 67.0122 7.99312   1
  -1  19   4 140.277 10.5541   1
   2  19  -4 337.467 19.5070  -2
  -1 -19   4 337.467 19.5070   1
  -1 -19   3 337.143 10.1324   1
  -1 -19   2 809.536 9.95381   1
   0  19   1 89.7935 8.06296  -2
   1 -19  -1 89.7935 8.06296   1
   1  19   0 72.0889 7.24782  -2
   1 -19   0 72.0889 7.24782   1
  -2  19   1 46.3901 7.15406  -2
  -1 -19  -1 46.3901 7.15406   1
   1 -19   2-1.90972 5.28395   1
   1  19   3 15.7519 7.83523   1
   1  19   4 2.62083 7.12053   1
   4  19  -4 113.554 16.3478  -2
   1 -19   4 113.554 16.3478   1
  -5  19   5 111.011 7.74582  -2
  -1 -19  -5 111.011 7.74582   1
  -6  19   6 74.1488 10.3745  -2
  -1 -19  -6 74.1488 10.3745   1
  -4  20   6 140.278 7.89151  -2
   1 -20  -6 140.278 7.89151   1
   3 -20  -5 106.568 8.85447  -2
  -1  20   5 106.568 8.85447   1
  -1  20   4 11.9231 6.82723   1
   2  20  -4 37.6963 15.4846  -2
  -1 -20   4 37.6963 15.4846   1
   1 -20  -3 130.750 10.5391   1
  -1  20   2 168.745 8.38119   1
   1  20  -2 202.237 13.1769  -2
  -1 -20   2 202.237 13.1769   1
   0  20   1 73.3055 7.36093  -2
   1 -20  -1 73.3055 7.36093   1
   1  20   0 241.769 7.97268  -2
   1 -20   0 241.769 7.97268   1
   1  20   1 182.740 12.1001   1
   2  20  -1 303.198 9.41725  -2
   1 -20   1 303.198 9.41725   1
   1 -20   2 33.8363 6.41571   1
   3  20  -2 142.562 32.3572  -2
   1 -20   2 142.562 32.3572   1
   1  20   3-7.58663 9.76160   1
  -1 -20  -4 33.6477 11.7213   1
   4  20  -4 147.640 16.1645  -2
   1 -20   4 147.640 16.1645   1
   5  20  -5 84.5185 10.7805  -2
   1 -20   5 84.5185 10.7805   1
  -6  20   6 39.2750 8.68345  -2
  -1 -20  -6 39.2750 8.68345   1
  -4  21   6 229.105 9.66852  -2
   1 -21  -6 229.105 9.66852   1
   3 -21  -5 185.226 8.20484  -2
  -1  21   5 185.226 8.20484   1
  -1  21   4 151.809 7.25311   1
   2  21  -4 252.379 16.4455  -2
  -1 -21   4 252.379 16.4455   1
   1 -21  -3 41.8261 8.88564   1
  -1 -21   2 59.7593 7.08548   1
   0  21   1 123.219 7.53198  -2
   1 -21  -1 123.219 7.53198   1
  -1  21   0 4.52454 7.64093  -2
  -1 -21   0 4.52454 7.64093   1
   2  21  -1 109.732 7.32441  -2
   1 -21   1 109.732 7.32441   1
   1 -21   2 55.6128 8.07494   1
  -3  21   2 63.8445 14.2038  -2
  -1 -21  -2 63.8445 14.2038   1
  -1 -21  -3 14.9302 9.12359   1
  -4  21   4 10.9039 9.41068  -2
  -1 -21  -4 10.9039 9.41068   1
  -5  21   5 20.1399 9.02868  -2
  -1 -21  -5 20.1399 9.02868   1
   3 -22  -5 83.1676 6.11582  -2
  -1  22   5 83.1676 6.11582   1
  -1  22   4 3.03879 8.68154   1
  -2  22   4 172.686 8.62748  -2
   1 -22  -4 172.686 8.62748   1
  -1 -22   3 27.6616 7.28839   1
  -1 -22   2 58.0309 6.44382   1
  -1  22   2 68.5014 12.8464  -2
   1 -22  -2 68.5014 12.8464   1
   0  22  -1 175.498 7.54745  -2
  -1 -22   1 175.498 7.54745   1
   1  22   0 51.7625 7.16869  -2
   1 -22   0 51.7625 7.16869   1
  -2  22   1 177.214 8.68772  -2
  -1 -22  -1 177.214 8.68772   1
   1 -22   2 1.61555 5.69993   1
  -1 -22  -3 17.2534 8.04498   1
  -4  22   4 8.82390 8.33259  -2
  -1 -22  -4 8.82390 8.33259   1
  -5  22   5 69.8527 6.42088  -2
  -1 -22  -5 69.8527 6.42088   1
   1 -23  -4 30.6037 11.5742   1
  -2  23   4 49.0341 7.57972  -2
   1 -23  -4 49.0341 7.57972   1
  -1 -23   3-5.59790 4.74943   1
  -1  23   2 5.57675 8.24076   1
   1  23  -2 33.3869 13.5141  -2
  -1 -23   2 33.3869 13.5141   1
   0  23   1 24.6139 7.01916  -2
   1 -23  -1 24.6139 7.01916   1
  -1  23   0 5.87660 6.19425  -2
  -1 -23   0 5.87660 6.19425   1
   2  23  -1 12.2609 6.81395  -2
   1 -23   1 12.2609 6.81395   1
  -1 -23  -2 14.9154 12.8086   1
   3  23  -2 13.2618 13.4270  -2
   1 -23   2 13.2618 13.4270   1
  -1 -23  -3 2.26874 6.71510   1
   4  23  -4 13.8851 7.00738  -2
   1 -23   4 13.8851 7.00738   1
   1  24  -3 10.9983 10.0995  -2
  -1 -24   3 10.9983 10.0995   1
  -1 -24   2 37.5795 7.29850   1
   0  24  -1 70.5733 9.82601  -2
  -1 -24   1 70.5733 9.82601   1
  -1  24   0 218.433 7.75436  -2
  -1 -24   0 218.433 7.75436   1
   2  24  -1 30.0727 7.63788  -2
   1 -24   1 30.0727 7.63788   1
  -1 -24  -2 24.1397 10.9997   1
   3  24  -2 8.94942 10.7688  -2
   1 -24   2 8.94942 10.7688   1
  -1 -24  -3 21.6481 10.1266   1
   3  24  -3 4.65004 9.78490  -2
   1 -24   3 4.65004 9.78490   1
   1 -25  -2 0.70256 8.86591   1
   1  25  -2 10.5658 8.88726  -2
  -1 -25   2 10.5658 8.88726   1
   0  25  -1 12.7033 7.70919  -2
  -1 -25   1 12.7033 7.70919   1
   1  25   0-4.06307 5.57060  -2
   1 -25   0-4.06307 5.57060   1
   2  25  -1 91.5522 7.85937  -2
   1 -25   1 91.5522 7.85937   1
   6   0 -10 6.78398 13.0592  -2
  -2   0  10 6.78398 13.0592   1
  -2   0   8 268.992 8.51012   1
   3   0  -6 504.059 15.0409  -2
  -2   0   6 504.059 15.0409   1
  -2   0   4 9914.00 32.3560   1
  -2   0   2 8845.71 26.1282   1
  -2   0  -2 5537.52 30.3822   1
   2   0   4 2236.50 20.3827   1
   7   0  -6 7.13576 10.7823  -2
   2   0   6 7.13576 10.7823   1
   2   0   8 538.049 11.3283   1
  10   0 -10 49.2992 16.2556  -2
   2   0  10 49.2992 16.2556   1
   6   1 -10 54.2546 10.9521  -2
  -2  -1  10 54.2546 10.9521   1
  -2   1   9 7.00693 12.2676   1
   5  -1  -9 333.061 25.4702  -2
  -2   1   9 333.061 25.4702   1
  -2   1   8 29.3712 5.11806   1
   5  -1  -8 21.0992 13.8420  -2
  -2   1   8 21.0992 13.8420   1
  -2   1   7 17.0847 6.19982   1
   4   1  -7 40.0999 6.30752  -2
  -2  -1   7 40.0999 6.30752   1
   3  -1  -6 249.618 10.5253  -2
  -2   1   6 249.618 10.5253   1
   2  -1  -5 1951.38 10.5404  -2
  -2   1   5 1951.38 10.5404   1
  -2   1   4 1979.28 15.9921   1
  -2   1   3 3125.87 17.1225   1
  -2  -1   2 1083.77 7.87545   1
  -2  -1   1 16442.2 27.4468   1
  -2  -1  -1 7940.43 26.3324   1
  -2   1  -2-3.23029 5.98901   1
  -2   1  -3 1165.32 10.1353   1
  -2  -1  -4 475.197 7.21646   1
   6  -1  -5 1287.39 15.5386  -2
   2   1   5 1287.39 15.5386   1
   7  -1  -6 1165.91 14.7418  -2
   2   1   6 1165.91 14.7418   1
   2   1   7 1414.95 27.7161   1
   8   1  -7 1569.40 17.2891  -2
   2  -1   7 1569.40 17.2891   1
   2   1   8 34.7984 7.93339   1
   9  -1  -8 35.9522 24.6924  -2
   2   1   8 35.9522 24.6924   1
   2  -1   9 85.9604 8.14560   1
   9  -1  -9 142.286 22.7659  -2
   2   1   9 142.286 22.7659   1
  10  -1 -10 18.8430 10.5654  -2
   2   1  10 18.8430 10.5654   1
   6  -2 -10 50.1008 13.9474  -2
  -2   2  10 50.1008 13.9474   1
  -2   2   9 183.905 15.0110   1
   5  -2  -9 243.309 13.8853  -2
  -2   2   9 243.309 13.8853   1
  -2  -2   8 51.9195 6.59817   1
   5   2  -8 116.870 12.9612  -2
  -2  -2   8 116.870 12.9612   1
  -2   2   7 35.3310 6.33128   1
   4   2  -7 52.9006 5.83487  -2
  -2  -2   7 52.9006 5.83487   1
   3   2  -6 400.955 12.0248  -2
  -2  -2   6 400.955 12.0248   1
   2  -2  -5 961.821 9.78093  -2
  -2   2   5 961.821 9.78093   1
  -2   2   4 2373.65 10.1418   1
  -2   2   3 2211.43 16.1424   1
  -2  -2   2 6962.83 18.7437   1
  -2  -2   1 1447.50 8.01659   1
  -2   2   0 2675.65 17.4139  -2
  -2  -2   0 2675.65 17.4139   1
  -2   2  -1 597.347 15.1305   1
  -2  -2  -2 402.197 9.56393   1
   2   2   3 3.73517 8.58530   1
  -2  -2  -4 1693.38 8.68565   1
   6  -2  -5 1032.56 12.8252  -2
   2   2   5 1032.56 12.8252   1
   7  -2  -6 295.473 11.5262  -2
   2   2   6 295.473 11.5262   1
   8  -2  -7 10736.6 36.1502  -2
   2   2   7 10736.6 36.1502   1
   2   2   8 191.727 8.68093   1
   9  -2  -8 203.440 25.6966  -2
   2   2   8 203.440 25.6966   1
   2  -2   9 87.0920 9.31531   1
   9  -2  -9 98.1966 22.0905  -2
   2   2   9 98.1966 22.0905   1
  10  -2 -10 17.5864 10.6211  -2
   2   2  10 17.5864 10.6211   1
   6  -3 -10 27.5217 10.9170  -2
  -2   3  10 27.5217 10.9170   1
  -2   3   9-21.4305 12.3289   1
   5   3  -9 666.803 19.0385  -2
  -2  -3   9 666.803 19.0385   1
  -2   3   8 18.5669 6.22568   1
   5   3  -8 25.3163 10.9801  -2
  -2  -3   8 25.3163 10.9801   1
  -2   3   7 206.245 7.64416   1
   4  -3  -7 284.014 9.28318  -2
  -2   3   7 284.014 9.28318   1
   3  -3  -6 29.9253 4.48815  -2
  -2   3   6 29.9253 4.48815   1
   2  -3  -5 2773.84 16.7833  -2
  -2   3   5 2773.84 16.7833   1
  -2   3   4 5220.56 12.6715   1
  -2  -3   3 50.8150 6.24232   1
  -2  -3   2 398.714 6.27839   1
  -2  -3   1 1701.58 8.47553   1
  -2   3   0 5754.17 45.3622  -2
  -2  -3   0 5754.17 45.3622   1
  -2  -3  -1 18635.5 43.1982   1
  -2   3  -2 5969.76 28.4168   1
   2  -3   3 1917.13 23.5634   1
   2  -3   4 5464.77 14.3635   1
   6  -3  -5 544.452 9.88530  -2
   2   3   5 544.452 9.88530   1
   7  -3  -6 92.8665 7.11850  -2
   2   3   6 92.8665 7.11850   1
   2   3   7 143.039 15.9289   1
   8  -3  -7 208.224 8.87398  -2
   2   3   7 208.224 8.87398   1
   2   3   8 177.943 6.78963   1
   9   3  -8 177.886 17.9757  -2
   2  -3   8 177.886 17.9757   1
   2   3   9 15.8818 11.6110   1
   9  -3  -9 61.8163 15.1049  -2
   2   3   9 61.8163 15.1049   1
  10  -3 -10 69.7513 8.83789  -2
   2   3  10 69.7513 8.83789   1
   6   4 -10 17.6243 10.8809  -2
  -2  -4  10 17.6243 10.8809   1
  -2   4   9 34.2175 13.1493   1
   5   4  -9 36.6435 12.2059  -2
  -2  -4   9 36.6435 12.2059   1
  -2  -4   8 6.84323 7.72454   1
   5   4  -8 38.8937 13.2142  -2
  -2  -4   8 38.8937 13.2142   1
  -2   4   7 10.7904 6.30186   1
   4  -4  -7 264.627 11.6921  -2
  -2   4   7 264.627 11.6921   1
   3   4  -6 503.885 9.38913  -2
  -2  -4   6 503.885 9.38913   1
   2  -4  -5 2143.11 10.8779  -2
  -2   4   5 2143.11 10.8779   1
  -2   4   4 4249.16 12.7673   1
  -2   4   3 624.292 9.21974   1
  -2  -4   2 3346.06 12.3041   1
  -2   4   1 268.083 7.06067   1
  -2   4   0 452.999 15.9111  -2
  -2  -4   0 452.999 15.9111   1
  -2  -4  -1 391.762 14.9393   1
  -2   4  -2 7759.05 27.6526   1
   2  -4   3 2404.27 18.0202   1
   2   4   4 968.036 7.15559   1
   6  -4  -5 171.698 7.35080  -2
   2   4   5 171.698 7.35080   1
   7  -4  -6 609.161 10.4564  -2
   2   4   6 609.161 10.4564   1
   2   4   7 479.924 19.6469   1
   8   4  -7 498.212 11.2395  -2
   2  -4   7 498.212 11.2395   1
   2  -4   8 537.053 7.80245   1
   2   4   9 69.0844 11.7033   1
   9   4  -9 124.532 14.8855  -2
   2  -4   9 124.532 14.8855   1
   6   5 -10 31.0259 12.7865  -2
  -2  -5  10 31.0259 12.7865   1
  -2   5   9 79.0349 12.9527   1
   5  -5  -9 195.350 16.3804  -2
  -2   5   9 195.350 16.3804   1
  -2   5   8 6.78401 7.45587   1
   5  -5  -8 12.9657 11.1601  -2
  -2   5   8 12.9657 11.1601   1
  -2   5   7 28.0264 7.29796   1
   4   5  -7 169.723 9.45234  -2
  -2  -5   7 169.723 9.45234   1
   3  -5  -6 74.9335 5.66805  -2
  -2   5   6 74.9335 5.66805   1
   2  -5  -5 781.182 12.6582  -2
  -2   5   5 781.182 12.6582   1
  -2  -5   4 8.35914 4.09496   1
  -2  -5   3 1464.53 7.71890   1
  -2   5   2 1155.13 8.34268   1
  -2  -5   1 5974.09 22.0597   1
  -2  -5   0 19440.7 55.9829  -2
  -2   5   0 19440.7 55.9829   1
  -2  -5  -1 2740.59 28.4826   1
  -2   5  -2 467.934 9.74924   1
   2  -5   3 152.985 5.33987   1
   2  -5   4 77.3551 4.65712   1
  -6   5   5 958.356 11.9136  -2
  -2  -5  -5 958.356 11.9136   1
   7   5  -6 971.389 13.2888  -2
   2  -5   6 971.389 13.2888   1
   2   5   7 1975.11 32.9090   1
   8   5  -7 2018.25 17.6284  -2
   2  -5   7 2018.25 17.6284   1
   2   5   8 432.853 8.06120   1
   2   5   9 79.6773 11.2767   1
   9   5  -9 126.298 14.3337  -2
   2  -5   9 126.298 14.3337   1
   6   6 -10 74.1586 12.1354  -2
  -2  -6  10 74.1586 12.1354   1
  -2   6   9 71.8642 13.2582   1
   5  -6  -9 94.0633 12.9262  -2
  -2   6   9 94.0633 12.9262   1
  -2   6   8 126.237 9.21959   1
   5  -6  -8 225.959 12.5062  -2
  -2   6   8 225.959 12.5062   1
  -2   6   7-1.03934 6.72826   1
   4  -6  -7 86.6460 8.77890  -2
  -2   6   7 86.6460 8.77890   1
   3   6  -6 188.162 10.3556  -2
  -2  -6   6 188.162 10.3556   1
   2   6  -5 14.3559 5.64245  -2
  -2  -6   5 14.3559 5.64245   1
  -2  -6   4 79.0290 4.45599   1
  -2  -6   3 643.757 6.45141   1
  -2  -6   2 262.692 5.25889   1
  -2  -6   1 8204.01 22.7970   1
  -2  -6   0 7235.56 34.8995  -2
  -2   6   0 7235.56 34.8995   1
  -2  -6  -1 244.476 14.9223   1
   2  -6   2 11.8008 5.97973   1
   2   6   3 136.578 4.03011   1
   2  -6   4 1324.76 8.35935   1
   6   6  -5 215.130 8.16537  -2
   2  -6   5 215.130 8.16537   1
  -7   6   6 497.255 9.57284  -2
  -2  -6  -6 497.255 9.57284   1
   2   6   7 595.210 21.8617   1
   8   6  -7 615.220 13.3711  -2
   2  -6   7 615.220 13.3711   1
   2   6   8 397.013 7.97963   1
   9   6  -8 500.511 24.8501  -2
   2  -6   8 500.511 24.8501   1
   2   6   9 54.4448 8.64096   1
   9   6  -9 63.3331 13.4363  -2
   2  -6   9 63.3331 13.4363   1
   6   7 -10 28.8361 9.37204  -2
  -2  -7  10 28.8361 9.37204   1
  -2   7   9 106.852 13.1996   1
   5   7  -9 201.745 12.8262  -2
  -2  -7   9 201.745 12.8262   1
  -2   7   8 31.2387 7.41628   1
   5  -7  -8 58.6852 11.4826  -2
  -2   7   8 58.6852 11.4826   1
  -2   7   7 25.3648 6.83050   1
   4  -7  -7 48.1996 8.18609  -2
  -2   7   7 48.1996 8.18609   1
   3  -7  -6 115.033 5.99933  -2
  -2   7   6 115.033 5.99933   1
   2  -7  -5 307.433 10.9862  -2
  -2   7   5 307.433 10.9862   1
  -2  -7   4 1296.17 10.1625   1
  -2  -7   3 2906.54 12.2091   1
  -2  -7   2 220.928 5.19723   1
  -2  -7   1 82.1495 5.49605   1
  -2   7   0 2192.96 19.8279  -2
  -2  -7   0 2192.96 19.8279   1
   2  -7   1 20.3851 6.00666   1
   2  -7   2 23.1062 7.20288   1
   2  -7   3 421.112 4.67290   1
   2   7   4 594.149 6.46360   1
   6   7  -5 927.722 9.41077  -2
   2  -7   5 927.722 9.41077   1
  -7   7   6 1233.62 11.8039  -2
  -2  -7  -6 1233.62 11.8039   1
   2   7   7 80.5884 15.3061   1
   8  -7  -7 128.932 7.65413  -2
   2   7   7 128.932 7.65413   1
   2   7   8 575.870 8.53274   1
   9   7  -8 608.253 24.3917  -2
   2  -7   8 608.253 24.3917   1
   2   7   9-3.47106 7.40813   1
   9  -7  -9 54.1497 12.4737  -2
   2   7   9 54.1497 12.4737   1
   6  -8 -10-4.06844 7.74560  -2
  -2   8  10-4.06844 7.74560   1
   5  -8  -9 105.926 11.7401  -2
  -2   8   9 105.926 11.7401   1
  -2   8   8 0.73560 12.9477   1
   5  -8  -8 147.210 11.3528  -2
  -2   8   8 147.210 11.3528   1
   4  -8  -7 13.9014 10.0610  -2
  -2   8   7 13.9014 10.0610   1
   3  -8  -6 60.6996 5.40879  -2
  -2   8   6 60.6996 5.40879   1
   2  -8  -5 1346.95 25.6072  -2
  -2   8   5 1346.95 25.6072   1
  -2  -8   4 2551.93 12.2557   1
   2  -8  -3 358.023 6.02986   1
  -2   8   2 2044.67 13.0639   1
  -2   8   1 1301.11 8.59787   1
   2   8   0 3224.60 32.3343  -2
   2  -8   0 3224.60 32.3343   1
   2   8   1 6925.42 21.2231   1
   2   8   2 546.114 9.25309   1
   2   8   3 765.314 6.19289   1
   2  -8   4 8.68379 3.86957   1
   6   8  -5 446.343 7.85319  -2
   2  -8   5 446.343 7.85319   1
   7  -8  -6 661.585 12.8447  -2
   2   8   6 661.585 12.8447   1
   2   8   7 131.510 15.8247   1
   8  -8  -7 126.615 7.39049  -2
   2   8   7 126.615 7.39049   1
   2   8   8 442.945 9.97999   1
   9   8  -8 495.213 22.3126  -2
   2  -8   8 495.213 22.3126   1
   2   8   9 1.17030 13.7666   1
   9  -8  -9 23.8868 16.2202  -2
   2   8   9 23.8868 16.2202   1
   6  -9 -10 30.7198 8.58922  -2
  -2   9  10 30.7198 8.58922   1
   5  -9  -9-5.32094 13.5325  -2
  -2   9   9-5.32094 13.5325   1
  -2   9   8 77.4650 14.5950   1
   5  -9  -8 70.2365 12.6394  -2
  -2   9   8 70.2365 12.6394   1
   4  -9  -7 325.545 15.4219  -2
  -2   9   7 325.545 15.4219   1
   3   9  -6 358.582 24.3577  -2
  -2  -9   6 358.582 24.3577   1
   2   9  -5 96.3065 6.87343  -2
  -2  -9   5 96.3065 6.87343   1
  -2  -9   4 9.42659 4.68596   1
  -2  -9   3 41.9359 4.77060   1
   2  -9  -2 751.887 9.28276   1
  -2  -9   1 1346.18 10.7048   1
  -2   9   0 14.4777 15.0873  -2
  -2  -9   0 14.4777 15.0873   1
  -2   9  -1 2.11994 4.76919   1
  -3   9   1 2.48351 8.60426  -2
  -2  -9  -1 2.48351 8.60426   1
   2   9   2 1405.37 9.24474   1
   2   9   3 113.053 4.56255   1
   2  -9   4 11.1405 4.24114   1
   6  -9  -5 34.4520 5.63710  -2
   2   9   5 34.4520 5.63710   1
   7   9  -6 172.468 8.35047  -2
   2  -9   6 172.468 8.35047   1
   2   9   7 115.243 15.6152   1
   8   9  -7 155.117 6.54570  -2
   2  -9   7 155.117 6.54570   1
   2   9   8 168.648 7.68846   1
   2   9   9 34.3554 13.4612   1
   9  -9  -9 39.8298 14.2624  -2
   2   9   9 39.8298 14.2624   1
   5 -10  -9 6.54166 19.8566  -2
  -2  10   9 6.54166 19.8566   1
  -2  10   8-8.61998 12.9679   1
   5  10  -8 68.5252 11.3139  -2
  -2 -10   8 68.5252 11.3139   1
   4 -10  -7 80.9248 9.80654  -2
  -2  10   7 80.9248 9.80654   1
   3 -10  -6 785.392 22.4402  -2
  -2  10   6 785.392 22.4402   1
   2 -10  -5 6.65028 6.44251  -2
  -2  10   5 6.65028 6.44251   1
  -2  10   4 987.898 8.97398   1
  -2  10   3 3487.37 15.3130   1
   2 -10  -2 42.6940 7.75768   1
   2 -10  -1 1085.67 9.13985   1
  -1  10  -1 1484.59 35.3060  -2
  -2 -10   1 1484.59 35.3060   1
  -2  10   0 630.181 14.1054  -2
  -2 -10   0 630.181 14.1054   1
  -2 -10  -1 961.810 12.9101   1
   3  10  -1 2436.94 44.3241  -2
   2 -10   1 2436.94 44.3241   1
  -2 -10  -2 2202.85 10.4321   1
   2 -10   3 47.9097 4.26339   1
   2 -10   4 404.527 6.18963   1
   6 -10  -5 204.646 11.0829  -2
   2  10   5 204.646 11.0829   1
   7 -10  -6 29.0297 8.81126  -2
   2  10   6 29.0297 8.81126   1
   2  10   7 42.9715 9.13514   1
  -8  10   7 41.0509 8.21321  -2
  -2 -10  -7 41.0509 8.21321   1
   2  10   8 108.403 6.82486   1
   9 -10  -8 139.855 17.6986  -2
   2  10   8 139.855 17.6986   1
   2  10   9 327.278 15.1308   1
  -2  11   9-3.64138 9.79309   1
   5 -11  -9 33.4438 18.9724  -2
  -2  11   9 33.4438 18.9724   1
  -2  11   8 148.348 14.8679   1
   5 -11  -8 186.862 23.7692  -2
  -2  11   8 186.862 23.7692   1
   4 -11  -7 317.005 15.1819  -2
  -2  11   7 317.005 15.1819   1
   3 -11  -6 132.033 7.58543  -2
  -2  11   6 132.033 7.58543   1
   2 -11  -5 144.590 7.92325  -2
  -2  11   5 144.590 7.92325   1
  -2 -11   4 75.9020 6.21556   1
  -2  11   3 432.439 7.29497   1
   2 -11  -2 956.130 13.7348   1
   2 -11  -1 72.3614 5.86744   1
   2  11   0 64.4800 8.04981  -2
   2 -11   0 64.4800 8.04981   1
  -2 -11  -1 166.553 8.94322   1
   3  11  -1 1012.62 34.3233  -2
   2 -11   1 1012.62 34.3233   1
  -2 -11  -2 43.9287 4.82326   1
   2  11   3 94.3681 5.25354   1
   2 -11   4 5.53846 4.92231   1
   6 -11  -5 202.930 11.3895  -2
   2  11   5 202.930 11.3895   1
   2  11   7 145.544 14.7245   1
   8 -11  -7 265.758 9.78571  -2
   2  11   7 265.758 9.78571   1
   2  11   8 140.917 8.52319   1
   2  11   9-2.44832 11.1509   1
  -2  12   9 44.8705 9.79487   1
   5 -12  -9 59.3524 17.3554  -2
  -2  12   9 59.3524 17.3554   1
  -2  12   8 98.6649 14.0402   1
   5 -12  -8 100.126 21.7249  -2
  -2  12   8 100.126 21.7249   1
   4 -12  -7 236.788 12.1388  -2
  -2  12   7 236.788 12.1388   1
   3 -12  -6 320.725 10.9399  -2
  -2  12   6 320.725 10.9399   1
   2 -12  -5 85.3981 7.87926  -2
  -2  12   5 85.3981 7.87926   1
  -2 -12   4 8.89464 6.03258   1
  -2 -12   3 112.651 5.77947   1
   2 -12  -2 7575.99 35.0899   1
   1  12   1 509.440 12.7406  -2
   2 -12  -1 509.440 12.7406   1
   2  12   0 1230.76 19.7979  -2
   2 -12   0 1230.76 19.7979   1
  -2 -12  -1 667.161 14.7843   1
  -3  12   1 1186.48 34.0834  -2
  -2 -12  -1 1186.48 34.0834   1
  -2 -12  -2 119.170 5.62480   1
   2 -12   3 239.646 6.11837   1
   2  12   4 13.7006 5.13735   1
   6  12  -5 258.767 10.6665  -2
   2 -12   5 258.767 10.6665   1
  -7  12   6 336.920 12.4916  -2
  -2 -12  -6 336.920 12.4916   1
   2  12   7-1.99086 12.2838   1
   8 -12  -7 2.70844 7.89385  -2
   2  12   7 2.70844 7.89385   1
   2  12   8 152.861 12.4821   1
  -2  13   9 82.8978 9.51097   1
   5 -13  -9 133.358 15.7364  -2
  -2  13   9 133.358 15.7364   1
  -2  13   8 145.580 13.6129   1
   5 -13  -8 170.306 20.6822  -2
  -2  13   8 170.306 20.6822   1
   4 -13  -7 66.3433 10.8457  -2
  -2  13   7 66.3433 10.8457   1
   3  13  -6 16.6278 6.46771  -2
  -2 -13   6 16.6278 6.46771   1
   2  13  -5 5.20790 8.41627  -2
  -2 -13   5 5.20790 8.41627   1
  -2 -13   4 16.2071 6.20754   1
  -2 -13   3 172.712 6.89470   1
  -2 -13   2 1492.40 15.8282   1
  -2 -13   1 13.4510 10.0260   1
   1  13   1 392.977 13.2256  -2
   2 -13  -1 392.977 13.2256   1
  -2  13   0 54.4610 8.75518  -2
  -2 -13   0 54.4610 8.75518   1
  -2 -13  -1 89.1404 10.6860   1
  -3  13   1 309.239 12.9494  -2
  -2 -13  -1 309.239 12.9494   1
  -2 -13  -2 62.8035 5.65223   1
   2 -13   3-5.04403 5.97469   1
   2 -13   4 77.9954 5.75726   1
   6 -13  -5 140.677 10.2578  -2
   2  13   5 140.677 10.2578   1
   7 -13  -6 61.0770 8.74413  -2
   2  13   6 61.0770 8.74413   1
   2  13   7 23.0617 11.8879   1
  -8  13   7 25.6601 9.66471  -2
  -2 -13  -7 25.6601 9.66471   1
   2  13   8 5.50947 9.74540   1
   9 -13  -8 16.3369 16.5926  -2
   2  13   8 16.3369 16.5926   1
   2 -14  -8 143.049 6.66286   1
   5 -14  -8 163.741 18.5793  -2
  -2  14   8 163.741 18.5793   1
   4 -14  -7 58.0682 10.1843  -2
  -2  14   7 58.0682 10.1843   1
   3 -14  -6 362.781 10.6066  -2
  -2  14   6 362.781 10.6066   1
   2 -14  -5 324.629 13.1683  -2
  -2  14   5 324.629 13.1683   1
  -2  14   4 11.9000 6.53536   1
  -2  14   3 811.129 9.18113   1
  -2  14   2 40.0729 4.33337   1
  -2 -14   1 181.206 11.3508   1
   1  14   1 221.626 27.1093  -2
   2 -14  -1 221.626 27.1093   1
   2  14   0 183.220 10.4113  -2
   2 -14   0 183.220 10.4113   1
  -3  14   1 161.959 8.09338  -2
  -2 -14  -1 161.959 8.09338   1
  -2 -14  -2 38.8768 5.71578   1
   2 -14   3 18.9969 6.32665   1
   2  14   4 76.6886 8.24149   1
   5  14  -4 174.342 17.0163  -2
   2 -14   4 174.342 17.0163   1
   6 -14  -5 481.204 18.4368  -2
   2  14   5 481.204 18.4368   1
   7  14  -6 13.4878 8.00105  -2
   2 -14   6 13.4878 8.00105   1
   2  14   7 9.08159 7.25203   1
  -8  14   7 40.5280 10.7762  -2
  -2 -14  -7 40.5280 10.7762   1
   2  14   8 66.4394 7.23579   1
   2 -15  -8 59.2999 5.59401   1
   5 -15  -8 91.2985 15.3824  -2
  -2  15   8 91.2985 15.3824   1
   4 -15  -7 450.368 13.8099  -2
  -2  15   7 450.368 13.8099   1
   3 -15  -6 191.681 8.64466  -2
  -2  15   6 191.681 8.64466   1
   2 -15  -5 29.9791 8.57933  -2
  -2  15   5 29.9791 8.57933   1
  -2  15   4 349.887 9.05644   1
  -2 -15   3 647.286 8.69604   1
   2 -15  -2 1394.73 8.52306   1
  -2 -15   1 407.456 15.7069   1
  -1  15  -1 418.643 11.3897  -2
  -2 -15   1 418.643 11.3897   1
  -2  15   0 369.641 10.7178  -2
  -2 -15   0 369.641 10.7178   1
   2  15   1 27.4303 9.28882   1
   3  15  -1 36.4167 8.07416  -2
   2 -15   1 36.4167 8.07416   1
  -2 -15  -2 140.996 6.40159   1
   2 -15   3 35.1962 6.81188   1
   2  15   4 706.803 13.5594   1
   5  15  -4 716.332 21.9570  -2
   2 -15   4 716.332 21.9570   1
   6 -15  -5 482.058 15.7762  -2
   2  15   5 482.058 15.7762   1
   7 -15  -6 106.830 7.91815  -2
   2  15   6 106.830 7.91815   1
   2  15   7 1.21276 9.96362   1
   8 -15  -7 6.43480 9.88836  -2
   2  15   7 6.43480 9.88836   1
   2  15   8 19.6114 8.20873   1
   2 -16  -8 9.40483 4.63385   1
   4 -16  -7 197.474 12.2902  -2
  -2  16   7 197.474 12.2902   1
   3 -16  -6 156.781 8.56965  -2
  -2  16   6 156.781 8.56965   1
   2 -16  -5 5.99537 8.40487  -2
  -2  16   5 5.99537 8.40487   1
  -2  16   4 520.194 10.5552   1
   1  16  -4 547.008 37.1930  -2
  -2 -16   4 547.008 37.1930   1
  -2  16   3 110.033 6.50404   1
  -2 -16   2 4578.78 16.1418   1
   1  16   1 172.988 9.07604  -2
   2 -16  -1 172.988 9.07604   1
  -2  16   0 138.729 8.02939  -2
  -2 -16   0 138.729 8.02939   1
   3 -16  -1 0.50252 6.84125  -2
   2  16   1 0.50252 6.84125   1
  -2 -16  -2 25.5172 5.91221   1
   2  16   3 21.2148 5.74271   1
   2 -16   4-1.20756 7.15133   1
   5  16  -4 107.877 12.0120  -2
   2 -16   4 107.877 12.0120   1
   6 -16  -5 268.058 13.9389  -2
   2  16   5 268.058 13.9389   1
   7 -16  -6 54.0025 8.40143  -2
   2  16   6 54.0025 8.40143   1
   2  16   7 17.7202 8.96632   1
  -8  16   7 16.8141 11.8466  -2
  -2 -16  -7 16.8141 11.8466   1
   4 -17  -7 20.7368 10.1984  -2
  -2  17   7 20.7368 10.1984   1
  -3  17   6 43.0822 7.01528  -2
   2 -17  -6 43.0822 7.01528   1
   2 -17  -5 9.46875 7.50949  -2
  -2  17   5 9.46875 7.50949   1
   2 -17  -4 23.4040 6.45661   1
   1  17  -4 83.6148 29.2679  -2
  -2 -17   4 83.6148 29.2679   1
  -2  17   3 58.4795 7.86555   1
  -2 -17   2 264.046 6.23165   1
   1  17   1 871.475 11.6095  -2
   2 -17  -1 871.475 11.6095   1
   2  17   0 250.042 9.04220  -2
   2 -17   0 250.042 9.04220   1
   3  17  -1 54.2933 7.07348  -2
   2 -17   1 54.2933 7.07348   1
  -2 -17  -2 4.70444 5.87519   1
   2 -17   3-1.55155 5.50184   1
   2  17   4 126.339 7.79829   1
   5  17  -4 164.640 17.4590  -2
   2 -17   4 164.640 17.4590   1
   6 -17  -5 239.529 12.3905  -2
   2  17   5 239.529 12.3905   1
   7 -17  -6 33.7296 9.45840  -2
   2  17   6 33.7296 9.45840   1
  -2 -17  -7 5.45815 8.10767   1
  -4  18   7 33.0229 7.19052  -2
   2 -18  -7 33.0229 7.19052   1
   3  18  -6 164.863 8.27076  -2
  -2 -18   6 164.863 8.27076   1
   2  18  -5 50.7123 8.56776  -2
  -2 -18   5 50.7123 8.56776   1
   2 -18  -4 140.050 10.8848   1
   1  18  -4 177.106 15.6066  -2
  -2 -18   4 177.106 15.6066   1
  -2 -18   3 287.373 9.56300   1
  -2 -18   2 3.54471 5.90882   1
   1  18   1 118.923 8.01743  -2
   2 -18  -1 118.923 8.01743   1
  -2  18   0 7.74032 5.38808  -2
  -2 -18   0 7.74032 5.38808   1
   3  18  -1 126.582 7.84878  -2
   2 -18   1 126.582 7.84878   1
   2 -18   2 3.14679 5.46511   1
   4  18  -2 67.2339 31.3324  -2
   2 -18   2 67.2339 31.3324   1
   2 -18   3-6.74058 6.14395   1
  -2 -18  -4 27.9981 14.5431   1
   5  18  -4 14.5911 16.0721  -2
   2 -18   4 14.5911 16.0721   1
  -6  18   5 58.9612 10.6941  -2
  -2 -18  -5 58.9612 10.6941   1
  -7  18   6-10.6567 12.5733  -2
  -2 -18  -6-10.6567 12.5733   1
  -2 -18  -7 36.7535 7.47856   1
  -4  19   7 53.5913 6.36037  -2
   2 -19  -7 53.5913 6.36037   1
  -3  19   6 199.065 9.86140  -2
   2 -19  -6 199.065 9.86140   1
   2 -19  -5 9.30246 7.38352  -2
  -2  19   5 9.30246 7.38352   1
   2 -19  -4 362.331 12.7564   1
   1  19  -4 450.534 17.2859  -2
  -2 -19   4 450.534 17.2859   1
  -2  19   3 1331.44 14.6582   1
   2 -19  -2 16.7906 6.46710   1
   0  19   2 1.95044 13.5932  -2
   2 -19  -2 1.95044 13.5932   1
  -1  19  -1 58.8667 8.43324  -2
  -2 -19   1 58.8667 8.43324   1
  -2  19   0 707.141 9.85135  -2
  -2 -19   0 707.141 9.85135   1
  -3  19   1 57.6388 6.49280  -2
  -2 -19  -1 57.6388 6.49280   1
  -2 -19  -2 5.76351 4.97811   1
   4  19  -2 67.8511 32.1488  -2
   2 -19   2 67.8511 32.1488   1
   2  19   3 2.77423 6.05020   1
   5  19  -4 223.367 17.8515  -2
   2 -19   4 223.367 17.8515   1
   6  19  -5 9.01642 9.34652  -2
   2 -19   5 9.01642 9.34652   1
  -7  19   6 150.976 10.5158  -2
  -2 -19  -6 150.976 10.5158   1
   3 -20  -6 101.388 8.04869  -2
  -2  20   6 101.388 8.04869   1
   2  20  -5 79.9048 7.52624  -2
  -2 -20   5 79.9048 7.52624   1
  -2  20   4-7.80307 8.80365   1
   1  20  -4 30.1267 15.2187  -2
  -2 -20   4 30.1267 15.2187   1
  -2  20   3 15.3157 9.52453   1
  -2 -20   2 67.4623 6.66504   1
   0  20   2 84.3682 13.4673  -2
   2 -20  -2 84.3682 13.4673   1
  -1  20  -1 264.115 9.45920  -2
  -2 -20   1 264.115 9.45920   1
   2  20   0 94.9393 6.61089  -2
   2 -20   0 94.9393 6.61089   1
   3  20  -1 75.9856 6.87531  -2
   2 -20   1 75.9856 6.87531   1
  -2 -20  -2 44.5960 6.56811   1
   4  20  -2 101.923 31.3337  -2
   2 -20   2 101.923 31.3337   1
  -2 -20  -3 4.67073 9.07287   1
  -2 -20  -4 23.4038 11.2926   1
   5  20  -4 21.4467 14.6681  -2
   2 -20   4 21.4467 14.6681   1
   6  20  -5 56.3071 9.07303  -2
   2 -20   5 56.3071 9.07303   1
  -7  20   6 86.7446 8.47694  -2
  -2 -20  -6 86.7446 8.47694   1
  -3  21   6 51.8474 7.86013  -2
   2 -21  -6 51.8474 7.86013   1
   2  21  -5 61.8466 7.65626  -2
  -2 -21   5 61.8466 7.65626   1
  -2  21   4 122.464 8.43197   1
  -1  21   4 243.689 20.8179  -2
   2 -21  -4 243.689 20.8179   1
  -2  21   3 76.9602 9.51294   1
  -2 -21   2 13.4576 6.68142   1
  -1  21  -1 130.935 8.54965  -2
  -2 -21   1 130.935 8.54965   1
   2  21   0 230.468 10.2709  -2
   2 -21   0 230.468 10.2709   1
  -3  21   1 29.4341 6.94966  -2
  -2 -21  -1 29.4341 6.94966   1
  -2 -21  -2 94.8514 6.69734   1
  -2 -21  -3 14.8232 8.54027   1
  -2 -21  -4 74.7307 8.68236   1
   5  21  -4 190.477 14.6762  -2
   2 -21   4 190.477 14.6762   1
   6  21  -5 28.5929 10.2973  -2
   2 -21   5 28.5929 10.2973   1
  -2  22   5 59.7917 6.07460  -2
   2 -22  -5 59.7917 6.07460   1
  -2  22   4 290.546 7.51374   1
   1  22  -4 362.355 15.6886  -2
  -2 -22   4 362.355 15.6886   1
   2 -22  -3 103.855 7.13269   1
  -2  22   2 10.4167 7.62432   1
  -1  22  -1 92.5078 7.69302  -2
  -2 -22   1 92.5078 7.69302   1
  -2  22   0 52.1827 8.27563  -2
  -2 -22   0 52.1827 8.27563   1
   3  22  -1 39.1980 7.73429  -2
   2 -22   1 39.1980 7.73429   1
   2 -22   2-1.74408 6.22412   1
  -2 -22  -3-2.11711 7.68855   1
  -2 -22  -4-4.02655 8.27918   1
  -5  22   4 33.9094 9.36240  -2
  -2 -22  -4 33.9094 9.36240   1
  -2  23   4 17.7159 7.22693   1
  -1  23   4 34.9626 6.62990  -2
   2 -23  -4 34.9626 6.62990   1
   2 -23  -3 255.083 6.02850   1
  -2 -23   2 23.4423 6.85938   1
  -1  23  -1 10.4577 6.49832  -2
  -2 -23   1 10.4577 6.49832   1
  -2  23   0 9.06964 5.53174  -2
  -2 -23   0 9.06964 5.53174   1
  -3  23   1 76.3504 7.10833  -2
  -2 -23  -1 76.3504 7.10833   1
  -2 -23  -2 14.6501 6.86173   1
   4  23  -2-14.4817 12.7005  -2
   2 -23   2-14.4817 12.7005   1
  -2 -23  -3 61.4813 7.28678   1
  -5  23   4 33.7132 5.99007  -2
  -2 -23  -4 33.7132 5.99007   1
  -2 -24   3 31.5820 6.47793   1
  -2  24   2 1.42934 5.40572   1
   1  24   1 38.6630 9.55810  -2
   2 -24  -1 38.6630 9.55810   1
  -2  24   0 85.6464 7.76303  -2
  -2 -24   0 85.6464 7.76303   1
   3  24  -1 153.514 8.29262  -2
   2 -24   1 153.514 8.29262   1
  -2 -24  -2 17.4828 10.0069   1
   4  24  -2 8.59393 10.8892  -2
   2 -24   2 8.59393 10.8892   1
   2 -24   3 2.71425 5.71810   1
   0  25  -2 19.8646 8.98998  -2
  -2 -25   2 19.8646 8.98998   1
   1  25   1 44.0900 6.53613  -2
   2 -25  -1 44.0900 6.53613   1
  -2 -25   0 52.4424 7.60835  -2
  -2  25   0 52.4424 7.60835   1
   3  25  -1 1.62194 8.99162  -2
   2 -25   1 1.62194 8.99162   1
   5   0 -10 51.8942 13.9370  -2
  -3   0  10 51.8942 13.9370   1
  -3   0   8 56.0842 8.24570   1
   4   0  -8 108.487 17.4100  -2
  -3   0   8 108.487 17.4100   1
   2   0  -6 808.663 12.9518  -2
  -3   0   6 808.663 12.9518   1
  -3   0   4 3582.08 17.1956   1
  -3   0   2 49120.2 71.4245   1
  -3   0  -2 367.954 13.0104   1
   3   0   4 86.8719 7.19834   1
   8   0  -6 2399.28 23.1093  -2
   3   0   6 2399.28 23.1093   1
   3   0   8 66.6078 13.4154   1
  10   0  -8 115.416 24.6989  -2
   3   0   8 115.416 24.6989   1
   5  -1 -10 18.9823 11.1506  -2
  -3   1  10 18.9823 11.1506   1
  -3   1   9 105.435 10.7303   1
   4  -1  -9 268.924 17.2835  -2
  -3   1   9 268.924 17.2835   1
  -3   1   8-0.69350 5.65192   1
   4  -1  -8 137.111 14.2178  -2
  -3   1   8 137.111 14.2178   1
  -3  -1   7 76.8317 8.28611   1
   3  -1  -7 158.389 6.87009  -2
  -3   1   7 158.389 6.87009   1
   2  -1  -6 386.122 7.50544  -2
  -3   1   6 386.122 7.50544   1
   1   1  -5 117.948 4.27771  -2
  -3  -1   5 117.948 4.27771   1
  -3   1   4 125.857 5.98384   1
  -3   1   3 223.176 6.39754   1
  -3  -1   2 6018.14 18.8109   1
  -3  -1   1 5229.58 23.6427   1
  -3   1   0 6236.59 28.7950  -2
  -3  -1   0 6236.59 28.7950   1
  -3  -1  -1 493.461 9.17398   1
  -3  -1  -2 2281.23 14.8026   1
   3   1   3 24.6856 6.07503   1
   3  -1   4 315.579 6.33931   1
   7  -1  -5 99.9760 7.63292  -2
   3   1   5 99.9760 7.63292   1
   8  -1  -6 1015.43 19.6027  -2
   3   1   6 1015.43 19.6027   1
   9  -1  -7 283.543 18.9154  -2
   3   1   7 283.543 18.9154   1
   3   1   8 26.6497 7.59212   1
  10  -1  -8 46.5150 24.4165  -2
   3   1   8 46.5150 24.4165   1
   3   1   9 12.2722 6.94424   1
  10  -1  -9 4.98317 21.2084  -2
   3   1   9 4.98317 21.2084   1
   5  -2 -10 197.974 15.0797  -2
  -3   2  10 197.974 15.0797   1
  -3   2   9 93.9573 13.8432   1
   4   2  -9 179.569 13.9146  -2
  -3  -2   9 179.569 13.9146   1
  -3  -2   8 4.66816 5.72161   1
   4  -2  -8 276.075 26.5675  -2
  -3   2   8 276.075 26.5675   1
  -3  -2   7 14.7474 7.85335   1
   3  -2  -7 21.5578 6.10501  -2
  -3   2   7 21.5578 6.10501   1
   2  -2  -6 624.312 7.71402  -2
  -3   2   6 624.312 7.71402   1
  -3   2   5 2167.24 21.3651   1
   1  -2  -5 2394.65 12.5906  -2
  -3   2   5 2394.65 12.5906   1
  -3   2   4 23.6152 4.33739   1
  -3  -2   3 3136.41 19.7760   1
  -3  -2   2 51.8749 6.68987   1
  -3   2   1 1380.68 21.3001   1
  -3   2   0 15.1687 10.8489  -2
  -3  -2   0 15.1687 10.8489   1
  -3   2  -1 880.099 14.0182   1
  -4  -2   1 914.266 19.9775  -2
  -3   2  -1 914.266 19.9775   1
  -3   2  -2 3430.97 17.8575   1
   3   2   3 19.6692 5.30999   1
  -3  -2  -4 400.150 6.10715   1
   7   2  -5 54.2389 5.99001  -2
   3  -2   5 54.2389 5.99001   1
   8  -2  -6 642.583 11.4379  -2
   3   2   6 642.583 11.4379   1
   3   2   7 5251.83 49.8930   1
   9  -2  -7 7585.97 31.6319  -2
   3   2   7 7585.97 31.6319   1
   3  -2   8 215.738 7.76706   1
  10  -2  -8 292.370 25.6580  -2
   3   2   8 292.370 25.6580   1
   3  -2   9 12.0759 6.71677   1
  10  -2  -9 141.073 21.2412  -2
   3   2   9 141.073 21.2412   1
   5   3 -10 411.625 13.2402  -2
  -3  -3  10 411.625 13.2402   1
  -3   3   9-1.31531 12.8583   1
   4   3  -9 664.285 19.4936  -2
  -3  -3   9 664.285 19.4936   1
  -3   3   8 12.5045 5.80317   1
   4  -3  -8 685.468 28.4266  -2
  -3   3   8 685.468 28.4266   1
  -3   3   7 309.467 10.8883   1
   3  -3  -7 617.506 17.0172  -2
  -3   3   7 617.506 17.0172   1
   2   3  -6 22.2476 4.71222  -2
  -3  -3   6 22.2476 4.71222   1
   1  -3  -5 3638.51 14.7638  -2
  -3   3   5 3638.51 14.7638   1
  -3   3   4 1376.14 7.17877   1
  -3  -3   3 67.5444 6.65012   1
  -3   3   2 4712.20 15.3351   1
  -3   3   1 21326.6 39.6386   1
  -3   3   0 18476.3 89.1141  -2
  -3  -3   0 18476.3 89.1141   1
  -3  -3  -1 30.9340 9.03923   1
  -3   3  -2 430.766 11.6314   1
   3  -3   3 240.472 6.20932   1
   3  -3   4 201.630 4.87209   1
   7   3  -5 64.2906 6.44421  -2
   3  -3   5 64.2906 6.44421   1
   8  -3  -6 1160.20 13.5837  -2
   3   3   6 1160.20 13.5837   1
   3   3   7 18.0736 14.7757   1
   9   3  -7 69.3122 8.43234  -2
   3  -3   7 69.3122 8.43234   1
   3  -3   8 488.439 8.71294   1
   3   3   9 22.2704 10.7955   1
  10   3  -9 12.0328 14.4310  -2
   3  -3   9 12.0328 14.4310   1
   5   4 -10 124.793 14.2173  -2
  -3  -4  10 124.793 14.2173   1
  -3   4   9 271.627 15.9680   1
  -3   4   8 13.8544 6.49276   1
   4   4  -8 145.923 13.6712  -2
  -3  -4   8 145.923 13.6712   1
  -3  -4   7 69.5220 5.55952   1
   3  -4  -7 120.105 8.02462  -2
  -3   4   7 120.105 8.02462   1
   2   4  -6 781.068 9.63546  -2
  -3  -4   6 781.068 9.63546   1
   1  -4  -5 1400.21 10.8431  -2
  -3   4   5 1400.21 10.8431   1
  -3   4   4 1574.62 8.54144   1
  -3  -4   3 953.237 9.03616   1
  -3  -4   2 629.236 7.38360   1
  -3  -4   1 638.280 9.69089   1
  -3   4   0 2938.55 29.5052  -2
  -3  -4   0 2938.55 29.5052   1
  -3   4  -1 11.6410 8.88786   1
  -3  -4  -2 5.82164 8.75327   1
   3  -4   3 3171.43 11.5442   1
   3  -4   4 32.1865 4.86431   1
   7   4  -5 1056.99 10.8811  -2
   3  -4   5 1056.99 10.8811   1
   8  -4  -6 3765.10 21.5615  -2
   3   4   6 3765.10 21.5615   1
   3   4   7 52.8059 14.6556   1
   9   4  -7 171.600 8.68827  -2
   3  -4   7 171.600 8.68827   1
   3  -4   8 42.1764 6.35708   1
  10   4  -8 136.444 16.9412  -2
   3  -4   8 136.444 16.9412   1
   3   4   9 64.9117 11.4191   1
  10  -4  -9 280.015 14.8742  -2
   3   4   9 280.015 14.8742   1
   5  -5 -10 321.627 14.6455  -2
  -3   5  10 321.627 14.6455   1
  -3   5   9 13.1841 12.6529   1
   4  -5  -9 48.3033 16.1013  -2
  -3   5   9 48.3033 16.1013   1
  -3   5   8 41.6549 6.68397   1
   4   5  -8 58.7262 11.6547  -2
  -3  -5   8 58.7262 11.6547   1
  -3   5   7 76.9602 6.66916   1
   3   5  -7 140.719 8.98319  -2
  -3  -5   7 140.719 8.98319   1
   2   5  -6 65.0615 5.27807  -2
  -3  -5   6 65.0615 5.27807   1
  -3   5   5 61.7873 7.80955   1
   1  -5  -5 166.802 6.45845  -2
  -3   5   5 166.802 6.45845   1
  -3   5   4 498.077 5.46425   1
  -3  -5   3 256.788 6.57707   1
  -3  -5   2 5.84585 4.96740   1
  -3   5   1 348.084 7.40358   1
  -3   5   0 2044.74 23.9834  -2
  -3  -5   0 2044.74 23.9834   1
  -3  -5  -1 512.756 17.7501   1
  -3   5  -2 553.447 18.0812   1
   3  -5   3 109.416 4.14710   1
   3   5   4 2176.45 11.5503   1
  -3  -5  -5 750.691 15.2725   1
   7   5  -5 844.658 9.90215  -2
   3  -5   5 844.658 9.90215   1
   8  -5  -6 8012.58 29.3856  -2
   3   5   6 8012.58 29.3856   1
   3   5   7 231.961 16.4967   1
   9   5  -7 731.712 12.1773  -2
   3  -5   7 731.712 12.1773   1
   3   5   8 114.419 6.69516   1
  10  -5  -8 237.820 16.8677  -2
   3   5   8 237.820 16.8677   1
   3   5   9 5.99000 9.98425   1
  10  -5  -9 18.8058 13.0698  -2
   3   5   9 18.8058 13.0698   1
   5  -6 -10 248.168 11.6763  -2
  -3   6  10 248.168 11.6763   1
  -3   6   9 9.12183 12.2965   1
   4  -6  -9 22.2977 12.7722  -2
  -3   6   9 22.2977 12.7722   1
  -3  -6   8 71.4409 8.55634   1
   4  -6  -8 1380.07 26.5089  -2
  -3   6   8 1380.07 26.5089   1
  -3   6   7 9.64102 6.89286   1
   3   6  -7 16.3806 8.44909  -2
  -3  -6   7 16.3806 8.44909   1
   2  -6  -6 262.835 6.72923  -2
  -3   6   6 262.835 6.72923   1
   1   6  -5 1543.33 14.4303  -2
  -3  -6   5 1543.33 14.4303   1
  -3   6   4 42.5589 3.90913   1
  -3  -6   3 674.928 7.29212   1
  -3  -6   2 1993.22 13.6423   1
  -3  -6   1 66.2835 6.04003   1
  -3  -6   0 699.708 16.5617  -2
  -3   6   0 699.708 16.5617   1
  -3  -6  -1 719.837 20.5041   1
   3   6   2 389.001 10.5581   1
   3  -6   3 4.31172 3.82251   1
   3   6   4 3755.24 13.1114   1
  -7   6   5 343.509 7.88640  -2
  -3  -6  -5 343.509 7.88640   1
  -8   6   6 1348.34 12.4311  -2
  -3  -6  -6 1348.34 12.4311   1
   3   6   7 531.925 20.9237   1
   9  -6  -7 641.501 11.4886  -2
   3   6   7 641.501 11.4886   1
   3   6   8 41.1148 5.96439   1
  10   6  -8 50.0884 15.8837  -2
   3  -6   8 50.0884 15.8837   1
   3   6   9-7.92525 9.18339   1
  10  -6  -9 28.0844 12.3591  -2
   3   6   9 28.0844 12.3591   1
   5  -7 -10 203.221 8.43983  -2
  -3   7  10 203.221 8.43983   1
  -3   7   9-0.63920 11.7183   1
   4  -7  -9 43.1563 12.4530  -2
  -3   7   9 43.1563 12.4530   1
  -3   7   8 55.5781 7.48847   1
   4  -7  -8 399.302 25.2292  -2
  -3   7   8 399.302 25.2292   1
  -3   7   7 0.86681 10.5317   1
   3   7  -7 2.16685 9.40872  -2
  -3  -7   7 2.16685 9.40872   1
   2   7  -6 98.1797 8.42750  -2
  -3  -7   6 98.1797 8.42750   1
   1  -7  -5 1253.71 11.0038  -2
  -3   7   5 1253.71 11.0038   1
  -3  -7   4 1209.94 7.24743   1
  -3   7   3 259.135 5.04964   1
  -3  -7   2 132.179 7.33026   1
  -3  -7   1 805.982 9.01972   1
  -3   7   0 71.2732 8.16087  -2
  -3  -7   0 71.2732 8.16087   1
  -3  -7  -1 526.344 20.0980   1
   3   7   2 22.0604 7.98457   1
  -3   7  -3 267.093 4.84952   1
   3  -7   4 793.635 7.13489   1
   7  -7  -5 443.189 8.86162  -2
   3   7   5 443.189 8.86162   1
   8   7  -6 1798.15 13.9355  -2
   3  -7   6 1798.15 13.9355   1
   3   7   7 169.566 16.5812   1
   9  -7  -7 295.450 10.5534  -2
   3   7   7 295.450 10.5534   1
   3  -7   8 304.988 7.33631   1
   3  -7   9 29.7068 6.20995   1
  10  -7  -9 105.283 16.7284  -2
   3   7   9 105.283 16.7284   1
   5  -8 -10 21.3656 8.85309  -2
  -3   8  10 21.3656 8.85309   1
  -3   8   9 30.3919 12.2455   1
   4  -8  -9 59.4968 11.9356  -2
  -3   8   9 59.4968 11.9356   1
  -3  -8   8 152.068 7.36896   1
   4  -8  -8 223.773 12.7233  -2
  -3   8   8 223.773 12.7233   1
  -3   8   7 47.0934 11.3848   1
   3  -8  -7 91.1083 9.64113  -2
  -3   8   7 91.1083 9.64113   1
   2  -8  -6 46.0489 8.88096  -2
  -3   8   6 46.0489 8.88096   1
   1  -8  -5 1019.05 15.8814  -2
  -3   8   5 1019.05 15.8814   1
  -3  -8   4 368.710 5.06577   1
  -3  -8   3 559.617 5.60594   1
  -3  -8   2 459.205 6.93701   1
  -3  -8   1 97.5208 6.84951   1
  -3  -8   0 12.4605 6.31612  -2
  -3   8   0 12.4605 6.31612   1
  -3  -8  -1 315.517 18.8275   1
   3   8   2 24.1136 6.60566   1
  -3   8  -3 21.8767 3.75521   1
   3   8   4 211.989 5.18627   1
   7   8  -5 1174.96 11.5650  -2
   3  -8   5 1174.96 11.5650   1
  -8   8   6 3268.68 20.3719  -2
  -3  -8  -6 3268.68 20.3719   1
   3   8   7 45.0385 13.9786   1
   9  -8  -7 86.5374 7.21777  -2
   3   8   7 86.5374 7.21777   1
   3   8   8-4.36509 6.83738   1
   3   8   9 26.5260 13.2378   1
  10  -8  -9 58.1506 14.9769  -2
   3   8   9 58.1506 14.9769   1
   5  -9 -10 34.7908 8.78719  -2
  -3   9  10 34.7908 8.78719   1
  -3   9   9 5.95802 11.2449   1
   4  -9  -9 16.3126 13.9219  -2
  -3   9   9 16.3126 13.9219   1
  -3   9   8 84.0382 14.3640   1
   4  -9  -8 72.1813 12.8267  -2
  -3   9   8 72.1813 12.8267   1
  -3   9   7 175.975 12.9687   1
   3  -9  -7 343.315 13.1291  -2
  -3   9   7 343.315 13.1291   1
   2  -9  -6 420.275 11.4878  -2
  -3   9   6 420.275 11.4878   1
   1  -9  -5 177.632 11.4817  -2
  -3   9   5 177.632 11.4817   1
  -3  -9   4 496.289 8.07301   1
  -3  -9   3 268.117 5.91407   1
  -3  -9   2 22.6288 5.57908   1
  -3  -9   1 3.50368 4.35392   1
   2   9   1-1.19267 19.4722  -2
   3  -9  -1-1.19267 19.4722   1
  -3  -9   0 6065.95 27.4153  -2
  -3   9   0 6065.95 27.4153   1
  -3  -9  -1 0.06771 4.82947   1
  -4   9   1 35.0832 9.23675  -2
  -3  -9  -1 35.0832 9.23675   1
   3  -9   2 52.4928 4.98950   1
   3   9   3 2.64615 3.72089   1
   3  -9   4 194.318 5.74848   1
   7  -9  -5 1345.04 15.7150  -2
   3   9   5 1345.04 15.7150   1
  -8   9   6 5257.89 24.8475  -2
  -3  -9  -6 5257.89 24.8475   1
   3   9   7 26.6887 13.3799   1
   9  -9  -7 7.65082 6.16225  -2
   3   9   7 7.65082 6.16225   1
   3   9   8 634.952 10.5121   1
   3   9   9 33.3058 12.3990   1
  10  -9  -9 26.8778 12.4353  -2
   3   9   9 26.8778 12.4353   1
   4 -10  -9 35.0298 20.4226  -2
  -3  10   9 35.0298 20.4226   1
  -3  10   8 17.5935 13.2233   1
  -3  10   7 72.2699 11.2076   1
   3  10  -7 99.2582 12.0554  -2
  -3 -10   7 99.2582 12.0554   1
   2  10  -6 1080.65 11.2963  -2
  -3 -10   6 1080.65 11.2963   1
   1 -10  -5 67.4340 7.27183  -2
  -3  10   5 67.4340 7.27183   1
  -3 -10   4 205.474 6.31167   1
  -3 -10   3 382.308 8.16609   1
   3 -10  -2-7.58255 6.18160   1
  -3 -10   1 2643.03 18.8308   1
  -3  10   0 494.056 30.7253  -2
  -3 -10   0 494.056 30.7253   1
   3 -10   1 28.4033 5.38551   1
  -4  10   1 424.153 18.7512  -2
  -3 -10  -1 424.153 18.7512   1
  -3 -10  -2 92.6418 4.56361   1
   3 -10   3 738.720 6.58301   1
  -3 -10  -4 832.143 9.62398   1
   7  10  -5 1349.10 20.0185  -2
   3 -10   5 1349.10 20.0185   1
  -8  10   6 181.870 8.84512  -2
  -3 -10  -6 181.870 8.84512   1
   3  10   7 160.090 15.1646   1
   9 -10  -7 160.741 6.35078  -2
   3  10   7 160.741 6.35078   1
   3  10   8 8.40012 5.98204   1
  10 -10  -8 3.19758 15.9735  -2
   3  10   8 3.19758 15.9735   1
   4 -11  -9 66.0407 19.3532  -2
  -3  11   9 66.0407 19.3532   1
  -3  11   8 109.115 13.5186   1
   4 -11  -8 219.091 23.9476  -2
  -3  11   8 219.091 23.9476   1
  -3  11   7-1.07725 9.65428   1
   3 -11  -7 4.56334 11.0061  -2
  -3  11   7 4.56334 11.0061   1
   2 -11  -6 205.540 8.21974  -2
  -3  11   6 205.540 8.21974   1
   1 -11  -5 48.4957 7.37636  -2
  -3  11   5 48.4957 7.37636   1
  -3 -11   4-2.45980 5.64989   1
  -3 -11   3 0.93924 5.85098   1
   3 -11  -2 1003.93 12.5199   1
  -3 -11   1 1531.97 20.1541   1
  -2  11  -1 1552.13 26.6780  -2
  -3 -11   1 1552.13 26.6780   1
  -3  11   0 54.0110 9.85600  -2
  -3 -11   0 54.0110 9.85600   1
  -3 -11  -1 15.2039 5.30334   1
   4  11  -1 52.2618 24.8716  -2
   3 -11   1 52.2618 24.8716   1
   3  11   2 219.504 5.89228   1
   3 -11   3 24.7601 4.03819   1
   3  11   4 246.148 8.25532   1
   7 -11  -5 642.558 19.1313  -2
   3  11   5 642.558 19.1313   1
   8 -11  -6 171.103 13.2535  -2
   3  11   6 171.103 13.2535   1
   3  11   7 28.8540 12.9564   1
  -9  11   7 104.332 8.92697  -2
  -3 -11  -7 104.332 8.92697   1
   3  11   8 29.8127 7.20012   1
   4 -12  -9-16.2059 17.2297  -2
  -3  12   9-16.2059 17.2297   1
  -3  12   8 1.09342 8.15913   1
   4 -12  -8 29.4981 21.3241  -2
  -3  12   8 29.4981 21.3241   1
  -3  12   7 306.975 13.4893   1
   3 -12  -7 605.045 12.3777  -2
  -3  12   7 605.045 12.3777   1
   2 -12  -6 503.549 10.7513  -2
  -3  12   6 503.549 10.7513   1
   1  12  -5 370.357 10.4099  -2
  -3 -12   5 370.357 10.4099   1
  -3  12   4 12.8789 6.10499   1
  -3 -12   3 156.016 7.42732   1
   3 -12  -2 247.977 8.87431   1
  -3 -12   1 986.846 16.2228   1
   2  12   1 1267.83 37.1768  -2
   3 -12  -1 1267.83 37.1768   1
   3  12   0 60.0693 8.21535  -2
   3 -12   0 60.0693 8.21535   1
   4  12  -1 25.0048 7.82976  -2
   3 -12   1 25.0048 7.82976   1
  -3 -12  -2 5.04142 4.51435   1
   3 -12   3 16.6471 5.09230   1
  -3 -12  -4 619.444 11.0004   1
   7 -12  -5 216.709 13.9402  -2
   3  12   5 216.709 13.9402   1
   8 -12  -6 251.518 14.0994  -2
   3  12   6 251.518 14.0994   1
   3  12   7 43.6643 12.1895   1
   9 -12  -7 100.935 8.55256  -2
   3  12   7 100.935 8.55256   1
   3  12   8 9.38941 7.93016   1
  -3  13   9-2.77805 8.36156   1
   4 -13  -9 8.23431 15.6949  -2
  -3  13   9 8.23431 15.6949   1
   3 -13  -8 1.09445 6.22238   1
   4 -13  -8 18.6951 19.5503  -2
  -3  13   8 18.6951 19.5503   1
  -3  13   7 26.1468 8.78296   1
   3 -13  -7 59.2856 8.22825  -2
  -3  13   7 59.2856 8.22825   1
   2 -13  -6 6.52511 6.90554  -2
  -3  13   6 6.52511 6.90554   1
   1  13  -5 102.112 9.36520  -2
  -3 -13   5 102.112 9.36520   1
  -3 -13   4 57.5146 6.58810   1
  -3 -13   3 696.054 7.93292   1
   3 -13  -2 56.5908 5.46884   1
  -2  13  -1 488.823 15.0693  -2
  -3 -13   1 488.823 15.0693   1
   3  13   0 188.434 9.93938  -2
   3 -13   0 188.434 9.93938   1
  -4  13   1 392.966 12.1549  -2
  -3 -13  -1 392.966 12.1549   1
  -3 -13  -2 28.3756 4.88728   1
   3 -13   3 21.0818 5.21785   1
   3  13   4 211.361 8.58570   1
   7  13  -5 128.594 8.65183  -2
   3 -13   5 128.594 8.65183   1
   8 -13  -6 451.404 15.6340  -2
   3  13   6 451.404 15.6340   1
   3  13   7 62.0433 8.31965   1
  -9  13   7 100.340 13.7443  -2
  -3 -13  -7 100.340 13.7443   1
   3  13   8 60.8805 11.9025   1
  -3  14   9 21.2979 7.55664   1
   4 -14  -9 33.0439 14.2815  -2
  -3  14   9 33.0439 14.2815   1
  -3  14   8 13.0708 7.35781   1
   4 -14  -8 18.4447 17.2824  -2
  -3  14   8 18.4447 17.2824   1
   3 -14  -7-9.33727 9.79900  -2
  -3  14   7-9.33727 9.79900   1
   2 -14  -6 382.349 10.8037  -2
  -3  14   6 382.349 10.8037   1
   1  14  -5 173.237 12.4459  -2
  -3 -14   5 173.237 12.4459   1
  -3  14   4 159.285 7.66608   1
   3 -14  -3 507.232 7.37053   1
  -3 -14   2 1487.97 11.7599   1
  -3 -14   1 288.617 14.0081   1
  -2  14  -1 286.885 10.7940  -2
  -3 -14   1 286.885 10.7940   1
  -3  14   0 570.122 17.9936  -2
  -3 -14   0 570.122 17.9936   1
  -4  14   1 60.3446 8.96322  -2
  -3 -14  -1 60.3446 8.96322   1
  -3 -14  -2 826.205 9.65828   1
   3  14   3 9.14650 5.27379   1
  -3 -14  -4 59.4894 9.26626   1
   6  14  -4 118.230 16.8601  -2
   3 -14   4 118.230 16.8601   1
  -7  14   5 1452.38 15.6969  -2
  -3 -14  -5 1452.38 15.6969   1
  -8  14   6 53.4169 8.00159  -2
  -3 -14  -6 53.4169 8.00159   1
   3  14   7 24.6045 7.13896   1
  -9  14   7 70.3879 10.4099  -2
  -3 -14  -7 70.3879 10.4099   1
   3  14   8 11.1606 9.51067   1
  -3  15   8 83.7549 7.50054   1
   4 -15  -8 40.3284 15.9135  -2
  -3  15   8 40.3284 15.9135   1
   3 -15  -7 29.0426 8.27147  -2
  -3  15   7 29.0426 8.27147   1
   2  15  -6 109.096 8.56371  -2
  -3 -15   6 109.096 8.56371   1
   1  15  -5 41.4310 8.88382  -2
  -3 -15   5 41.4310 8.88382   1
  -3 -15   4 47.6237 6.49541   1
  -3  15   3 1427.55 13.0754   1
   3 -15  -2 858.156 8.78030   1
  -3 -15   1 10.9000 11.7898   1
   2  15   1 27.6371 6.21135  -2
   3 -15  -1 27.6371 6.21135   1
  -3  15   0 23.5901 6.74042  -2
  -3 -15   0 23.5901 6.74042   1
  -3 -15  -1 487.085 15.7152   1
  -4  15   1 590.592 33.6743  -2
  -3 -15  -1 590.592 33.6743   1
   3 -15   2 20.1901 5.48180   1
   3 -15   3 8.28852 6.50411   1
   3  15   4 410.576 13.6005   1
   6  15  -4 536.752 20.5741  -2
   3 -15   4 536.752 20.5741   1
  -7  15   5 240.343 11.0679  -2
  -3 -15  -5 240.343 11.0679   1
  -8  15   6 309.790 20.0461  -2
  -3 -15  -6 309.790 20.0461   1
   3  15   7 4.65284 8.65417   1
   9 -15  -7 11.7666 9.29997  -2
   3  15   7 11.7666 9.29997   1
  -3  16   8 28.0151 6.25721   1
  -4  16   8 40.2921 10.2021  -2
   3 -16  -8 40.2921 10.2021   1
   3 -16  -7 306.663 10.1662  -2
  -3  16   7 306.663 10.1662   1
   2 -16  -6 178.381 7.52514  -2
  -3  16   6 178.381 7.52514   1
   1 -16  -5 37.3140 8.10523  -2
  -3  16   5 37.3140 8.10523   1
  -3 -16   4 63.8202 6.64142   1
   3 -16  -3 535.308 8.86482   1
   3 -16  -2 8.61400 4.35151   1
   2  16   1 0.22324 5.86104  -2
   3 -16  -1 0.22324 5.86104   1
  -3  16   0 107.524 6.75323  -2
  -3 -16   0 107.524 6.75323   1
   4  16  -1 855.920 12.9612  -2
   3 -16   1 855.920 12.9612   1
   3  16   2 130.929 6.26620   1
   3 -16   3 42.5859 6.57949   1
   3  16   4 14.2690 7.64552   1
   6  16  -4 20.7820 14.1601  -2
   3 -16   4 20.7820 14.1601   1
  -7  16   5 34.6729 8.58361  -2
  -3 -16  -5 34.6729 8.58361   1
   8 -16  -6 41.3481 7.97889  -2
   3  16   6 41.3481 7.97889   1
  -9  16   7 5.35175 10.7078  -2
  -3 -16  -7 5.35175 10.7078   1
   3 -17  -8 32.3574 5.04585   1
   3 -17  -7 15.6548 9.94382  -2
  -3  17   7 15.6548 9.94382   1
   2 -17  -6 31.5325 6.04524  -2
  -3  17   6 31.5325 6.04524   1
   1 -17  -5 34.2364 7.88847  -2
  -3  17   5 34.2364 7.88847   1
   3 -17  -4 9.18780 6.14272   1
  -3  17   3 688.553 11.6855   1
   3 -17  -2 36.7110 5.15593   1
   2  17   1 50.1968 6.34789  -2
   3 -17  -1 50.1968 6.34789   1
  -3  17   0 484.386 12.6524  -2
  -3 -17   0 484.386 12.6524   1
  -4  17   1 311.717 11.4722  -2
  -3 -17  -1 311.717 11.4722   1
   3 -17   2 41.8439 6.87251   1
   3 -17   3 9.71427 6.08021   1
  -3 -17  -4 446.509 15.8875   1
   6  17  -4 612.606 18.7947  -2
   3 -17   4 612.606 18.7947   1
   7  17  -5 46.6894 10.6483  -2
   3 -17   5 46.6894 10.6483   1
   8 -17  -6 65.2988 9.44458  -2
   3  17   6 65.2988 9.44458   1
  -3 -17  -7 4.37376 7.38286   1
  -3  18   7-1.01647 8.90103  -2
   3 -18  -7-1.01647 8.90103   1
   2 -18  -6 134.426 6.47149  -2
  -3  18   6 134.426 6.47149   1
   1  18  -5 7.20959 7.56209  -2
  -3 -18   5 7.20959 7.56209   1
  -3 -18   4 34.8933 6.26938   1
   3 -18  -3 847.823 16.4106   1
   3 -18  -2 3594.23 16.0884   1
   1  18   2 3344.06 59.8388  -2
   3 -18  -2 3344.06 59.8388   1
   2  18   1 190.428 7.75902  -2
   3 -18  -1 190.428 7.75902   1
  -3  18   0-2.00722 6.48345  -2
  -3 -18   0-2.00722 6.48345   1
  -4  18   1 76.3887 7.17726  -2
  -3 -18  -1 76.3887 7.17726   1
  -3 -18  -2 106.944 6.96373   1
   5  18  -2 121.335 32.1424  -2
   3 -18   2 121.335 32.1424   1
   3 -18   3 92.7144 8.65516   1
   6  18  -4 116.634 17.2127  -2
   3 -18   4 116.634 17.2127   1
   7  18  -5 159.313 11.2114  -2
   3 -18   5 159.313 11.2114   1
  -8  18   6 21.1087 11.9247  -2
  -3 -18  -6 21.1087 11.9247   1
   3 -19  -7 20.4808 6.18589  -2
  -3  19   7 20.4808 6.18589   1
   2 -19  -6 154.121 7.58500  -2
  -3  19   6 154.121 7.58500   1
   1  19  -5 73.6428 9.52514  -2
  -3 -19   5 73.6428 9.52514   1
   3 -19  -4 13.7879 7.71275   1
  -3  19   3 293.465 12.7987   1
  -3 -19   2 33.0368 7.26739   1
   1  19   2 26.5865 13.7847  -2
   3 -19  -2 26.5865 13.7847   1
  -2  19  -1 96.2199 7.79963  -2
  -3 -19   1 96.2199 7.79963   1
   3  19   0 276.536 9.63290  -2
   3 -19   0 276.536 9.63290   1
  -4  19   1 172.024 7.13383  -2
  -3 -19  -1 172.024 7.13383   1
   3 -19   2 3.87984 6.62959   1
   5  19  -2 91.5635 30.3715  -2
   3 -19   2 91.5635 30.3715   1
   3 -19   3 28.2131 6.96482   1
  -7  19   5 12.6802 8.97061  -2
  -3 -19  -5 12.6802 8.97061   1
  -8  19   6 97.8527 9.30599  -2
  -3 -19  -6 97.8527 9.30599   1
   2 -20  -6 116.519 8.32553  -2
  -3  20   6 116.519 8.32553   1
   1  20  -5 98.7608 7.77735  -2
  -3 -20   5 98.7608 7.77735   1
  -3 -20   4 387.514 9.91657   1
   3 -20  -3 144.735 11.1489   1
  -3  20   2 323.227 7.95465   1
   1  20   2 279.009 15.7123  -2
   3 -20  -2 279.009 15.7123   1
  -2  20  -1 71.3112 8.20189  -2
  -3 -20   1 71.3112 8.20189   1
  -3  20   0 41.9003 6.02130  -2
  -3 -20   0 41.9003 6.02130   1
   4  20  -1 109.393 6.74164  -2
   3 -20   1 109.393 6.74164   1
   3 -20   2 11.5780 5.57149   1
  -3 -20  -3 38.4704 9.15250   1
  -3 -20  -4 27.2204 13.9735   1
   6  20  -4 95.1894 14.6293  -2
   3 -20   4 95.1894 14.6293   1
  -7  20   5 26.0356 8.24196  -2
  -3 -20  -5 26.0356 8.24196   1
  -2  21   6 52.4755 6.45639  -2
   3 -21  -6 52.4755 6.45639   1
   1 -21  -5 116.977 6.43323  -2
  -3  21   5 116.977 6.43323   1
   3 -21  -4 21.1071 8.56857   1
   0  21  -4 64.4197 14.1339  -2
  -3 -21   4 64.4197 14.1339   1
  -3  21   3 810.974 15.2943   1
  -3 -21   2 37.2921 7.64456   1
  -2  21  -1 29.8076 8.93979  -2
  -3 -21   1 29.8076 8.93979   1
   3  21   0 444.741 12.9852  -2
   3 -21   0 444.741 12.9852   1
  -4  21   1 16.9078 6.79754  -2
  -3 -21  -1 16.9078 6.79754   1
   3 -21   2 35.3586 6.18791   1
  -3 -21  -3 6.94994 8.18343   1
  -3 -21  -4 32.0383 9.91870   1
   6  21  -4 69.8184 10.2701  -2
   3 -21   4 69.8184 10.2701   1
   7  21  -5 34.8979 9.50093  -2
   3 -21   5 34.8979 9.50093   1
   1  22  -5 96.1261 6.17325  -2
  -3 -22   5 96.1261 6.17325   1
  -3  22   4 307.505 9.00165   1
   0  22   4 416.851 12.1963  -2
   3 -22  -4 416.851 12.1963   1
  -3  22   3 374.467 8.94800   1
  -3 -22   2 158.893 7.95887   1
   2  22   1 26.0513 8.22809  -2
   3 -22  -1 26.0513 8.22809   1
   3  22   0 33.1751 7.45088  -2
   3 -22   0 33.1751 7.45088   1
  -4  22   1 98.7966 9.86094  -2
  -3 -22  -1 98.7966 9.86094   1
   3 -22   2 24.3456 6.34491   1
  -3 -22  -3 0.83355 7.39067   1
  -6  22   4 50.8211 6.90725  -2
  -3 -22  -4 50.8211 6.90725   1
  -3  23   4 1.94375 4.87492   1
   0  23   4 33.2493 10.2565  -2
   3 -23  -4 33.2493 10.2565   1
  -3 -23   3 48.5970 5.95480   1
  -3 -23   2 18.3337 6.05718   1
   2  23   1 33.3281 7.21705  -2
   3 -23  -1 33.3281 7.21705   1
  -3 -23   0-2.87462 6.06773  -2
  -3  23   0-2.87462 6.06773   1
   4  23  -1 60.4323 8.45626  -2
   3 -23   1 60.4323 8.45626   1
   3 -23   2 67.5066 5.75061   1
  -3 -23  -3 31.0617 6.55021   1
  -3 -24   3-0.29996 4.03640   1
   3 -24  -2 6.50143 4.45800   1
  -2 -24  -1 87.0558 8.21027  -2
  -3  24   1 87.0558 8.21027   1
  -3 -24   0 17.7072 5.47556  -2
  -3  24   0 17.7072 5.47556   1
   4  24  -1 20.6624 11.3106  -2
   3 -24   1 20.6624 11.3106   1
  -3 -24  -2 8.99525 8.85752   1
   5  24  -2 25.0771 10.2181  -2
   3 -24   2 25.0771 10.2181   1
  -2 -25  -1 20.7336 10.2547  -2
  -3  25   1 20.7336 10.2547   1
   3  25   0 9.68374 11.8168  -2
   3 -25   0 9.68374 11.8168   1
   4   0 -10 6.13990 14.1562  -2
  -4   0  10 6.13990 14.1562   1
  -4   0   8 29.7277 8.08656   1
   3   0  -8 108.063 17.6424  -2
  -4   0   8 108.063 17.6424   1
   1   0  -6 412.371 10.6448  -2
  -4   0   6 412.371 10.6448   1
  -4   0   4 1294.24 10.2827   1
  -4   0   2 16207.3 40.5533   1
  -4   0   0 7612.92 63.7097  -2
  -4   0   0 7612.92 63.7097   1
  -4   0  -2 51.8500 11.6199   1
   4   0   4 1757.12 15.4081   1
   9   0  -6 2293.17 42.4324  -2
   4   0   6 2293.17 42.4324   1
   4   0   8 64.6424 15.0306   1
   4   1 -10 1.69361 11.1854  -2
  -4  -1  10 1.69361 11.1854   1
  -4   1   9 161.497 8.34029   1
   3   1  -9 318.695 17.7631  -2
  -4  -1   9 318.695 17.7631   1
  -4   1   8 188.941 7.08859   1
   3   1  -8 234.684 14.7025  -2
  -4  -1   8 234.684 14.7025   1
  -4   1   7 11.9866 8.38347   1
   2   1  -7 33.7427 6.10905  -2
  -4  -1   7 33.7427 6.10905   1
   1  -1  -6 141.012 5.41026  -2
  -4   1   6 141.012 5.41026   1
   0  -1  -5 366.027 9.64767  -2
  -4   1   5 366.027 9.64767   1
  -4   1   4 1374.47 11.5398   1
  -4   1   3 6405.50 22.1168   1
  -4  -1   2 165.490 6.39902   1
  -4  -1   1 497.475 12.9567   1
  -3  -1  -1 887.352 25.7577  -2
  -4   1   1 887.352 25.7577   1
  -4   1  -1 68.7801 9.50452   1
  -5  -1   1 265.183 18.1541  -2
  -4   1  -1 265.183 18.1541   1
  -4  -1  -2 5.01931 6.84394   1
   4  -1   3 7147.64 17.5124   1
   4   1   4 229.507 5.55579   1
   8   1  -5 298.514 8.79785  -2
   4  -1   5 298.514 8.79785   1
   9  -1  -6 2269.70 30.1714  -2
   4   1   6 2269.70 30.1714   1
  10   1  -7 1278.65 20.2027  -2
   4  -1   7 1278.65 20.2027   1
   4   1   8 357.607 10.5791   1
   4   1   9 0.11702 5.67394   1
   4   2 -10 29.7857 11.3916  -2
  -4  -2  10 29.7857 11.3916   1
  -4   2   9 70.4220 8.25464   1
   3  -2  -9 135.300 13.9821  -2
  -4   2   9 135.300 13.9821   1
  -4  -2   8 383.988 7.17563   1
  -4  -2   7 13.8751 8.40837   1
   2  -2  -7 28.6014 7.05593  -2
  -4   2   7 28.6014 7.05593   1
   1   2  -6 75.6151 4.48174  -2
  -4  -2   6 75.6151 4.48174   1
  -4   2   5 738.610 13.6530   1
   0  -2  -5 1127.25 8.02928  -2
  -4   2   5 1127.25 8.02928   1
  -4   2   4 168.004 5.04310   1
  -4   2   3 843.190 17.8296   1
  -4  -2   2 2836.24 17.4527   1
  -4  -2   1 2.28158 11.3364   1
  -3  -2  -1 571.131 22.7886  -2
  -4   2   1 571.131 22.7886   1
  -4  -2   0 2614.42 28.6665  -2
  -4   2   0 2614.42 28.6665   1
  -4   2  -1 3.62867 8.82968   1
  -4   2  -2 990.089 12.4006   1
  -4  -2  -3 6659.63 21.5835   1
   4  -2   4 168.117 5.41025   1
   8   2  -5 99.6563 7.18236  -2
   4  -2   5 99.6563 7.18236   1
   9   2  -6 1186.18 23.4908  -2
   4  -2   6 1186.18 23.4908   1
  10   2  -7 1923.29 17.9519  -2
   4  -2   7 1923.29 17.9519   1
   4  -2   8 4.63070 7.67280   1
   4   2   9 38.7068 7.81495   1
  11  -2  -9 36.2893 19.1330  -2
   4   2   9 36.2893 19.1330   1
   4  -3 -10 187.395 12.4477  -2
  -4   3  10 187.395 12.4477   1
  -4   3   9 645.791 12.7224   1
   3  -3  -9 850.848 14.0970  -2
  -4   3   9 850.848 14.0970   1
  -4  -3   8 891.746 10.3046   1
   3  -3  -8 1003.19 21.5771  -2
  -4   3   8 1003.19 21.5771   1
  -4  -3   7 44.4688 8.65860   1
   2  -3  -7 220.925 8.74472  -2
  -4   3   7 220.925 8.74472   1
   1  -3  -6 836.282 10.3807  -2
  -4   3   6 836.282 10.3807   1
  -4   3   5 273.568 9.81667   1
   0  -3  -5 452.507 8.09502  -2
  -4   3   5 452.507 8.09502   1
  -4  -3   4 303.344 4.74686   1
  -4  -3   3 1023.19 10.6002   1
  -4  -3   2 4087.99 18.9509   1
  -4   3   1 1076.32 22.1340   1
  -4   3   0 3258.55 45.6080  -2
  -4  -3   0 3258.55 45.6080   1
  -4  -3  -1 1750.59 19.5571   1
  -4  -3  -2 2352.30 22.9324   1
   4  -3   3 1938.88 10.0981   1
   4  -3   4 90.1276 4.57463   1
   8   3  -5 371.022 10.6262  -2
   4  -3   5 371.022 10.6262   1
   9   3  -6 695.250 11.7368  -2
   4  -3   6 695.250 11.7368   1
  10   3  -7 388.307 12.1422  -2
   4  -3   7 388.307 12.1422   1
   4  -3   8 9.58347 6.00415   1
  11   3  -8 6.08360 15.9570  -2
   4  -3   8 6.08360 15.9570   1
   4   3   9-5.97357 6.63433   1
   4  -4 -10 8.60067 13.9443  -2
  -4   4  10 8.60067 13.9443   1
  -4   4   9 2.96523 6.62018   1
   3   4  -9 197.381 16.1475  -2
  -4  -4   9 197.381 16.1475   1
  -4   4   8 186.907 7.05545   1
   3  -4  -8 201.098 14.2886  -2
  -4   4   8 201.098 14.2886   1
  -4  -4   7 365.235 11.3475   1
   2  -4  -7 436.926 16.0525  -2
  -4   4   7 436.926 16.0525   1
   1   4  -6 236.454 7.87001  -2
  -4  -4   6 236.454 7.87001   1
   0  -4  -5 1115.99 11.1946  -2
  -4   4   5 1115.99 11.1946   1
  -4  -4   4 21.1186 3.73923   1
  -4   4   3 1523.31 11.5911   1
  -4  -4   2 2005.80 14.3557   1
  -4  -4   1 1407.81 24.7863   1
  -3  -4  -1 1466.02 25.5310  -2
  -4   4   1 1466.02 25.5310   1
  -4  -4   0 3153.10 24.0511  -2
  -4   4   0 3153.10 24.0511   1
  -4  -4  -1 236.419 11.4581   1
  -4  -4  -2 14.2308 9.43007   1
   4   4   3 1617.36 8.23309   1
  -4  -4  -4 254.063 5.54573   1
   8   4  -5 1505.94 10.4728  -2
   4  -4   5 1505.94 10.4728   1
   9  -4  -6 4399.24 27.5601  -2
   4   4   6 4399.24 27.5601   1
   4   4   7 271.884 17.5585   1
  10  -4  -7 902.379 12.5510  -2
   4   4   7 902.379 12.5510   1
   4  -4   8-3.76251 5.78954   1
  11  -4  -8 10.8945 15.5576  -2
   4   4   8 10.8945 15.5576   1
   4   4   9 3.71969 7.31000   1
  11  -4  -9 15.8261 18.4378  -2
   4   4   9 15.8261 18.4378   1
   4  -5 -10 2.28797 9.06595  -2
  -4   5  10 2.28797 9.06595   1
  -4   5   9 51.3512 12.7187   1
   3  -5  -9 56.8616 13.6439  -2
  -4   5   9 56.8616 13.6439   1
  -4   5   8 1.25790 6.43425   1
   3   5  -8 28.6496 11.7899  -2
  -4  -5   8 28.6496 11.7899   1
  -4  -5   7 224.463 10.5861   1
   2   5  -7 272.710 9.27107  -2
  -4  -5   7 272.710 9.27107   1
   1   5  -6 268.640 6.29703  -2
  -4  -5   6 268.640 6.29703   1
   0   5  -5 1455.59 11.3188  -2
  -4  -5   5 1455.59 11.3188   1
  -4  -5   4 24.8294 4.13489   1
  -4  -5   3 207.133 6.91317   1
  -4  -5   2 376.693 8.49923   1
  -4  -5   1 420.632 12.9276   1
  -3  -5  -1 680.932 20.5305  -2
  -4   5   1 680.932 20.5305   1
  -4   5   0 232.022 12.1063  -2
  -4  -5   0 232.022 12.1063   1
  -4   5  -1 28.0480 10.1924   1
  -4  -5  -2 2023.69 14.8950   1
   4  -5   3 3462.90 11.6425   1
   4  -5   4 1.26507 4.28579   1
   8   5  -5 166.676 6.47463  -2
   4  -5   5 166.676 6.47463   1
   9  -5  -6 3521.42 35.7776  -2
   4   5   6 3521.42 35.7776   1
   4   5   7 6.12009 10.1820   1
  10  -5  -7 590.758 18.6291  -2
   4   5   7 590.758 18.6291   1
   4   5   8 4.28706 6.45887   1
  11  -5  -8 18.1699 15.1753  -2
   4   5   8 18.1699 15.1753   1
   4   5   9 43.2396 7.47009   1
  11  -5  -9 35.2090 17.4835  -2
   4   5   9 35.2090 17.4835   1
   4  -6 -10 284.041 9.34354  -2
  -4   6  10 284.041 9.34354   1
  -4   6   9 39.1970 9.95725   1
   3   6  -9 77.8239 16.2716  -2
  -4  -6   9 77.8239 16.2716   1
  -4   6   8 1878.88 15.6027   1
   3  -6  -8 2222.42 20.9288  -2
  -4   6   8 2222.42 20.9288   1
  -4   6   7 123.322 9.63990   1
   2   6  -7 136.322 9.10917  -2
  -4  -6   7 136.322 9.10917   1
   1  -6  -6 519.928 9.88870  -2
  -4   6   6 519.928 9.88870   1
   0   6  -5 136.394 5.44306  -2
  -4  -6   5 136.394 5.44306   1
  -4   6   4 25.5951 3.64605   1
  -4  -6   3 103.311 5.07502   1
  -4  -6   2 117.163 7.12239   1
  -4  -6   1 100.059 10.6704   1
  -3  -6  -1 549.122 18.7552  -2
  -4   6   1 549.122 18.7552   1
  -4  -6   0 1067.40 27.7971  -2
  -4   6   0 1067.40 27.7971   1
  -4  -6  -1 252.765 10.3458   1
  -4  -6  -2 1523.76 22.0001   1
   4  -6   3 610.759 6.14620   1
   4   6   4 1535.08 9.59051   1
   8   6  -5 650.319 9.28985  -2
   4  -6   5 650.319 9.28985   1
   9   6  -6 2911.95 19.9405  -2
   4  -6   6 2911.95 19.9405   1
   4   6   7 12.0687 14.0088   1
  10  -6  -7 81.2770 7.98664  -2
   4   6   7 81.2770 7.98664   1
   4   6   8 19.6788 6.41132   1
  11   6  -8 244.333 15.5019  -2
   4  -6   8 244.333 15.5019   1
   4   6   9 41.9902 5.93146   1
   4  -7 -10 137.591 9.45506  -2
  -4   7  10 137.591 9.45506   1
  -4   7   9 27.0031 12.2177   1
   3  -7  -9 61.3415 12.7455  -2
  -4   7   9 61.3415 12.7455   1
  -4   7   8 390.272 10.4825   1
   3  -7  -8 492.643 18.7024  -2
  -4   7   8 492.643 18.7024   1
  -4   7   7 24.1766 11.8790   1
   2  -7  -7 63.0581 9.71715  -2
  -4   7   7 63.0581 9.71715   1
   1  -7  -6 31.8659 5.49251  -2
  -4   7   6 31.8659 5.49251   1
   0   7  -5 338.360 7.71435  -2
  -4  -7   5 338.360 7.71435   1
  -4   7   4 231.326 4.22665   1
  -4   7   3 845.047 7.74197   1
  -4   7   2 1721.23 11.8445   1
  -4  -7   1 119.559 8.32741   1
  -3  -7  -1 448.577 17.4728  -2
  -4   7   1 448.577 17.4728   1
  -4   7   0 3897.26 36.4551  -2
  -4  -7   0 3897.26 36.4551   1
  -4  -7  -1 1821.24 19.3247   1
  -4  -7  -2 33.2300 7.56166   1
   4  -7   3 357.103 6.59725   1
   4   7   4 15.8510 4.24436   1
   8   7  -5 3286.62 16.1778  -2
   4  -7   5 3286.62 16.1778   1
   9  -7  -6 106.259 7.22627  -2
   4   7   6 106.259 7.22627   1
   4   7   7 257.661 11.7127   1
  10  -7  -7 492.604 13.4359  -2
   4   7   7 492.604 13.4359   1
   4   7   8 11.3394 5.93123   1
  11   7  -8 147.411 14.3936  -2
   4  -7   8 147.411 14.3936   1
   4   7   9 9.02200 6.10878   1
   4  -8 -10-8.44985 9.40690  -2
  -4   8  10-8.44985 9.40690   1
  -4   8   9-14.5183 11.3721   1
   3   8  -9 55.8844 12.2011  -2
  -4  -8   9 55.8844 12.2011   1
  -4   8   8 34.1330 7.97828   1
   3   8  -8 167.278 12.5987  -2
  -4  -8   8 167.278 12.5987   1
  -4   8   7 11.5926 11.1676   1
   2  -8  -7 14.4061 8.22893  -2
  -4   8   7 14.4061 8.22893   1
   1  -8  -6 359.339 10.6116  -2
  -4   8   6 359.339 10.6116   1
   0  -8  -5 91.9967 5.02677  -2
  -4   8   5 91.9967 5.02677   1
  -4  -8   4 30.3861 3.74976   1
  -4  -8   3 134.177 4.63126   1
  -4   8   2 402.183 7.58863   1
  -4  -8   1 2019.89 13.1038   1
  -3  -8  -1 2104.33 26.4263  -2
  -4   8   1 2104.33 26.4263   1
  -4   8   0 50.2211 6.04450  -2
  -4  -8   0 50.2211 6.04450   1
  -4  -8  -1 82.3434 6.81774   1
   4   8   2 49.6274 7.44512   1
   4   8   3 140.260 5.55582   1
  -4  -8  -4 2933.16 12.7435   1
  -8   8   5 1668.39 14.4889  -2
  -4  -8  -5 1668.39 14.4889   1
  -9   8   6 1986.18 14.6479  -2
  -4  -8  -6 1986.18 14.6479   1
   4   8   7 11.6153 9.58004   1
  10  -8  -7 367.061 14.4581  -2
   4   8   7 367.061 14.4581   1
   4   8   8 18.1276 5.99197   1
   4   8   9-3.01065 6.88567   1
   4  -9 -10 10.4270 8.70176  -2
  -4   9  10 10.4270 8.70176   1
  -4   9   9 21.5072 9.27070   1
   3  -9  -9-5.01896 22.8301  -2
  -4   9   9-5.01896 22.8301   1
  -4   9   8 3.38138 6.67668   1
   3   9  -8 68.2756 13.0422  -2
  -4  -9   8 68.2756 13.0422   1
  -4   9   7 364.669 12.1745   1
   2  -9  -7 436.229 12.0345  -2
  -4   9   7 436.229 12.0345   1
   1  -9  -6 420.324 9.73000  -2
  -4   9   6 420.324 9.73000   1
   0   9  -5 201.044 7.14106  -2
  -4  -9   5 201.044 7.14106   1
  -4  -9   4 491.746 7.36870   1
  -4  -9   3 244.800 4.69072   1
  -4  -9   2 675.674 8.37918   1
  -4  -9   1 45.8444 5.33851   1
  -3   9  -1 48.5660 19.5166  -2
  -4  -9   1 48.5660 19.5166   1
  -4   9   0 1222.88 12.3240  -2
  -4  -9   0 1222.88 12.3240   1
  -4  -9  -1 138.633 8.43878   1
  -5  -9   1 243.231 12.5063  -2
  -4   9  -1 243.231 12.5063   1
   4   9   2 1244.56 10.6201   1
   4  -9   3 403.205 6.64185   1
  -4  -9  -4 131.555 5.07563   1
   8   9  -5 52.2991 5.71460  -2
   4  -9   5 52.2991 5.71460   1
   9  -9  -6 540.737 12.7088  -2
   4   9   6 540.737 12.7088   1
   4   9   7 12.7439 9.27023   1
  10  -9  -7 172.303 8.36439  -2
   4   9   7 172.303 8.36439   1
   4   9   8 143.475 7.13631   1
  -4  10   9 16.1521 8.92517   1
  -4  10   8 385.625 9.41070   1
  -4  10   7 7.35856 11.6870   1
   2 -10  -7 37.4196 11.5938  -2
  -4  10   7 37.4196 11.5938   1
   1 -10  -6 19.1276 5.78145  -2
  -4  10   6 19.1276 5.78145   1
   0  10  -5 265.152 10.4610  -2
  -4 -10   5 265.152 10.4610   1
  -4 -10   4 173.282 7.15007   1
  -4  10   3 182.048 4.01454   1
   4 -10  -2 174.870 5.16646   1
  -4 -10   1 625.245 8.83587   1
  -3  10  -1 662.921 29.7516  -2
  -4 -10   1 662.921 29.7516   1
  -4  10   0 412.328 10.3632  -2
  -4 -10   0 412.328 10.3632   1
  -4 -10  -1 7.61094 8.61526   1
  -5  10   1 2333.15 23.0888  -2
  -4 -10  -1 2333.15 23.0888   1
   4  10   2 40.0520 4.37578   1
   4 -10   3 9.66519 4.68855   1
   4 -10   4 537.739 7.69062   1
  -8  10   5 2041.93 16.1030  -2
  -4 -10  -5 2041.93 16.1030   1
  -9  10   6 221.233 9.30958  -2
  -4 -10  -6 221.233 9.30958   1
  -4 -10  -7 89.8980 7.13435   1
  10 -10  -7 65.9669 9.80344  -2
   4  10   7 65.9669 9.80344   1
   4  10   8 238.311 7.03347   1
  -4  11   9-3.10447 10.0767   1
   3 -11  -9 28.9170 19.2321  -2
  -4  11   9 28.9170 19.2321   1
  -4  11   8 103.335 13.6087   1
   3 -11  -8 203.203 24.4469  -2
  -4  11   8 203.203 24.4469   1
  -4  11   7 258.345 14.5452   1
   2 -11  -7 355.576 13.1339  -2
  -4  11   7 355.576 13.1339   1
   1 -11  -6 17.4289 7.30109  -2
  -4  11   6 17.4289 7.30109   1
   0 -11  -5 298.437 11.4774  -2
  -4  11   5 298.437 11.4774   1
  -4 -11   4 378.154 9.60595   1
   4 -11  -3 871.214 7.90561   1
  -4 -11   2 118.902 4.47435   1
  -4 -11   1 70.5194 10.1655   1
   3  11   1 89.0919 8.20861  -2
   4 -11  -1 89.0919 8.20861   1
  -4  11   0 85.1307 6.89700  -2
  -4 -11   0 85.1307 6.89700   1
  -4 -11  -1 859.115 14.0385   1
  -4 -11  -2 7.14191 5.03538   1
  -4 -11  -3-0.84211 5.52931   1
   4  11   4 285.709 7.66347   1
   8 -11  -5 4310.90 27.5396  -2
   4  11   5 4310.90 27.5396   1
  -9  11   6 75.7456 11.8632  -2
  -4 -11  -6 75.7456 11.8632   1
   4  11   7 326.721 8.47334   1
   4  11   8-6.93392 8.90845   1
   3 -12  -9 14.7386 18.0105  -2
  -4  12   9 14.7386 18.0105   1
  -4  12   8 24.1912 12.0433   1
   3 -12  -8-4.78071 21.4230  -2
  -4  12   8-4.78071 21.4230   1
  -4  12   7 81.1796 12.1295   1
   2 -12  -7 188.193 10.7606  -2
  -4  12   7 188.193 10.7606   1
   1  12  -6 272.359 10.5200  -2
  -4 -12   6 272.359 10.5200   1
   0 -12  -5 70.3558 9.01761  -2
  -4  12   5 70.3558 9.01761   1
  -4 -12   4 285.513 8.03347   1
  -4 -12   3 6.57908 4.74888   1
  -4 -12   2 379.253 7.39378   1
  -3  12  -1 11.0924 6.97118  -2
  -4 -12   1 11.0924 6.97118   1
  -4  12   0 526.477 9.79956  -2
  -4 -12   0 526.477 9.79956   1
  -4 -12  -1 668.182 15.5615   1
  -5  12   1 780.425 31.9584  -2
  -4 -12  -1 780.425 31.9584   1
  -4 -12  -2 115.254 6.98047   1
   4  12   3 349.436 8.79408   1
   4 -12   4 1344.62 12.5778   1
  -8  12   5 2469.80 23.0461  -2
  -4 -12  -5 2469.80 23.0461   1
  -9  12   6 361.833 21.0018  -2
  -4 -12  -6 361.833 21.0018   1
   4  12   7 17.2515 6.09658   1
  10 -12  -7 35.8410 14.3579  -2
   4  12   7 35.8410 14.3579   1
   4  12   8 5.20317 7.83112   1
   3 -13  -9 15.8796 16.2766  -2
  -4  13   9 15.8796 16.2766   1
  -4  13   8 21.4490 11.4186   1
   3 -13  -8 52.6634 20.3995  -2
  -4  13   8 52.6634 20.3995   1
  -4  13   7 97.1010 11.7495   1
   2 -13  -7 137.408 8.94484  -2
  -4  13   7 137.408 8.94484   1
   1  13  -6 358.323 11.2996  -2
  -4 -13   6 358.323 11.2996   1
   0  13  -5 210.761 11.7982  -2
  -4 -13   5 210.761 11.7982   1
  -4  13   4 4.63811 6.26806   1
   4 -13  -3 32.5349 5.09525   1
  -4 -13   2 31.7965 5.53962   1
  -4 -13   1 205.177 12.9076   1
   3  13   1 310.273 9.03333  -2
   4 -13  -1 310.273 9.03333   1
  -4  13   0 295.905 9.06809  -2
  -4 -13   0 295.905 9.06809   1
  -4 -13  -1 100.917 19.6138   1
   5  13  -1 112.591 9.86250  -2
   4 -13   1 112.591 9.86250   1
  -4 -13  -2 214.853 7.44241   1
   4 -13   3-7.34677 8.80284   1
  -4 -13  -4 112.480 7.84486   1
   7  13  -4 697.695 21.4012  -2
   4 -13   4 697.695 21.4012   1
  -8  13   5 208.955 9.05994  -2
  -4 -13  -5 208.955 9.05994   1
   9 -13  -6 117.339 11.8685  -2
   4  13   6 117.339 11.8685   1
   4  13   7 3.86523 7.04420   1
 -10  13   7-8.09376 8.61572  -2
  -4 -13  -7-8.09376 8.61572   1
   4  13   8 3.88512 9.99679   1
   3 -14  -9 109.420 20.5591  -2
  -4  14   9 109.420 20.5591   1
  -4  14   8 57.3036 7.89507   1
   3 -14  -8 101.400 18.9616  -2
  -4  14   8 101.400 18.9616   1
  -4  14   7 25.6178 9.73555   1
   2 -14  -7 63.9387 7.40270  -2
  -4  14   7 63.9387 7.40270   1
   1 -14  -6 127.922 7.29503  -2
  -4  14   6 127.922 7.29503   1
   0 -14  -5 325.095 10.8997  -2
  -4  14   5 325.095 10.8997   1
  -4 -14   4 17.2901 6.12913   1
  -4 -14   3 103.866 6.17403   1
   4 -14  -2 11.9415 5.71713   1
  -4 -14   1 82.9097 11.7459   1
  -3  14  -1 84.1902 7.15087  -2
  -4 -14   1 84.1902 7.15087   1
  -4  14   0 195.435 9.12620  -2
  -4 -14   0 195.435 9.12620   1
   5  14  -1 22.4276 7.53146  -2
   4 -14   1 22.4276 7.53146   1
  -4  14  -2-0.73769 5.69008   1
   4 -14   3 5.53664 7.48398   1
   4 -14   4 553.369 10.9140   1
  -8  14   5 2586.49 21.5583  -2
  -4 -14  -5 2586.49 21.5583   1
  -9  14   6 67.0987 10.7738  -2
  -4 -14  -6 67.0987 10.7738   1
   4  14   7 12.3862 5.26135   1
  -4  15   8 8.06261 10.0163   1
   3 -15  -8 22.6610 16.5682  -2
  -4  15   8 22.6610 16.5682   1
   2 -15  -7 386.811 13.0220  -2
  -4  15   7 386.811 13.0220   1
  -1  15   6 18.6074 6.95118  -2
   4 -15  -6 18.6074 6.95118   1
   0 -15  -5 44.6160 8.29861  -2
  -4  15   5 44.6160 8.29861   1
  -4  15   4 153.570 7.24803   1
  -4 -15   3 5.48990 6.34190   1
   4 -15  -2 10.6443 5.86004   1
   3  15   1 568.446 9.57110  -2
   4 -15  -1 568.446 9.57110   1
   4  15   0 1351.59 13.2139  -2
   4 -15   0 1351.59 13.2139   1
  -5  15   1 268.527 9.17770  -2
  -4 -15  -1 268.527 9.17770   1
  -4  15  -2 206.091 7.44935   1
  -4 -15  -3-7.64327 9.92491   1
  -4 -15  -4 541.263 14.6144   1
  -8  15   5 1116.50 24.0126  -2
  -4 -15  -5 1116.50 24.0126   1
  -9  15   6 113.868 16.3561  -2
  -4 -15  -6 113.868 16.3561   1
   4  15   7 34.0421 6.20616   1
  10 -15  -7 40.2460 13.6677  -2
   4  15   7 40.2460 13.6677   1
  -4  16   8 9.43339 8.88826   1
   2 -16  -7 263.265 12.0956  -2
  -4  16   7 263.265 12.0956   1
   1  16  -6 6.23739 6.43148  -2
  -4 -16   6 6.23739 6.43148   1
   0 -16  -5 62.8211 8.29485  -2
  -4  16   5 62.8211 8.29485   1
  -4 -16   4 69.2052 6.67866   1
   4 -16  -3 7.43675 6.88123   1
  -4 -16   2 465.587 8.83181   1
  -3  16  -1 1015.65 11.3661  -2
  -4 -16   1 1015.65 11.3661   1
   4  16   0 1995.37 14.6318  -2
   4 -16   0 1995.37 14.6318   1
  -5  16   1 854.632 13.5691  -2
  -4 -16  -1 854.632 13.5691   1
  -4 -16  -2 49.7664 6.47573   1
  -4 -16  -3 181.558 11.9526   1
   4 -16   4 386.877 13.5024   1
   7  16  -4 666.776 21.6418  -2
   4 -16   4 666.776 21.6418   1
   8  16  -5 193.806 12.3845  -2
   4 -16   5 193.806 12.3845   1
  -9  16   6 123.535 10.7260  -2
  -4 -16  -6 123.535 10.7260   1
  -4 -16  -7 28.8063 7.67635   1
  -4  17   8 21.8868 7.39504   1
  -2  17   7 1.69881 7.55268  -2
   4 -17  -7 1.69881 7.55268   1
   1 -17  -6 19.7229 5.93403  -2
  -4  17   6 19.7229 5.93403   1
   0 -17  -5 17.7699 7.82654  -2
  -4  17   5 17.7699 7.82654   1
   4 -17  -4 10.1540 6.53204   1
  -1  17  -4 14.6028 27.7687  -2
  -4 -17   4 14.6028 27.7687   1
  -4  17   3 844.251 10.3801   1
   4 -17  -2 10.9178 4.93252   1
  -3  17  -1 258.594 8.03473  -2
  -4 -17   1 258.594 8.03473   1
  -4  17   0 652.849 10.7225  -2
  -4 -17   0 652.849 10.7225   1
   5  17  -1 695.683 12.1906  -2
   4 -17   1 695.683 12.1906   1
   4 -17   2-1.60382 7.66317   1
   4 -17   3 109.909 11.1787   1
  -4 -17  -4 525.703 14.4525   1
  -8  17   5 39.9236 10.3743  -2
  -4 -17  -5 39.9236 10.3743   1
   9 -17  -6 30.2318 8.78922  -2
   4  17   6 30.2318 8.78922   1
   2 -18  -7 11.5773 8.68633  -2
  -4  18   7 11.5773 8.68633   1
   1 -18  -6 21.4557 5.48465  -2
  -4  18   6 21.4557 5.48465   1
   0 -18  -5 4.09537 7.74493  -2
  -4  18   5 4.09537 7.74493   1
  -4  18   4 27.0348 6.16314   1
  -4  18   3 57.1428 7.70759   1
   4 -18  -2 92.8042 7.21903   1
   2  18   2 94.0173 13.7617  -2
   4 -18  -2 94.0173 13.7617   1
   3  18   1 128.436 6.86646  -2
   4 -18  -1 128.436 6.86646   1
  -4  18   0 69.7741 6.86284  -2
  -4 -18   0 69.7741 6.86284   1
  -5  18   1 48.5184 7.25623  -2
  -4 -18  -1 48.5184 7.25623   1
  -4 -18  -2 7.84573 9.57795   1
   6  18  -2-31.4800 29.1532  -2
   4 -18   2-31.4800 29.1532   1
  -4 -18  -3 67.5424 8.28774   1
  -8  18   5 255.294 17.4007  -2
  -4 -18  -5 255.294 17.4007   1
  -9  18   6 31.4511 11.3068  -2
  -4 -18  -6 31.4511 11.3068   1
   2 -19  -7 90.2679 7.68976  -2
  -4  19   7 90.2679 7.68976   1
   1  19  -6 28.8539 5.95574  -2
  -4 -19   6 28.8539 5.95574   1
   0 -19  -5 10.8812 6.54412  -2
  -4  19   5 10.8812 6.54412   1
  -4  19   4 284.798 9.55065   1
  -4  19   3 41.7684 10.6136   1
   4 -19  -2 176.467 10.9018   1
   2  19   2 140.771 11.1305  -2
   4 -19  -2 140.771 11.1305   1
  -3  19  -1 329.232 8.24630  -2
  -4 -19   1 329.232 8.24630   1
   4  19   0 356.454 8.82266  -2
   4 -19   0 356.454 8.82266   1
  -5  19   1 220.910 8.89188  -2
  -4 -19  -1 220.910 8.89188   1
  -4 -19  -2 0.40401 6.31770   1
  -4 -19  -3 8.01279 7.43471   1
   7  19  -4 11.0527 14.3967  -2
   4 -19   4 11.0527 14.3967   1
   8  19  -5 53.7546 8.94121  -2
   4 -19   5 53.7546 8.94121   1
  -9  19   6 7.60106 9.38691  -2
  -4 -19  -6 7.60106 9.38691   1
  -1  20   6 111.498 8.05931  -2
   4 -20  -6 111.498 8.05931   1
   0 -20  -5 31.1677 6.45542  -2
  -4  20   5 31.1677 6.45542   1
   4 -20  -4 236.867 10.9871   1
  -1  20  -4 255.467 16.8962  -2
  -4 -20   4 255.467 16.8962   1
   4 -20  -3 4.87952 9.20043   1
  -4 -20   2 134.902 9.97287   1
   2  20   2 113.314 13.9441  -2
   4 -20  -2 113.314 13.9441   1
  -3  20  -1 158.683 7.37245  -2
  -4 -20   1 158.683 7.37245   1
  -4  20   0 112.873 6.65152  -2
  -4 -20   0 112.873 6.65152   1
  -5  20   1 192.742 8.23938  -2
  -4 -20  -1 192.742 8.23938   1
  -4 -20  -2 20.9314 6.54687   1
  -4 -20  -3 80.5684 9.48228   1
  -4 -20  -4 81.4232 13.6386   1
   7  20  -4 237.884 15.2411  -2
   4 -20   4 237.884 15.2411   1
  -8  20   5 17.0580 6.62392  -2
  -4 -20  -5 17.0580 6.62392   1
   1 -21  -6 141.515 7.01560  -2
  -4  21   6 141.515 7.01560   1
   0 -21  -5 23.4079 5.68964  -2
  -4  21   5 23.4079 5.68964   1
  -4 -21   4 37.7190 6.71596   1
   4 -21  -3 403.804 9.76100   1
  -4  21   2 88.5539 7.98853   1
  -3  21  -1 33.8302 9.49086  -2
  -4 -21   1 33.8302 9.49086   1
  -4  21   0 1.66637 8.16276  -2
  -4 -21   0 1.66637 8.16276   1
   5  21  -1 37.3154 7.72671  -2
   4 -21   1 37.3154 7.72671   1
  -4 -21  -2 1.97270 6.54199   1
  -4 -21  -3-5.79614 7.60798   1
  -4 -21  -4 307.057 9.43495   1
   0 -22  -5 38.7571 5.75077  -2
  -4  22   5 38.7571 5.75077   1
   4 -22  -4 5.28991 7.27318   1
  -1 -22  -4 12.2773 9.27971  -2
  -4  22   4 12.2773 9.27971   1
   4 -22  -3 41.0352 6.73245   1
  -4 -22   2 23.7499 6.80396   1
   3  22   1 58.4670 7.58792  -2
   4 -22  -1 58.4670 7.58792   1
   4  22   0 48.2449 8.48208  -2
   4 -22   0 48.2449 8.48208   1
   5  22  -1 70.4424 9.13332  -2
   4 -22   1 70.4424 9.13332   1
   4 -22   2 34.6348 6.15822   1
  -4 -22  -3 4.70999 7.02466   1
  -4 -22  -4 85.2960 6.50032   1
   7  22  -4 91.5772 10.4431  -2
   4 -22   4 91.5772 10.4431   1
  -4  23   4 10.1909 4.74697   1
  -1 -23  -4 9.66590 12.7593  -2
  -4  23   4 9.66590 12.7593   1
  -4  23   3 119.419 5.66336   1
  -4  23   2 8.74488 5.19480   1
   3  23   1 37.3292 5.96957  -2
   4 -23  -1 37.3292 5.96957   1
  -4 -23   0 11.6865 8.61033  -2
  -4  23   0 11.6865 8.61033   1
   5  23  -1 33.5259 12.5555  -2
   4 -23   1 33.5259 12.5555   1
   4 -23   2 162.846 7.74208   1
  -4 -23  -3 10.9264 5.83369   1
  -4  24   3 118.485 5.60960   1
  -4  24   2 5.15095 5.16267   1
  -3 -24  -1 25.2284 7.91892  -2
  -4  24   1 25.2284 7.91892   1
   4  24   0 76.4301 6.23433  -2
   4 -24   0 76.4301 6.23433   1
   5  24  -1 17.6972 7.07107  -2
   4 -24   1 17.6972 7.07107   1
   3   0 -10 20.9296 14.2667  -2
  -5   0  10 20.9296 14.2667   1
  -5   0   8 16.4578 8.14150   1
   2   0  -8 214.068 18.4570  -2
  -5   0   8 214.068 18.4570   1
   0   0  -6 1025.36 11.4703  -2
  -5   0   6 1025.36 11.4703   1
  -5   0   4 108.563 4.24043   1
  -5   0   2 3574.41 21.9818   1
  -5   0   0 195.826 14.2774  -2
  -5   0   0 195.826 14.2774   1
  -5   0  -2 3681.99 39.1785   1
   5   0   4 388.887 12.7866   1
  10   0  -6 197.957 14.1991  -2
   5   0   6 197.957 14.1991   1
   5   0   8 35.0912 9.27427   1
   3   1 -10 13.3149 11.7365  -2
  -5  -1  10 13.3149 11.7365   1
  -5   1   9 416.244 7.90320   1
   2   1  -9 442.498 25.8825  -2
  -5  -1   9 442.498 25.8825   1
  -5   1   8-2.95907 5.04931   1
   2  -1  -8 23.0251 14.2291  -2
  -5   1   8 23.0251 14.2291   1
  -5  -1   7 44.7186 8.98425   1
   1  -1  -7 124.624 6.46713  -2
  -5   1   7 124.624 6.46713   1
   0  -1  -6 588.063 7.71491  -2
  -5   1   6 588.063 7.71491   1
  -1  -1  -5 758.031 9.60332  -2
  -5   1   5 758.031 9.60332   1
  -5   1   4 32.6639 3.32564   1
  -5  -1   3 352.255 8.37187   1
  -5  -1   2 65.7732 7.02143   1
  -5   1   1 400.145 13.1387   1
  -5  -1   0 2232.76 20.8381  -2
  -5   1   0 2232.76 20.8381   1
  -5  -1  -1 60.5601 10.1104   1
  -6  -1   1 672.922 23.7373  -2
  -5   1  -1 672.922 23.7373   1
  -5  -1  -2 19247.1 51.6150   1
   5  -1   3 11.7943 4.33542   1
   5   1   4 20.2926 5.99024   1
   9   1  -5 27.9408 7.09439  -2
   5  -1   5 27.9408 7.09439   1
  10  -1  -6 812.350 20.6118  -2
   5   1   6 812.350 20.6118   1
   5  -1   7 96.5527 11.0174   1
  11   1  -7 181.425 11.3422  -2
   5  -1   7 181.425 11.3422   1
   5   1   8 3.99411 7.52226   1
   5   1   9 4.46831 7.90899   1
   3   2 -10 184.356 12.4784  -2
  -5  -2  10 184.356 12.4784   1
  -5   2   9 39.7689 6.36904   1
   2   2  -9 195.222 17.2372  -2
  -5  -2   9 195.222 17.2372   1
  -5   2   8 73.5925 5.56657   1
   2  -2  -8 134.727 14.6548  -2
  -5   2   8 134.727 14.6548   1
  -5   2   7 111.666 7.27696   1
   1  -2  -7 146.223 7.34579  -2
  -5   2   7 146.223 7.34579   1
   0  -2  -6 145.805 5.89612  -2
  -5   2   6 145.805 5.89612   1
  -1  -2  -5 1487.46 8.22030  -2
  -5   2   5 1487.46 8.22030   1
  -5   2   4 2463.96 9.44628   1
  -5   2   3 2680.94 21.7543   1
  -5  -2   2 931.663 11.4267   1
  -5   2   1 529.749 14.1556   1
  -5  -2   0 931.482 17.4718  -2
  -5   2   0 931.482 17.4718   1
  -5   2  -1 130.269 10.8508   1
  -6  -2   1 331.833 20.0015  -2
  -5   2  -1 331.833 20.0015   1
  -5  -2  -2 452.722 11.1225   1
  -5  -2  -3 1940.64 11.3453   1
   5  -2   4 48.5404 5.02447   1
   9  -2  -5 83.9830 6.67374  -2
   5   2   5 83.9830 6.67374   1
  10   2  -6 36.5848 7.11433  -2
   5  -2   6 36.5848 7.11433   1
  11  -2  -7 165.531 9.55171  -2
   5   2   7 165.531 9.55171   1
   5  -2   8 30.8734 9.31514   1
   5   2   9 3.23397 7.69596   1
   3  -3 -10 605.358 13.9975  -2
  -5   3  10 605.358 13.9975   1
  -5  -3   9 895.034 12.3602   1
   2  -3  -9 913.028 19.8505  -2
  -5   3   9 913.028 19.8505   1
  -5   3   8-5.99976 5.76246   1
   2   3  -8 16.9952 14.0358  -2
  -5  -3   8 16.9952 14.0358   1
  -5  -3   7 19.8081 6.32398   1
   1  -3  -7 28.6671 7.87858  -2
  -5   3   7 28.6671 7.87858   1
   0   3  -6 474.790 7.99785  -2
  -5  -3   6 474.790 7.99785   1
  -5   3   5 77.7331 20.7942   1
  -1   3  -5 581.851 8.29117  -2
  -5  -3   5 581.851 8.29117   1
  -5   3   4-2.34939 3.25022   1
  -5   3   3 4096.73 15.4312   1
  -5   3   2 3052.74 18.6666   1
  -5   3   0 1200.19 20.0883  -2
  -5  -3   0 1200.19 20.0883   1
  -5  -3  -1 161.831 11.6163   1
  -5  -3  -2 4073.13 20.2830   1
   5  -3   3 814.668 7.85287   1
   5   3   4 82.3081 4.82723   1
   9   3  -5 84.3518 6.67303  -2
   5  -3   5 84.3518 6.67303   1
  10  -3  -6 752.646 15.6191  -2
   5   3   6 752.646 15.6191   1
  11   3  -7 152.234 10.5329  -2
   5  -3   7 152.234 10.5329   1
   5   3   8 31.5536 6.47672   1
   5   3   9 21.3030 5.99458   1
   3  -4 -10 129.905 15.1648  -2
  -5   4  10 129.905 15.1648   1
  -5   4   9 11.1934 7.24554   1
   2   4  -9 25.7073 16.0087  -2
  -5  -4   9 25.7073 16.0087   1
  -5   4   8 4.76331 5.96280   1
   2   4  -8 13.4117 13.8157  -2
  -5  -4   8 13.4117 13.8157   1
  -5   4   7 39.5192 9.08288   1
   1   4  -7 167.495 8.16776  -2
  -5  -4   7 167.495 8.16776   1
   0   4  -6 85.8998 5.14355  -2
  -5  -4   6 85.8998 5.14355   1
  -1  -4  -5 1603.87 12.1391  -2
  -5   4   5 1603.87 12.1391   1
  -5   4   4 744.143 5.89087   1
  -5   4   3 1271.74 10.8697   1
  -5  -4   2 10.4174 7.02256   1
  -5   4   1 10.8598 14.1153   1
  -4   4  -1 165.713 19.2430  -2
  -5  -4   1 165.713 19.2430   1
  -5  -4   0 1725.37 28.6937  -2
  -5   4   0 1725.37 28.6937   1
  -5   4  -1 1649.72 22.1911   1
  -5   4  -2 1849.41 15.1182   1
  -5  -4  -3 5.14553 3.85657   1
   5  -4   4 9.22135 4.51142   1
   9   4  -5 98.8348 5.91498  -2
   5  -4   5 98.8348 5.91498   1
  10  -4  -6 35.5432 7.76676  -2
   5   4   6 35.5432 7.76676   1
  11  -4  -7 58.5893 9.91224  -2
   5   4   7 58.5893 9.91224   1
   5  -4   8 19.9954 4.94806   1
   5   4   9 23.5637 5.73083   1
   3   5 -10 199.292 17.2955  -2
  -5  -5  10 199.292 17.2955   1
  -5   5   9 128.889 7.32706   1
   2   5  -9 174.186 24.2311  -2
  -5  -5   9 174.186 24.2311   1
  -5  -5   8 1.43330 5.84649   1
   2   5  -8 27.1524 11.9916  -2
  -5  -5   8 27.1524 11.9916   1
  -5  -5   7 14.4364 8.95540   1
   1   5  -7 10.7616 7.54119  -2
  -5  -5   7 10.7616 7.54119   1
   0  -5  -6 258.693 7.80711  -2
  -5   5   6 258.693 7.80711   1
  -1   5  -5 1153.79 13.8340  -2
  -5  -5   5 1153.79 13.8340   1
  -5   5   4 580.082 5.25032   1
  -5   5   3 323.783 6.11770   1
  -5  -5   2-3.49422 6.87909   1
  -5  -5   1 15.3819 10.5473   1
  -4   5  -1 52.4769 12.5625  -2
  -5  -5   1 52.4769 12.5625   1
  -5  -5   0 2857.39 29.1452  -2
  -5   5   0 2857.39 29.1452   1
  -5   5  -1 66.2807 6.89840   1
  -5  -5  -2 5441.54 19.3819   1
   5   5   3 3688.92 12.6435   1
   5  -5   4 156.127 4.65072   1
   9   5  -5 495.086 9.13259  -2
   5  -5   5 495.086 9.13259   1
  10   5  -6 252.010 11.3997  -2
   5  -5   6 252.010 11.3997   1
  11   5  -7 1065.09 14.1191  -2
   5  -5   7 1065.09 14.1191   1
   5   5   8-1.00889 5.62601   1
  12   5  -8 30.7260 20.0351  -2
   5  -5   8 30.7260 20.0351   1
   5  -5   9 7.15251 5.36403   1
   3  -6 -10 431.362 22.5660  -2
  -5   6  10 431.362 22.5660   1
  -5   6   9 36.4690 6.94337   1
   2  -6  -9 90.9720 16.2986  -2
  -5   6   9 90.9720 16.2986   1
  -5   6   8 62.0612 7.13801   1
   2  -6  -8 180.938 12.1867  -2
  -5   6   8 180.938 12.1867   1
  -5  -6   7 4.41184 8.70425   1
   1   6  -7 78.2039 8.00926  -2
  -5  -6   7 78.2039 8.00926   1
   0   6  -6 76.6007 5.68897  -2
  -5  -6   6 76.6007 5.68897   1
  -1   6  -5 78.7572 5.23491  -2
  -5  -6   5 78.7572 5.23491   1
  -5  -6   4 39.0436 3.12948   1
  -5   6   3 388.096 5.53503   1
  -5  -6   2 670.112 8.81798   1
  -5  -6   1 4920.03 35.4836   1
  -4  -6  -1 4848.03 44.1070  -2
  -5   6   1 4848.03 44.1070   1
  -5  -6   0 2853.60 23.5985  -2
  -5   6   0 2853.60 23.5985   1
  -5  -6  -1 494.758 9.83525   1
  -5  -6  -2 1465.12 11.2421   1
   5  -6   3 237.554 5.12607   1
   5  -6   4 79.8683 4.30450   1
   9  -6  -5 611.166 9.40220  -2
   5   6   5 611.166 9.40220   1
  10   6  -6 63.1193 7.37832  -2
   5  -6   6 63.1193 7.37832   1
   5   6   7 12.8947 12.0997   1
  11  -6  -7 153.340 9.77169  -2
   5   6   7 153.340 9.77169   1
   5   6   8 6.48390 5.33787   1
  12   6  -8 3.32626 18.8702  -2
   5  -6   8 3.32626 18.8702   1
   5  -6   9 1.22627 5.00603   1
   3  -7 -10 321.720 19.0611  -2
  -5   7  10 321.720 19.0611   1
  -5   7   9 133.091 9.50339   1
   2   7  -9 201.467 13.7044  -2
  -5  -7   9 201.467 13.7044   1
  -5   7   8 20.3663 7.33113   1
   2  -7  -8 64.4823 14.0143  -2
  -5   7   8 64.4823 14.0143   1
  -5   7   7 100.287 13.7577   1
   1  -7  -7 138.125 9.98942  -2
  -5   7   7 138.125 9.98942   1
   0  -7  -6 294.101 7.43708  -2
  -5   7   6 294.101 7.43708   1
  -1  -7  -5 70.9371 5.00203  -2
  -5   7   5 70.9371 5.00203   1
  -5  -7   4 36.3498 3.15011   1
  -5  -7   3 745.130 5.41308   1
  -5  -7   2 1855.92 9.42698   1
  -5  -7   1 2832.08 18.1806   1
  -4  -7  -1 3807.36 39.1458  -2
  -5   7   1 3807.36 39.1458   1
  -5  -7   0 399.513 12.8418  -2
  -5   7   0 399.513 12.8418   1
  -5   7  -1 442.414 10.0210   1
  -5   7  -2 365.791 9.86478   1
  -5   7  -3 3.16554 4.35905   1
  -5  -7  -4 43.2512 4.28972   1
   9   7  -5 488.344 10.7990  -2
   5  -7   5 488.344 10.7990   1
  10  -7  -6 247.935 8.54866  -2
   5   7   6 247.935 8.54866   1
   5   7   7 17.5705 14.1726   1
  11  -7  -7 170.572 11.1659  -2
   5   7   7 170.572 11.1659   1
   5   7   8 55.2903 4.96655   1
   3  -8 -10 30.5096 9.09815  -2
  -5   8  10 30.5096 9.09815   1
  -5   8   9 146.497 8.23276   1
   2   8  -9 171.721 21.2948  -2
  -5  -8   9 171.721 21.2948   1
  -5   8   8 221.709 10.4680   1
   2  -8  -8 257.431 14.5294  -2
  -5   8   8 257.431 14.5294   1
  -5   8   7 139.061 14.5712   1
   1  -8  -7 177.124 10.7013  -2
  -5   8   7 177.124 10.7013   1
   0  -8  -6 602.243 11.3557  -2
  -5   8   6 602.243 11.3557   1
  -1  -8  -5 485.534 11.7005  -2
  -5   8   5 485.534 11.7005   1
  -5   8   4 44.2175 3.63018   1
  -5   8   3 120.086 3.69092   1
  -5  -8   2 1014.27 8.62484   1
  -5  -8   1 1308.82 10.4855   1
  -4  -8  -1 1343.74 26.1732  -2
  -5   8   1 1343.74 26.1732   1
  -5   8   0 612.680 13.1641  -2
  -5  -8   0 612.680 13.1641   1
  -5   8  -1 630.098 10.8772   1
  -5  -8  -2 29.2221 6.09988   1
  -5   8  -3 44.7239 4.62479   1
  -5  -8  -4 15.7996 3.84833   1
  -9   8   5 1296.97 12.8768  -2
  -5  -8  -5 1296.97 12.8768   1
  10  -8  -6 573.423 9.74608  -2
   5   8   6 573.423 9.74608   1
   5   8   7 52.1031 14.0786   1
  11  -8  -7 109.066 8.97556  -2
   5   8   7 109.066 8.97556   1
   5   8   8 109.640 5.97926   1
   3  -9 -10 26.7426 8.83087  -2
  -5   9  10 26.7426 8.83087   1
  -5   9   9 20.1405 9.05317   1
   2  -9  -9 32.3456 61.5148  -2
  -5   9   9 32.3456 61.5148   1
  -5   9   8 14.5145 8.60216   1
   2   9  -8 86.0849 13.3572  -2
  -5  -9   8 86.0849 13.3572   1
  -5   9   7 20.3329 11.5064   1
   1  -9  -7 13.6640 7.50251  -2
  -5   9   7 13.6640 7.50251   1
   0   9  -6 34.1541 6.12142  -2
  -5  -9   6 34.1541 6.12142   1
  -1   9  -5 205.830 8.06217  -2
  -5  -9   5 205.830 8.06217   1
  -5   9   4 445.309 5.08440   1
  -5  -9   3 315.489 5.32027   1
  -5   9   2 284.892 5.11094   1
  -5  -9   1 196.228 9.75130   1
  -4  -9  -1 283.830 13.8401  -2
  -5   9   1 283.830 13.8401   1
  -5  -9   0 10.2462 5.31057  -2
  -5   9   0 10.2462 5.31057   1
  -5   9  -1 1022.89 12.2085   1
  -6  -9   1 1123.23 27.2464  -2
  -5   9  -1 1123.23 27.2464   1
  -5  -9  -2 5.30575 5.99300   1
  -5   9  -3 13.9158 4.43791   1
   5   9   4 624.230 6.78190   1
  -9   9   5 644.978 10.9880  -2
  -5  -9  -5 644.978 10.9880   1
  10  -9  -6 93.5301 7.52955  -2
   5   9   6 93.5301 7.52955   1
   5   9   7 109.105 14.1005   1
  11  -9  -7 241.910 8.28313  -2
   5   9   7 241.910 8.28313   1
   5   9   8 98.2463 6.45072   1
  -5  10   9 6.98895 8.67663   1
  -5  10   8 64.3183 7.30566   1
   2  10  -8 107.259 15.7184  -2
  -5 -10   8 107.259 15.7184   1
  -5  10   7 11.1877 12.1154   1
   1 -10  -7 8.71064 7.90013  -2
  -5  10   7 8.71064 7.90013   1
   0  10  -6 488.451 9.60177  -2
  -5 -10   6 488.451 9.60177   1
  -1  10  -5 193.137 8.21903  -2
  -5 -10   5 193.137 8.21903   1
  -5  10   4 615.336 9.17439   1
  -5 -10   3 280.421 5.21198   1
  -5 -10   2 151.845 4.47906   1
  -5 -10   1 4079.03 21.7238   1
  -4  10  -1 4203.09 53.6770  -2
  -5 -10   1 4203.09 53.6770   1
  -5  10   0 5132.05 32.0341  -2
  -5 -10   0 5132.05 32.0341   1
  -5 -10  -1 286.942 8.79067   1
   6  10  -1 244.692 16.7931  -2
   5 -10   1 244.692 16.7931   1
  -5  10  -2 741.428 8.95825   1
  -5  10  -3-0.67147 4.81207   1
   5 -10   4 41.7997 5.32470   1
   9 -10  -5 1738.99 15.5949  -2
   5  10   5 1738.99 15.5949   1
 -10  10   6 5.79875 6.51638  -2
  -5 -10  -6 5.79875 6.51638   1
   5  10   7 40.9264 8.30209   1
  11 -10  -7 143.436 12.4355  -2
   5  10   7 143.436 12.4355   1
   5  10   8 17.2484 6.71306   1
  -5  11   9 5.79428 8.11487   1
  -5  11   8 29.3947 6.87026   1
   2 -11  -8 118.279 23.2982  -2
  -5  11   8 118.279 23.2982   1
  -5  11   7 122.692 10.0443   1
   1 -11  -7 167.261 11.1469  -2
  -5  11   7 167.261 11.1469   1
   0  11  -6 209.366 8.26731  -2
  -5 -11   6 209.366 8.26731   1
  -1 -11  -5 471.633 11.5387  -2
  -5  11   5 471.633 11.5387   1
  -5 -11   4 6.05589 6.14082   1
  -5 -11   3 249.911 5.69522   1
  -5 -11   2 54.5018 4.48969   1
  -5 -11   1 375.021 13.6489   1
  -4  11  -1 891.200 10.3412  -2
  -5 -11   1 891.200 10.3412   1
  -5  11   0 1951.29 19.0114  -2
  -5 -11   0 1951.29 19.0114   1
  -5 -11  -1 166.214 8.33530   1
  -6  11   1 721.384 18.6483  -2
  -5 -11  -1 721.384 18.6483   1
  -5 -11  -2 21.4197 7.23274   1
   5 -11   3 245.390 8.05346   1
  -5 -11  -4 1805.32 13.8663   1
  -9  11   5 528.636 13.5348  -2
  -5 -11  -5 528.636 13.5348   1
 -10  11   6 22.3788 10.8952  -2
  -5 -11  -6 22.3788 10.8952   1
   5  11   7 22.0908 7.04867   1
  11 -11  -7 81.2444 15.2938  -2
   5  11   7 81.2444 15.2938   1
   5  11   8 0.59672 5.49811   1
  -5  12   9-4.10780 8.97957   1
   2 -12  -9 60.9474 18.8666  -2
  -5  12   9 60.9474 18.8666   1
  -5  12   8-3.44528 6.09454   1
   2 -12  -8 78.4264 22.1176  -2
  -5  12   8 78.4264 22.1176   1
  -5  12   7 308.318 15.5339   1
   1 -12  -7 315.044 13.7045  -2
  -5  12   7 315.044 13.7045   1
   0  12  -6 317.032 8.26987  -2
  -5 -12   6 317.032 8.26987   1
  -1 -12  -5 85.7632 8.33349  -2
  -5  12   5 85.7632 8.33349   1
  -5 -12   4 8.75371 7.52049   1
   5 -12  -3 129.590 4.40884   1
  -5 -12   2 62.1264 4.22356   1
  -5 -12   1 158.046 12.0147   1
  -4  12  -1 548.981 11.8079  -2
  -5 -12   1 548.981 11.8079   1
   5  12   0 265.804 10.7210  -2
   5 -12   0 265.804 10.7210   1
  -5  12  -1 1261.90 26.9322   1
  -6  12   1 1528.02 13.2189  -2
  -5 -12  -1 1528.02 13.2189   1
  -5  12  -2 59.2517 9.71060   1
   5 -12   3 110.529 8.28935   1
  -5 -12  -4 130.213 6.94426   1
   9  12  -5 349.553 11.4691  -2
   5 -12   5 349.553 11.4691   1
  10 -12  -6 131.931 11.6631  -2
   5  12   6 131.931 11.6631   1
  -5 -12  -7-0.97586 6.83744   1
  11 -12  -7 44.1608 14.0363  -2
   5  12   7 44.1608 14.0363   1
  -5  13   9-9.17982 8.00534   1
   2 -13  -9 67.9091 20.8059  -2
  -5  13   9 67.9091 20.8059   1
  -5  13   8 1.46024 11.4002   1
   2 -13  -8 67.5905 20.7668  -2
  -5  13   8 67.5905 20.7668   1
  -5  13   7 26.6083 8.16065   1
   1 -13  -7 24.3557 9.91218  -2
  -5  13   7 24.3557 9.91218   1
   0  13  -6 100.820 7.74741  -2
  -5 -13   6 100.820 7.74741   1
   1  13   5 11.3733 8.78315  -2
   5 -13  -5 11.3733 8.78315   1
  -5 -13   4 15.6082 6.88435   1
  -5 -13   3 0.56552 5.23173   1
  -5 -13   2 66.5237 4.21871   1
  -4  13  -1 95.2458 7.24047  -2
  -5 -13   1 95.2458 7.24047   1
   5  13   0 1225.46 13.2800  -2
   5 -13   0 1225.46 13.2800   1
   6  13  -1 667.054 12.3558  -2
   5 -13   1 667.054 12.3558   1
  -5 -13  -2 230.639 11.3000   1
   5 -13   3 634.854 12.0431   1
   5 -13   4 361.194 10.1200   1
   9 -13  -5 440.162 11.6836  -2
   5  13   5 440.162 11.6836   1
  10 -13  -6 36.1970 10.1097  -2
   5  13   6 36.1970 10.1097   1
   5  13   7 10.2773 6.38584   1
  11 -13  -7 26.2435 12.3242  -2
   5  13   7 26.2435 12.3242   1
  -5  14   8 27.0798 10.7820   1
   2 -14  -8 70.9585 18.9086  -2
  -5  14   8 70.9585 18.9086   1
  -5  14   7-3.82234 7.69858   1
   1 -14  -7 41.7730 9.51069  -2
  -5  14   7 41.7730 9.51069   1
   0  14   6 138.959 8.93911  -2
   5 -14  -6 138.959 8.93911   1
  -1  14  -5 361.208 14.0467  -2
  -5 -14   5 361.208 14.0467   1
  -5  14   4 154.467 8.02536   1
   5 -14  -3 326.954 7.88796   1
  -5 -14   2 30.7005 4.15090   1
  -5 -14   1 29.9021 11.2864   1
  -4  14  -1 36.8199 6.32377  -2
  -5 -14   1 36.8199 6.32377   1
   5  14   0 449.314 9.44429  -2
   5 -14   0 449.314 9.44429   1
  -5 -14  -1 101.716 10.2333   1
  -6  14   1 108.793 8.88297  -2
  -5 -14  -1 108.793 8.88297   1
  -5  14  -2 733.006 15.7165   1
   5 -14   3 16.1221 8.04500   1
  -5 -14  -4-5.90758 9.64961   1
   8  14  -4 374.094 19.0203  -2
   5 -14   4 374.094 19.0203   1
  -9  14   5 894.584 21.9035  -2
  -5 -14  -5 894.584 21.9035   1
 -10  14   6 33.9119 10.5468  -2
  -5 -14  -6 33.9119 10.5468   1
  -5 -14  -7 15.1676 5.83639   1
  -5  15   8-4.58047 9.06078   1
   5 -15  -7 54.3236 7.90858   1
   1 -15  -7 142.667 9.47526  -2
  -5  15   7 142.667 9.47526   1
   0 -15  -6 46.3427 8.19663  -2
  -5  15   6 46.3427 8.19663   1
  -1  15  -5 112.330 9.91153  -2
  -5 -15   5 112.330 9.91153   1
  -5  15   4 20.0170 6.47346   1
  -5 -15   3 31.5492 7.12389   1
   5 -15  -2 252.444 7.56766   1
  -4  15  -1 312.082 11.0852  -2
  -5 -15   1 312.082 11.0852   1
   5  15   0 285.343 8.54069  -2
   5 -15   0 285.343 8.54069   1
   5 -15   1 615.078 20.4501   1
  -6 -15   1 578.356 15.4412  -2
  -5  15  -1 578.356 15.4412   1
  -5 -15  -2 413.208 13.3472   1
  -5 -15  -3 142.758 11.8661   1
   5 -15   4 19.9167 9.90759   1
  -9  15   5 57.6760 8.56369  -2
  -5 -15  -5 57.6760 8.56369   1
  10 -15  -6 4.03889 9.73524  -2
   5  15   6 4.03889 9.73524   1
   5  15   7 1.90661 5.68221   1
  -5  16   8 5.63511 5.91969   1
   5 -16  -7 67.7789 10.9202   1
   1 -16  -7 80.8920 8.50402  -2
  -5  16   7 80.8920 8.50402   1
   0  16  -6 38.3437 7.93177  -2
  -5 -16   6 38.3437 7.93177   1
  -1 -16  -5 80.1452 7.74540  -2
  -5  16   5 80.1452 7.74540   1
  -5 -16   4 182.330 7.40073   1
   5 -16  -3 120.478 7.92955   1
  -5 -16   2 4.33644 6.39039   1
   4  16   1 482.156 10.2335  -2
   5 -16  -1 482.156 10.2335   1
   5  16   0 53.9502 6.36333  -2
   5 -16   0 53.9502 6.36333   1
  -6 -16   1 390.029 9.41619  -2
  -5  16  -1 390.029 9.41619   1
  -5 -16  -2 8.20955 10.4750   1
   5 -16   3 51.9658 10.5500   1
   5 -16   4 402.150 13.4267   1
   9  16  -5 113.052 11.0232  -2
   5 -16   5 113.052 11.0232   1
 -10  16   6 10.3217 9.13979  -2
  -5 -16  -6 10.3217 9.13979   1
   5 -17  -7 41.0129 9.69851   1
   1 -17  -7 66.3348 9.54968  -2
  -5  17   7 66.3348 9.54968   1
   0  17   6 40.7604 6.12330  -2
   5 -17  -6 40.7604 6.12330   1
  -1 -17  -5 3.17498 7.32598  -2
  -5  17   5 3.17498 7.32598   1
  -5 -17   4 63.2523 6.54841   1
   5 -17  -3 31.4722 7.24364   1
   5 -17  -2 23.6472 6.43963   1
   4  17   1 437.642 9.90876  -2
   5 -17  -1 437.642 9.90876   1
  -5  17   0 124.339 7.66020  -2
  -5 -17   0 124.339 7.66020   1
   6  17  -1 50.6059 7.06361  -2
   5 -17   1 50.6059 7.06361   1
  -5 -17  -2 5.60109 9.57408   1
   5 -17   3 11.5355 9.72521   1
  -5 -17  -4 604.228 19.8111   1
  -9  17   5 104.293 10.4879  -2
  -5 -17  -5 104.293 10.4879   1
 -10  17   6 35.0382 8.34626  -2
  -5 -17  -6 35.0382 8.34626   1
   5 -18  -7 44.4151 8.42331   1
   1 -18  -7 76.6647 8.26748  -2
  -5  18   7 76.6647 8.26748   1
   0 -18  -6 12.9594 6.41521  -2
  -5  18   6 12.9594 6.41521   1
   1  18   5 72.4178 7.51478  -2
   5 -18  -5 72.4178 7.51478   1
  -5 -18   4 19.5261 6.90855   1
  -2 -18  -4 12.9735 16.4420  -2
  -5  18   4 12.9735 16.4420   1
  -5  18   3 220.333 7.40257   1
   5 -18  -2 41.4929 5.78089   1
   3  18   2 123.323 16.7834  -2
   5 -18  -2 123.323 16.7834   1
  -4  18  -1 85.6683 6.59143  -2
  -5 -18   1 85.6683 6.59143   1
  -5  18   0 39.7342 5.55656  -2
  -5 -18   0 39.7342 5.55656   1
  -6 -18   1 72.4051 8.03756  -2
  -5  18  -1 72.4051 8.03756   1
  -5 -18  -2 77.4212 11.2542   1
  -5 -18  -3 101.821 9.42568   1
  -5 -18  -4 226.670 14.4379   1
  -9  18   5 32.4785 8.88686  -2
  -5 -18  -5 32.4785 8.88686   1
 -10  18   6-5.14329 9.43131  -2
  -5 -18  -6-5.14329 9.43131   1
   1 -19  -7-0.45312 9.70817  -2
  -5  19   7-0.45312 9.70817   1
   0 -19  -6 1.95031 5.60393  -2
  -5  19   6 1.95031 5.60393   1
   1  19   5 76.3287 6.87330  -2
   5 -19  -5 76.3287 6.87330   1
  -5  19   4 84.7788 6.51094   1
  -5  19   3 96.7765 7.81920   1
  -5 -19   2 66.9335 9.69422   1
   3  19   2 61.3887 10.5729  -2
   5 -19  -2 61.3887 10.5729   1
   4  19   1 156.406 7.31654  -2
   5 -19  -1 156.406 7.31654   1
  -5  19   0 4.25085 6.11732  -2
  -5 -19   0 4.25085 6.11732   1
   6  19  -1 245.251 14.8549  -2
   5 -19   1 245.251 14.8549   1
   5 -19   2 246.464 10.0596   1
  -5 -19  -3 54.8642 7.43422   1
   8  19  -4 151.448 15.0090  -2
   5 -19   4 151.448 15.0090   1
  -9  19   5 9.77229 6.82124  -2
  -5 -19  -5 9.77229 6.82124   1
   0 -20  -6 71.1034 7.38096  -2
  -5  20   6 71.1034 7.38096   1
   1  20   5 52.0052 7.34566  -2
   5 -20  -5 52.0052 7.34566   1
  -5 -20   4 15.7519 6.18419   1
  -5  20   3 32.4379 9.52384   1
  -5 -20   2 107.329 10.8095   1
   3  20   2 123.252 10.3445  -2
   5 -20  -2 123.252 10.3445   1
   4  20   1 121.615 8.62820  -2
   5 -20  -1 121.615 8.62820   1
   5  20   0 33.3823 5.55669  -2
   5 -20   0 33.3823 5.55669   1
   6  20  -1 173.896 8.67389  -2
   5 -20   1 173.896 8.67389   1
   5 -20   2 11.4693 6.88652   1
  -5 -20  -3 329.402 11.0569   1
  -5 -20  -4 247.499 14.1778   1
  -9  20   5 27.5930 7.76454  -2
  -5 -20  -5 27.5930 7.76454   1
  -1 -21  -5 18.2897 7.17862  -2
  -5  21   5 18.2897 7.17862   1
  -5 -21   4 227.140 7.02166   1
  -5 -21   3 164.718 7.15318   1
  -5 -21   2 10.6129 7.28389   1
   4  21   1 45.2358 8.06365  -2
   5 -21  -1 45.2358 8.06365   1
  -5 -21   0 7.77105 7.76408  -2
  -5  21   0 7.77105 7.76408   1
  -6  21   1 88.5428 7.56377  -2
  -5 -21  -1 88.5428 7.56377   1
   5 -21   2 30.3828 6.53924   1
  -5 -21  -3 73.4418 7.83629   1
  -5 -21  -4 221.367 8.04119   1
   8  21  -4 218.953 12.2756  -2
   5 -21   4 218.953 12.2756   1
  -1 -22  -5 39.4230 6.18375  -2
  -5  22   5 39.4230 6.18375   1
  -5  22   4 51.6632 6.17723   1
  -5  22   3 117.281 6.20749   1
  -5 -22   2 112.508 6.42602   1
   4  22   1 34.0983 7.28558  -2
   5 -22  -1 34.0983 7.28558   1
   5  22   0 3.18357 7.50338  -2
   5 -22   0 3.18357 7.50338   1
   6  22  -1 6.25035 13.3885  -2
   5 -22   1 6.25035 13.3885   1
   5 -22   2 12.9299 6.63768   1
  -5 -22  -3 226.462 7.84844   1
  -5  23   4 36.5841 4.14332   1
  -5  23   3 166.310 6.76212   1
  -5  23   2 1.04880 5.91119   1
  -4 -23  -1 14.0512 6.32943  -2
  -5  23   1 14.0512 6.32943   1
   5  23   0-4.52030 7.62321  -2
   5 -23   0-4.52030 7.62321   1
   6  23  -1 26.0000 11.6995  -2
   5 -23   1 26.0000 11.6995   1
   5 -23   2 34.1372 8.45487   1
  -5  24   2 14.7815 4.95747   1
  -4 -24  -1 23.3776 6.37673  -2
  -5  24   1 23.3776 6.37673   1
   5  24   0 2.28863 5.68036  -2
   5 -24   0 2.28863 5.68036   1
   6  24  -1 61.8941 10.2510  -2
   5 -24   1 61.8941 10.2510   1
   2   0 -10 27.2545 16.0761  -2
  -6   0  10 27.2545 16.0761   1
  -6   0   8 5.49370 5.45700   1
  -1   0  -6 1876.67 16.7934  -2
  -6   0   6 1876.67 16.7934   1
  -6   0   4 6218.38 15.8225   1
  -6   0   2 1903.79 18.9155   1
  -6   0   0 966.207 23.7262  -2
  -6   0   0 966.207 23.7262   1
  -6   0  -2 4181.50 23.3809   1
   6   0   4 201.836 8.96676   1
  11   0  -6 507.488 14.3285  -2
   6   0   6 507.488 14.3285   1
   6   0   8 2.31534 8.57195   1
   2   1 -10 33.8048 12.7596  -2
  -6  -1  10 33.8048 12.7596   1
  -6   1   9 34.0120 5.42637   1
  -6   1   8 26.6656 4.65664   1
   1  -1  -8 63.5375 26.5184  -2
  -6   1   8 63.5375 26.5184   1
  -6   1   7 28.4751 6.47767   1
   0   1  -7 32.9525 6.22134  -2
  -6  -1   7 32.9525 6.22134   1
  -1  -1  -6 240.787 7.60699  -2
  -6   1   6 240.787 7.60699   1
  -2  -1  -5 846.733 12.6302  -2
  -6   1   5 846.733 12.6302   1
  -6   1   4 630.556 5.37321   1
  -6   1   3 103.159 3.94571   1
  -6  -1   2 7419.11 29.0144   1
  -6   1   1 979.078 13.0754   1
  -6  -1   0 109.151 10.5122  -2
  -6   1   0 109.151 10.5122   1
  -6   1  -1 144.441 9.87040   1
  -6  -1  -2 818.021 8.67183   1
  -6   1  -3 315.444 5.91151   1
   6   1   4 5.13543 4.91529   1
  10   1  -5 21.3817 8.26366  -2
   6  -1   5 21.3817 8.26366   1
  11  -1  -6 131.458 8.99160  -2
   6   1   6 131.458 8.99160   1
   6   1   7 9.81530 6.88081   1
  12  -1  -7 89.0458 20.0676  -2
   6   1   7 89.0458 20.0676   1
   6  -1   8 31.8414 7.16457   1
   6   1   9 13.2430 6.90444   1
   2   2 -10 103.566 14.1421  -2
  -6  -2  10 103.566 14.1421   1
  -6   2   9 108.640 6.38845   1
   1   2  -9 121.216 23.7777  -2
  -6  -2   9 121.216 23.7777   1
  -6  -2   8 2.10880 5.45756   1
   1  -2  -8 40.8445 17.6190  -2
  -6   2   8 40.8445 17.6190   1
  -6  -2   7 121.839 10.0831   1
   0  -2  -7 141.223 6.77676  -2
  -6   2   7 141.223 6.77676   1
  -1   2  -6 40.8015 5.25789  -2
  -6  -2   6 40.8015 5.25789   1
  -2  -2  -5 1531.46 11.3010  -2
  -6   2   5 1531.46 11.3010   1
  -6  -2   4 318.017 4.60476   1
  -6   2   3 12.3906 3.67260   1
  -6   2   2 1665.51 15.5186   1
  -6  -2   1 356.683 14.3644   1
  -6   2   0 222.879 16.7030  -2
  -6  -2   0 222.879 16.7030   1
  -6  -2  -1 1120.33 12.4178   1
  -7  -2   1 1319.53 30.4189  -2
  -6   2  -1 1319.53 30.4189   1
   6  -2   2 79.8301 5.14005   1
   6  -2   3 1054.96 11.4953   1
   6  -2   4 12.3489 4.74486   1
  10  -2  -5 124.159 8.11697  -2
   6   2   5 124.159 8.11697   1
  11  -2  -6 151.581 8.96513  -2
   6   2   6 151.581 8.96513   1
   6  -2   7-0.76582 6.33137   1
  12  -2  -7 48.5946 19.6829  -2
   6   2   7 48.5946 19.6829   1
   6   2   8 12.5013 6.94325   1
   2  -3 -10 14.1091 14.9198  -2
  -6   3  10 14.1091 14.9198   1
  -6  -3   9 4.41956 5.75642   1
   1   3  -9-14.0926 23.0136  -2
  -6  -3   9-14.0926 23.0136   1
  -6  -3   8 49.2815 5.82137   1
   1  -3  -8 61.7957 17.4995  -2
  -6   3   8 61.7957 17.4995   1
  -6  -3   7 8.47692 13.5423   1
   0  -3  -7 46.1380 6.03433  -2
  -6   3   7 46.1380 6.03433   1
  -1  -3  -6 172.881 6.98283  -2
  -6   3   6 172.881 6.98283   1
  -2  -3  -5 671.242 8.95713  -2
  -6   3   5 671.242 8.95713   1
  -6   3   4 72.7826 3.21643   1
  -6   3   3 1482.78 6.39421   1
  -6  -3   2 748.462 12.2956   1
  -6   3   1 71.3970 11.6204   1
  -6   3   0 104.539 11.4756  -2
  -6  -3   0 104.539 11.4756   1
  -6   3  -1 37.5826 6.83726   1
  -6  -3  -2 1380.65 11.0709   1
   6  -3   3 102.249 5.53430   1
   6   3   4 42.8648 4.14660   1
  10   3  -5 70.2110 7.49325  -2
   6  -3   5 70.2110 7.49325   1
  11  -3  -6 121.375 8.07637  -2
   6   3   6 121.375 8.07637   1
   6   3   7 6.82273 6.81068   1
  12  -3  -7 23.3165 18.9644  -2
   6   3   7 23.3165 18.9644   1
   6   3   8 7.66351 6.21581   1
   2   4 -10-33.8931 28.3981  -2
  -6  -4  10-33.8931 28.3981   1
  -6   4   9 2.97342 6.90669   1
   1   4  -9 109.977 18.1074  -2
  -6  -4   9 109.977 18.1074   1
  -6  -4   8 1.71703 5.91420   1
   1   4  -8 34.9756 14.4293  -2
  -6  -4   8 34.9756 14.4293   1
  -6  -4   7 95.1874 14.9059   1
   0   4  -7 163.283 6.29855  -2
  -6  -4   7 163.283 6.29855   1
  -1  -4  -6 74.6387 5.02462  -2
  -6   4   6 74.6387 5.02462   1
  -2   4  -5 210.508 6.06339  -2
  -6  -4   5 210.508 6.06339   1
  -6   4   4 1597.08 7.07648   1
  -6  -4   3 3206.34 8.28458   1
  -6  -4   2 86.4051 6.25146   1
  -5  -4  -1 7656.33 59.6803  -2
  -6   4   1 7656.33 59.6803   1
  -6  -4   0 5938.61 42.9781  -2
  -6   4   0 5938.61 42.9781   1
  -6   4  -1 3346.45 20.0084   1
  -6  -4  -2 42.8386 5.57984   1
   6  -4   3 472.458 6.46802   1
   6   4   4 8.54642 4.07440   1
  10   4  -5 576.577 8.03825  -2
   6  -4   5 576.577 8.03825   1
  11  -4  -6 27.1259 7.65569  -2
   6   4   6 27.1259 7.65569   1
   6  -4   7 21.5572 9.93596   1
  12   4  -7 77.3832 19.0250  -2
   6  -4   7 77.3832 19.0250   1
   6  -4   8-1.83131 6.34375   1
   2   5 -10 191.923 42.5037  -2
  -6  -5  10 191.923 42.5037   1
  -6   5   9 37.6277 5.81703   1
   1   5  -9 53.0041 25.0464  -2
  -6  -5   9 53.0041 25.0464   1
  -6   5   8 80.2208 6.85035   1
   1  -5  -8 156.676 12.7734  -2
  -6   5   8 156.676 12.7734   1
  -6   5   7 110.670 14.3773   1
   0  -5  -7 275.644 8.04942  -2
  -6   5   7 275.644 8.04942   1
  -1   5  -6 334.516 8.65098  -2
  -6  -5   6 334.516 8.65098   1
  -2   5  -5 1325.52 8.96259  -2
  -6  -5   5 1325.52 8.96259   1
  -6   5   4 64.3505 3.47431   1
  -6   5   3 1502.47 5.80938   1
  -6  -5   2 623.138 6.51940   1
  -6  -5   1 6.98184 8.48782   1
  -5  -5  -1 67.8824 14.0580  -2
  -6   5   1 67.8824 14.0580   1
  -6  -5   0 500.546 17.0000  -2
  -6   5   0 500.546 17.0000   1
  -6  -5  -1 125.006 8.09167   1
  -6   5  -2 684.636 7.51162   1
   6  -5   3 883.626 7.42245   1
  -6  -5  -4 107.640 4.59149   1
  10   5  -5 24.5441 6.38285  -2
   6  -5   5 24.5441 6.38285   1
  11  -5  -6 48.2021 8.82217  -2
   6   5   6 48.2021 8.82217   1
   6  -5   7 85.5621 13.6211   1
  12   5  -7 254.865 14.4865  -2
   6  -5   7 254.865 14.4865   1
   6   5   8 9.50710 5.37224   1
   2  -6 -10 87.2112 19.5910  -2
  -6   6  10 87.2112 19.5910   1
  -6   6   9 19.9639 6.04094   1
   1   6  -9 8.56337 20.1845  -2
  -6  -6   9 8.56337 20.1845   1
  -6  -6   8 60.5186 7.05194   1
   1   6  -8 112.542 14.7602  -2
  -6  -6   8 112.542 14.7602   1
   0  -6  -7 34.7144 7.63184  -2
  -6   6   7 34.7144 7.63184   1
  -1  -6  -6 156.375 5.86393  -2
  -6   6   6 156.375 5.86393   1
  -2  -6  -5 284.927 6.92376  -2
  -6   6   5 284.927 6.92376   1
  -6  -6   4 119.167 3.39019   1
  -6   6   3 1.11668 2.85003   1
  -6   6   2 369.748 5.91764   1
  -6   6   1 51.2645 5.65432   1
  -6  -6   0 7.79370 8.46121  -2
  -6   6   0 7.79370 8.46121   1
  -6   6  -1 120.757 7.63136   1
  -6   6  -2-0.14757 4.36693   1
  -6   6  -3 83.6812 4.51949   1
  -6  -6  -4 85.0334 4.49117   1
  10   6  -5 144.523 6.99435  -2
   6  -6   5 144.523 6.99435   1
  11   6  -6 95.5867 10.0994  -2
   6  -6   6 95.5867 10.0994   1
   6  -6   7 65.4419 9.68769   1
  12   6  -7 189.413 18.6894  -2
   6  -6   7 189.413 18.6894   1
   6   6   8 32.1513 4.54884   1
   2  -7 -10 23.2912 18.8425  -2
  -6   7  10 23.2912 18.8425   1
  -6   7   9 12.7454 5.84817   1
   1   7  -9 70.5639 32.8024  -2
  -6  -7   9 70.5639 32.8024   1
  -6   7   8-6.90417 6.90777   1
   1   7  -8 2.37423 14.2281  -2
  -6  -7   8 2.37423 14.2281   1
   0  -7  -7 32.8793 6.89064  -2
  -6   7   7 32.8793 6.89064   1
  -1   7  -6 88.9165 6.09638  -2
  -6  -7   6 88.9165 6.09638   1
  -2   7  -5 652.464 8.43595  -2
  -6  -7   5 652.464 8.43595   1
  -6   7   4 213.440 4.10032   1
  -6  -7   3 205.813 3.47876   1
  -6  -7   2 938.372 6.89991   1
  -6  -7   1 618.929 8.13940   1
  -5  -7  -1 998.454 27.7878  -2
  -6   7   1 998.454 27.7878   1
  -6  -7   0 700.035 13.5904  -2
  -6   7   0 700.035 13.5904   1
  -6  -7  -1 484.524 11.1030   1
  -6  -7  -2 21.7609 7.46996   1
   6  -7   3 263.912 5.94422   1
   6   7   4-3.90809 4.36526   1
  10   7  -5 137.463 6.99695  -2
   6  -7   5 137.463 6.99695   1
  11  -7  -6 169.418 8.68469  -2
   6   7   6 169.418 8.68469   1
   6   7   7 1.12895 9.12086   1
  12   7  -7-11.3479 16.2486  -2
   6  -7   7-11.3479 16.2486   1
   6  -7   8-2.90143 4.18121   1
   2  -8 -10 6.13141 18.2464  -2
  -6   8  10 6.13141 18.2464   1
  -6   8   9 5.93378 5.68354   1
   1   8  -9 191.045 62.3074  -2
  -6  -8   9 191.045 62.3074   1
  -6   8   8 78.5392 7.87066   1
   1   8  -8 116.516 14.6533  -2
  -6  -8   8 116.516 14.6533   1
  -6   8   7 124.875 14.8418   1
   0  -8  -7 146.581 9.17398  -2
  -6   8   7 146.581 9.17398   1
  -1  -8  -6 21.4887 5.69638  -2
  -6   8   6 21.4887 5.69638   1
  -2   8  -5 446.802 7.93563  -2
  -6  -8   5 446.802 7.93563   1
  -6   8   4 100.325 3.70100   1
  -6  -8   3-0.80007 2.92166   1
  -6  -8   2 405.399 4.68230   1
  -6  -8   1 4367.03 27.3596   1
  -5   8  -1 4611.22 23.0006  -2
  -6  -8   1 4611.22 23.0006   1
  -6  -8   0 2099.28 22.6276  -2
  -6   8   0 2099.28 22.6276   1
  -6   8  -1 3763.72 38.4614   1
  -6   8  -2 52.5481 8.12114   1
  -6   8  -3 8.76093 4.52559   1
   6   8   4-0.45595 4.30250   1
 -10   8   5 917.507 11.6177  -2
  -6  -8  -5 917.507 11.6177   1
  11  -8  -6 18.1178 8.11662  -2
   6   8   6 18.1178 8.11662   1
   6   8   7 67.5283 7.62404   1
  12   8  -7 58.2583 15.3389  -2
   6  -8   7 58.2583 15.3389   1
   6   8   8 25.9129 5.53776   1
   2  -9 -10 127.869 20.6490  -2
  -6   9  10 127.869 20.6490   1
  -6   9   9 3.72100 6.75757   1
   1  -9  -9 485.864 114.890  -2
  -6   9   9 485.864 114.890   1
  -6   9   8 115.378 9.44920   1
   1   9  -8 118.823 18.5231  -2
  -6  -9   8 118.823 18.5231   1
   0  -9  -7 465.514 11.0422  -2
  -6   9   7 465.514 11.0422   1
  -1  -9  -6 1032.37 11.7294  -2
  -6   9   6 1032.37 11.7294   1
  -2  -9  -5 63.3488 5.18279  -2
  -6   9   5 63.3488 5.18279   1
  -6   9   4 85.9372 3.48287   1
  -6  -9   3 20.2357 3.43915   1
  -6   9   2 770.274 6.28244   1
  -6  -9   1 146.948 10.1006   1
  -5  -9  -1 661.247 22.9216  -2
  -6   9   1 661.247 22.9216   1
  -6   9   0 40.0254 6.08339  -2
  -6  -9   0 40.0254 6.08339   1
  -6  -9  -1 37.8025 13.7161   1
  -7  -9   1 740.130 27.3787  -2
  -6   9  -1 740.130 27.3787   1
   6  -9   2 469.299 8.83437   1
  -6   9  -3 97.3287 7.29267   1
  -6  -9  -4 1781.79 9.42190   1
  10   9  -5 256.982 8.09301  -2
   6  -9   5 256.982 8.09301   1
  11   9  -6 448.310 12.2427  -2
   6  -9   6 448.310 12.2427   1
   6   9   7 76.2669 7.15353   1
  12  -9  -7 103.475 18.5256  -2
   6   9   7 103.475 18.5256   1
   6   9   8 96.3802 5.59194   1
  -6  10   9 21.1253 8.58930   1
  -6  10   8 5.17029 8.04589   1
   1  10  -8-11.2984 22.4082  -2
  -6 -10   8-11.2984 22.4082   1
  -6  10   7 52.2757 13.8124   1
   0 -10  -7 139.404 9.56125  -2
  -6  10   7 139.404 9.56125   1
  -1 -10  -6 345.329 10.5929  -2
  -6  10   6 345.329 10.5929   1
  -2  10  -5 141.114 5.57827  -2
  -6 -10   5 141.114 5.57827   1
  -6 -10   4 33.6796 3.70537   1
   6 -10  -3 40.0003 4.41372   1
  -6 -10   2 4.23365 4.08451   1
  -6 -10   1 67.4975 9.49346   1
  -5  10  -1 215.891 8.27818  -2
  -6 -10   1 215.891 8.27818   1
  -6  10   0 2715.36 24.3782  -2
  -6 -10   0 2715.36 24.3782   1
  -6  10  -1 238.286 16.2769   1
  -7 -10   1 267.101 20.8336  -2
  -6  10  -1 267.101 20.8336   1
  -6  10  -2 27.6767 4.73487   1
   6 -10   3 281.069 8.36717   1
   6 -10   4 328.631 7.13451   1
  10  10  -5 25.5185 6.10107  -2
   6 -10   5 25.5185 6.10107   1
 -11  10   6 65.3991 8.60021  -2
  -6 -10  -6 65.3991 8.60021   1
   6  10   7 79.4401 6.59818   1
  12 -10  -7 123.192 16.3317  -2
   6  10   7 123.192 16.3317   1
   6  10   8 21.8694 8.09882   1
  -6  11   9 45.7410 8.24683   1
  -6  11   8-3.76507 6.54520   1
   1 -11  -8 46.5544 23.0263  -2
  -6  11   8 46.5544 23.0263   1
  -6  11   7 18.9383 12.7082   1
   0 -11  -7 25.6674 7.74357  -2
  -6  11   7 25.6674 7.74357   1
  -1 -11  -6 378.100 12.6525  -2
  -6  11   6 378.100 12.6525   1
  -2 -11  -5 164.376 7.87605  -2
  -6  11   5 164.376 7.87605   1
  -6  11   4 1.00294 5.14225   1
   6 -11  -3 11.0426 4.41879   1
  -6 -11   2 78.2169 5.27198   1
  -6 -11   1 933.473 18.5398   1
  -5  11  -1 1056.61 15.1914  -2
  -6 -11   1 1056.61 15.1914   1
  -6  11   0 133.362 12.1642  -2
  -6 -11   0 133.362 12.1642   1
  -6 -11  -1 946.918 24.1015   1
   7  11  -1 1028.22 23.7093  -2
   6 -11   1 1028.22 23.7093   1
  -6  11  -2 101.008 7.78357   1
  -6 -11  -3 273.666 9.24936   1
   6 -11   4 17.2826 7.25647   1
  10  11  -5 50.2852 7.70439  -2
   6 -11   5 50.2852 7.70439   1
  11 -11  -6 9.55774 10.7710  -2
   6  11   6 9.55774 10.7710   1
   6  11   7 3.02898 7.48710   1
  -6  12   9 3.05323 5.67991   1
  -6  12   8-4.09285 6.40613   1
   1 -12  -8 70.9724 22.2234  -2
  -6  12   8 70.9724 22.2234   1
  -6  12   7 61.6520 13.4706   1
   0 -12  -7 55.6952 7.89127  -2
  -6  12   7 55.6952 7.89127   1
  -1 -12  -6 57.4689 8.97817  -2
  -6  12   6 57.4689 8.97817   1
  -2 -12  -5 467.556 10.2688  -2
  -6  12   5 467.556 10.2688   1
  -6 -12   4 419.578 9.09306   1
  -6 -12   3 129.876 5.16824   1
   6 -12  -2 84.8714 4.38084   1
  -5  12  -1 1105.08 9.58199  -2
  -6 -12   1 1105.08 9.58199   1
  -6  12   0 954.558 13.3333  -2
  -6 -12   0 954.558 13.3333   1
  -6 -12  -1 203.281 9.01142   1
  -7 -12   1 205.208 20.8350  -2
  -6  12  -1 205.208 20.8350   1
   6 -12   2 140.404 11.1061   1
   6 -12   3 47.2283 7.87664   1
   6 -12   4 148.020 8.52588   1
  10  12  -5 17.6720 8.99569  -2
   6 -12   5 17.6720 8.99569   1
  11 -12  -6 14.6223 10.5746  -2
   6  12   6 14.6223 10.5746   1
   6  12   7-2.03182 6.78849   1
  -6  13   9-1.36361 7.36789   1
  -6  13   8 95.2927 6.69552   1
   1 -13  -8 108.586 21.6703  -2
  -6  13   8 108.586 21.6703   1
  -6  13   7-10.5235 8.70409   1
   0 -13  -7 22.7354 8.61932  -2
  -6  13   7 22.7354 8.61932   1
  -1 -13  -6 96.5858 7.15400  -2
  -6  13   6 96.5858 7.15400   1
  -2  13  -5 163.543 8.07606  -2
  -6 -13   5 163.543 8.07606   1
  -6 -13   4 1591.72 14.4924   1
   6 -13  -3 269.551 5.48269   1
  -6 -13   2 289.706 5.46227   1
   5  13   1 677.764 8.88448  -2
   6 -13  -1 677.764 8.88448   1
  -6 -13   0 207.645 8.99864  -2
  -6  13   0 207.645 8.99864   1
  -6 -13  -1 319.037 12.9580   1
   7  13  -1 531.697 18.9461  -2
   6 -13   1 531.697 18.9461   1
  -6 -13  -2 605.385 12.2158   1
   6 -13   3 371.446 10.7930   1
   6 -13   4 615.679 11.8483   1
 -10  13   5 72.6220 10.1630  -2
  -6 -13  -5 72.6220 10.1630   1
  11 -13  -6 44.5137 10.5678  -2
   6  13   6 44.5137 10.5678   1
   6  13   7-0.89844 6.15488   1
  -6  14   8 5.65476 6.95526   1
   1 -14  -8 12.6709 24.1900  -2
  -6  14   8 12.6709 24.1900   1
  -6  14   7 2.58197 11.4670   1
   0 -14  -7 57.4802 8.37481  -2
  -6  14   7 57.4802 8.37481   1
   1  14   6 52.4937 8.36804  -2
   6 -14  -6 52.4937 8.36804   1
   2  14   5 332.198 10.1575  -2
   6 -14  -5 332.198 10.1575   1
   6 -14  -4 138.318 7.93077   1
  -6 -14   3 59.3388 5.71696   1
  -6 -14   2 6.55473 4.36157   1
   5  14   1 66.5271 6.34088  -2
   6 -14  -1 66.5271 6.34088   1
   6  14   0 2341.23 17.6166  -2
   6 -14   0 2341.23 17.6166   1
   6 -14   1 30.6809 13.9603   1
   7  14  -1 37.4864 10.1780  -2
   6 -14   1 37.4864 10.1780   1
  -6  14  -2 254.986 10.2830   1
   6 -14   3 50.9079 8.34994   1
   6 -14   4 27.1024 10.0421   1
   9  14  -4 42.1873 16.0507  -2
   6 -14   4 42.1873 16.0507   1
  10  14  -5-12.1203 9.21027  -2
   6 -14   5-12.1203 9.21027   1
 -11  14   6 9.63349 9.75542  -2
  -6 -14  -6 9.63349 9.75542   1
   6  14   7 55.5615 6.40177   1
  -6  15   8 5.58416 8.87197   1
  -6  15   7 39.3887 11.1278   1
   0 -15  -7 58.5839 10.5988  -2
  -6  15   7 58.5839 10.5988   1
   1  15   6 16.3366 9.81605  -2
   6 -15  -6 16.3366 9.81605   1
  -2 -15  -5 633.893 11.5133  -2
  -6  15   5 633.893 11.5133   1
  -6 -15   4 121.199 8.15584   1
   6 -15  -3 162.604 9.00871   1
  -6 -15   2 129.862 5.07117   1
  -6 -15   1-2.88887 12.2255   1
  -5  15  -1 321.387 9.57467  -2
  -6 -15   1 321.387 9.57467   1
   6  15   0 139.704 8.18856  -2
   6 -15   0 139.704 8.18856   1
  -7 -15   1 402.489 12.7907  -2
  -6  15  -1 402.489 12.7907   1
  -6  15  -2 516.338 11.7104   1
   6 -15   3 19.7165 8.02884   1
   6 -15   4 26.5594 9.75985   1
   9  15  -4 277.146 17.8421  -2
   6 -15   4 277.146 17.8421   1
 -10  15   5 179.743 16.7722  -2
  -6 -15  -5 179.743 16.7722   1
 -11  15   6 31.2354 7.53258  -2
  -6 -15  -6 31.2354 7.53258   1
  -6  16   8 4.07786 7.99180   1
  -6  16   7-5.19508 9.35928   1
   0 -16  -7 13.6842 9.47689  -2
  -6  16   7 13.6842 9.47689   1
  -1 -16  -6 80.8065 9.90370  -2
  -6  16   6 80.8065 9.90370   1
  -2  16  -5 209.957 9.33971  -2
  -6 -16   5 209.957 9.33971   1
  -6  16   4-1.80842 7.19101   1
   6 -16  -3 61.5486 9.56419   1
  -6 -16   2 131.045 5.85834   1
   5  16   1 284.246 9.32916  -2
   6 -16  -1 284.246 9.32916   1
   6  16   0 806.811 11.1940  -2
   6 -16   0 806.811 11.1940   1
  -7 -16   1 64.5234 9.40780  -2
  -6  16  -1 64.5234 9.40780   1
  -6 -16  -2 116.316 11.7192   1
   6 -16   3 109.030 11.2622   1
  -6 -16  -4 76.0798 9.11402   1
 -10  16   5 247.796 17.3268  -2
  -6 -16  -5 247.796 17.3268   1
 -11  16   6 50.3268 8.59384  -2
  -6 -16  -6 50.3268 8.59384   1
   0 -17  -7 105.602 7.85537  -2
  -6  17   7 105.602 7.85537   1
   1  17   6 106.041 9.59545  -2
   6 -17  -6 106.041 9.59545   1
  -2  17  -5 155.184 9.20919  -2
  -6 -17   5 155.184 9.20919   1
   6 -17  -4 257.890 7.19932   1
  -6  17   3 66.4860 7.64950   1
   6 -17  -2 74.3194 7.04211   1
  -5  17  -1 92.0690 6.67081  -2
  -6 -17   1 92.0690 6.67081   1
  -6  17   0 234.824 7.70053  -2
  -6 -17   0 234.824 7.70053   1
   7  17  -1 41.5677 7.84146  -2
   6 -17   1 41.5677 7.84146   1
  -6 -17  -2 58.4049 11.5779   1
   6 -17   3-0.32641 9.45634   1
  -6 -17  -4 74.9882 12.1871   1
   9  17  -4 187.737 15.8788  -2
   6 -17   4 187.737 15.8788   1
 -10  17   5 19.6066 8.86596  -2
  -6 -17  -5 19.6066 8.86596   1
 -11  17   6 53.9195 7.52296  -2
  -6 -17  -6 53.9195 7.52296   1
   0 -18  -7 37.3275 7.96559  -2
  -6  18   7 37.3275 7.96559   1
  -1 -18  -6 20.2701 7.01824  -2
  -6  18   6 20.2701 7.01824   1
   2  18   5 48.0341 8.03944  -2
   6 -18  -5 48.0341 8.03944   1
  -6  18   4 168.515 6.77310   1
   6 -18  -3 79.8657 7.36347   1
  -6 -18   2 6.36656 8.04692   1
   4  18   2 2.70558 15.7098  -2
   6 -18  -2 2.70558 15.7098   1
   5  18   1 95.0973 7.22696  -2
   6 -18  -1 95.0973 7.22696   1
  -6 -18   0 517.998 9.31588  -2
  -6  18   0 517.998 9.31588   1
   7  18  -1 63.9173 7.72594  -2
   6 -18   1 63.9173 7.72594   1
   6 -18   2 31.6267 7.82915   1
   6 -18   3 23.2572 12.0111   1
   6 -18   4 10.2138 7.56104   1
   9  18  -4 83.3096 13.7787  -2
   6 -18   4 83.3096 13.7787   1
 -10  18   5 205.665 14.5160  -2
  -6 -18  -5 205.665 14.5160   1
  -1 -19  -6 44.5964 5.69487  -2
  -6  19   6 44.5964 5.69487   1
   2  19   5 8.13371 7.99097  -2
   6 -19  -5 8.13371 7.99097   1
  -6  19   4 557.976 8.24480   1
  -6  19   3 302.389 8.26868   1
  -6 -19   2 141.771 7.81527   1
   4  19   2 132.714 11.0657  -2
   6 -19  -2 132.714 11.0657   1
  -6  19   1 44.8723 23.5918   1
   5  19   1 165.824 8.45284  -2
   6 -19  -1 165.824 8.45284   1
  -6 -19   0-2.53856 5.31331  -2
  -6  19   0-2.53856 5.31331   1
  -7  19   1 113.709 7.50579  -2
  -6 -19  -1 113.709 7.50579   1
  -6 -19  -2-3.24380 8.36422   1
  -6 -19  -3 62.7744 6.13080   1
   6 -19   4 191.505 9.06557   1
 -10  19   5 83.9795 8.61548  -2
  -6 -19  -5 83.9795 8.61548   1
  -1 -20  -6 30.4305 5.50070  -2
  -6  20   6 30.4305 5.50070   1
  -2 -20  -5 37.3748 9.72127  -2
  -6  20   5 37.3748 9.72127   1
  -6  20   4 142.065 6.73312   1
   6 -20  -3 307.127 8.37194   1
  -6 -20   2 296.360 9.58594   1
   4  20   2 285.006 11.3415  -2
   6 -20  -2 285.006 11.3415   1
   5  20   1 141.165 7.98546  -2
   6 -20  -1 141.165 7.98546   1
   6  20   0 98.8351 7.57832  -2
   6 -20   0 98.8351 7.57832   1
   7  20  -1 39.2546 10.7337  -2
   6 -20   1 39.2546 10.7337   1
  -6 -20  -2 8.62505 5.35848   1
  -6 -20  -3 85.6512 6.64377   1
   6 -20   4 238.533 8.27930   1
  -2 -21  -5 22.9973 6.73988  -2
  -6  21   5 22.9973 6.73988   1
  -6  21   4 46.8022 6.58995   1
  -6 -21   3 72.8081 6.40781   1
  -6 -21   2 7.60545 5.88555   1
  -5 -21  -1 64.4875 7.89900  -2
  -6  21   1 64.4875 7.89900   1
   6  21   0 34.4084 7.65070  -2
   6 -21   0 34.4084 7.65070   1
   7  21  -1 94.9842 8.35193  -2
   6 -21   1 94.9842 8.35193   1
  -6 -21  -2-3.78650 7.18627   1
  -6 -21  -3-0.21294 8.80370   1
   6 -22  -4 70.9645 5.99498   1
   6 -22  -3 88.7819 6.65667   1
  -6  22   2 3.75099 6.41311   1
   5  22   1 36.6065 7.99028  -2
   6 -22  -1 36.6065 7.99028   1
   6  22   0 11.9166 10.1244  -2
   6 -22   0 11.9166 10.1244   1
   7  22  -1 29.4518 12.9052  -2
   6 -22   1 29.4518 12.9052   1
  -6 -22  -2 1.40670 6.06081   1
  -6 -22  -3 142.036 9.23634   1
  -6  23   3 262.391 6.81099   1
   6 -23  -2 18.9400 5.54299   1
  -5 -23  -1-1.06562 5.68618  -2
  -6  23   1-1.06562 5.68618   1
   6  23   0-2.22181 10.9298  -2
   6 -23   0-2.22181 10.9298   1
   7  23  -1-1.69253 10.3060  -2
   6 -23   1-1.69253 10.3060   1
  -5 -24  -1 88.2339 6.87995  -2
  -6  24   1 88.2339 6.87995   1
  -6 -24   0 58.5819 10.4553  -2
  -6  24   0 58.5819 10.4553   1
   1   0 -10 102.993 26.0245  -2
  -7   0  10 102.993 26.0245   1
  -7   0   8 57.6201 7.86940   1
   0   0  -8 102.881 27.2948  -2
  -7   0   8 102.881 27.2948   1
  -2   0  -6 12.0844 6.07687  -2
  -7   0   6 12.0844 6.07687   1
  -7   0   4 3318.01 13.0678   1
  -7   0   2 809.140 7.83910   1
  -7   0   0 292.165 15.5266  -2
  -7   0   0 292.165 15.5266   1
  -7   0  -2 1064.86 14.8585   1
   7   0   4 0.39146 7.54400   1
  12   0  -6 108.346 11.2479  -2
   7   0   6 108.346 11.2479   1
   7   0   8-2.27888 7.64323   1
   1  -1 -10 15.9352 19.4074  -2
  -7   1  10 15.9352 19.4074   1
  -7   1   9 2.64970 6.74455   1
  -7   1   8 1.44646 5.13396   1
   0  -1  -8 23.0362 26.7356  -2
  -7   1   8 23.0362 26.7356   1
  -7   1   7 58.0650 8.13054   1
  -1   1  -7 167.423 7.76894  -2
  -7  -1   7 167.423 7.76894   1
  -2  -1  -6 1016.89 11.6247  -2
  -7   1   6 1016.89 11.6247   1
  -3   1  -5 150.070 5.03381  -2
  -7  -1   5 150.070 5.03381   1
  -7   1   4 1167.72 7.16532   1
  -7   1   3 1091.68 6.99448   1
  -7  -1   2 13347.4 19.5466   1
  -7  -1   1 23.9375 4.51635   1
  -7  -1   0 742.653 12.9073  -2
  -7   1   0 742.653 12.9073   1
  -7  -1  -1 948.228 12.5252   1
  -8  -1   1 965.078 29.8776  -2
  -7   1  -1 965.078 29.8776   1
  -7  -1  -2 452.526 7.97024   1
  -7  -1  -3-0.02493 6.26269   1
  -7  -1  -4 298.086 7.06162   1
  11  -1  -5 277.655 10.0564  -2
   7   1   5 277.655 10.0564   1
  12  -1  -6 158.574 9.21826  -2
   7   1   6 158.574 9.21826   1
   7   1   7 12.5813 6.00670   1
   7   1   8 4.86921 6.12306   1
   1  -2 -10 65.5269 10.6389  -2
  -7   2  10 65.5269 10.6389   1
  -7  -2   9 11.9661 7.19338   1
   0   2  -9 50.0105 27.4933  -2
  -7  -2   9 50.0105 27.4933   1
  -7   2   8 1.50621 5.81171   1
   0  -2  -8 74.8451 15.2629  -2
  -7   2   8 74.8451 15.2629   1
  -7   2   7 125.183 9.08225   1
  -1   2  -7 575.766 15.4158  -2
  -7  -2   7 575.766 15.4158   1
  -2  -2  -6 192.788 9.07749  -2
  -7   2   6 192.788 9.07749   1
  -3   2  -5 37.0840 3.95344  -2
  -7  -2   5 37.0840 3.95344   1
  -7   2   4 7.87408 3.75966   1
  -7  -2   3 3169.51 9.86526   1
  -7  -2   2 267.011 5.25824   1
  -7   2   1 308.107 5.25258   1
  -7  -2   0 132.494 6.90915  -2
  -7   2   0 132.494 6.90915   1
  -7  -2  -1 1023.65 13.4037   1
  -7  -2  -2 531.481 8.53189   1
  -7  -2  -3 1082.18 12.2375   1
   7  -2   4 121.206 5.63577   1
  11  -2  -5 71.0780 7.76861  -2
   7   2   5 71.0780 7.76861   1
  12  -2  -6 100.623 8.51210  -2
   7   2   6 100.623 8.51210   1
   7  -2   7 62.4243 7.09663   1
   7   2   8 3.88061 6.08665   1
   1  -3 -10 13.7018 10.1465  -2
  -7   3  10 13.7018 10.1465   1
  -7   3   9 2.77389 7.19756   1
   0   3  -9-6.72846 31.4036  -2
  -7  -3   9-6.72846 31.4036   1
  -7   3   8 38.6127 5.66417   1
   0   3  -8 53.7444 26.7458  -2
  -7  -3   8 53.7444 26.7458   1
  -7   3   7 17.3733 8.45381   1
  -1   3  -7 385.058 12.0707  -2
  -7  -3   7 385.058 12.0707   1
  -2  -3  -6 70.2741 5.44639  -2
  -7   3   6 70.2741 5.44639   1
  -3  -3  -5 93.7299 4.71676  -2
  -7   3   5 93.7299 4.71676   1
  -7   3   4 425.748 4.65929   1
  -7   3   3-2.95305 3.10119   1
  -7   3   2 11470.1 19.9795   1
  -7   3   1 137.093 4.73118   1
  -6   3  -1 136.840 13.3873  -2
  -7  -3   1 136.840 13.3873   1
  -7  -3   0 334.018 11.1741  -2
  -7   3   0 334.018 11.1741   1
  -7  -3  -1 237.379 8.89685   1
   7  -3   2 103.302 5.99866   1
  -7  -3  -3 180.559 7.85323   1
   7  -3   4-3.35239 4.56646   1
  11   3  -5 543.495 12.2113  -2
   7  -3   5 543.495 12.2113   1
  12   3  -6 105.414 7.76557  -2
   7  -3   6 105.414 7.76557   1
   7   3   7 5.26635 5.84271   1
   7   3   8-0.92465 4.10066   1
   1  -4 -10 432.033 74.0955  -2
  -7   4  10 432.033 74.0955   1
  -7   4   9 34.4139 5.70647   1
   0   4  -9 166.830 42.0110  -2
  -7  -4   9 166.830 42.0110   1
  -7   4   8 3.62227 5.83876   1
   0   4  -8-3.50094 15.1150  -2
  -7  -4   8-3.50094 15.1150   1
  -7   4   7 478.365 12.3528   1
  -1   4  -7 606.101 10.4682  -2
  -7  -4   7 606.101 10.4682   1
  -2   4  -6 408.284 9.02430  -2
  -7  -4   6 408.284 9.02430   1
  -3  -4  -5 767.176 10.1272  -2
  -7   4   5 767.176 10.1272   1
  -7  -4   4 1748.10 7.65384   1
  -7   4   3 139.988 3.31882   1
  -7  -4   2 2.03939 4.40649   1
  -7  -4   1 2349.28 13.6584   1
  -6   4  -1 4126.81 28.2325  -2
  -7  -4   1 4126.81 28.2325   1
  -7  -4   0 406.506 8.97820  -2
  -7   4   0 406.506 8.97820   1
  -7   4  -1 155.292 8.68434   1
  -8   4   1 197.029 30.0582  -2
  -7  -4  -1 197.029 30.0582   1
   7  -4   2 145.408 6.45136   1
  -7  -4  -3 75.5321 5.90499   1
   7   4   4-1.68401 4.65420   1
 -11   4   5 670.736 9.08096  -2
  -7  -4  -5 670.736 9.08096   1
  12   4  -6 52.9354 7.74585  -2
   7  -4   6 52.9354 7.74585   1
   7   4   7 2.38699 5.72184   1
   7   4   8 0.42411 4.86113   1
   1   5 -10 523.598 117.624  -2
  -7  -5  10 523.598 117.624   1
  -7   5   9 29.5357 5.71852   1
  -7   5   8 12.9552 6.26612   1
   0   5  -8 193.105 20.4124  -2
  -7  -5   8 193.105 20.4124   1
  -7   5   7 74.6956 9.14177   1
  -1  -5  -7 110.016 6.85224  -2
  -7   5   7 110.016 6.85224   1
  -2  -5  -6 621.662 10.0940  -2
  -7   5   6 621.662 10.0940   1
  -3   5  -5 577.351 9.06024  -2
  -7  -5   5 577.351 9.06024   1
  -7   5   4 194.620 4.15335   1
  -7   5   3 1687.24 6.83988   1
  -7   5   2 5553.67 14.4048   1
  -7   5   1 1650.93 12.0333   1
  -6  -5  -1 1646.80 19.3382  -2
  -7   5   1 1646.80 19.3382   1
  -7   5   0 1692.40 14.1376  -2
  -7  -5   0 1692.40 14.1376   1
  -7  -5  -1 195.252 8.84768   1
  -7   5  -2 14.6067 4.71491   1
   7  -5   3 94.6470 5.62728   1
   7  -5   4 178.194 5.61125   1
  11   5  -5 162.885 7.22723  -2
   7  -5   5 162.885 7.22723   1
  12   5  -6 146.538 9.15158  -2
   7  -5   6 146.538 9.15158   1
   7   5   7 15.3018 5.75853   1
  -7   5  -8 2.30778 5.31691   1
   1  -6 -10 75.1900 22.6453  -2
  -7   6  10 75.1900 22.6453   1
  -7   6   9 80.4760 6.23958   1
  -7   6   8 11.3028 6.62760   1
   0   6  -8 80.4161 17.6251  -2
  -7  -6   8 80.4161 17.6251   1
  -7   6   7 235.497 12.2667   1
  -1  -6  -7 427.570 7.90753  -2
  -7   6   7 427.570 7.90753   1
  -2   6  -6 270.098 9.18677  -2
  -7  -6   6 270.098 9.18677   1
  -3   6  -5 422.391 7.06571  -2
  -7  -6   5 422.391 7.06571   1
  -7  -6   4 345.419 4.50551   1
  -7   6   3 1661.32 7.25626   1
  -7  -6   2 96.4415 3.99281   1
  -7  -6   1 1576.09 17.7015   1
  -6  -6  -1 1593.55 12.8443  -2
  -7   6   1 1593.55 12.8443   1
  -7  -6   0 101.158 5.97914  -2
  -7   6   0 101.158 5.97914   1
  -7  -6  -1 2803.90 21.3591   1
  -8  -6   1 3039.76 27.2345  -2
  -7   6  -1 3039.76 27.2345   1
  -7  -6  -2 281.598 7.73532   1
  -7  -6  -3 780.855 7.54798   1
   7  -6   4 17.2807 5.16161   1
  11   6  -5 128.509 8.27394  -2
   7  -6   5 128.509 8.27394   1
  12  -6  -6 252.259 11.2351  -2
   7   6   6 252.259 11.2351   1
   7   6   7-3.35941 7.06940   1
  -7  -6  -8 63.5512 5.05546   1
   1  -7 -10-23.8432 22.9400  -2
  -7   7  10-23.8432 22.9400   1
  -7   7   9 4.47511 5.73938   1
   0  -7  -9 147.213 121.057  -2
  -7   7   9 147.213 121.057   1
  -7   7   8 66.5704 7.67745   1
   0  -7  -8 206.027 18.7913  -2
  -7   7   8 206.027 18.7913   1
  -7  -7   7 238.088 11.5523   1
  -1  -7  -7 317.433 8.95962  -2
  -7   7   7 317.433 8.95962   1
  -2  -7  -6 881.154 12.3787  -2
  -7   7   6 881.154 12.3787   1
  -3   7  -5 350.073 7.11703  -2
  -7  -7   5 350.073 7.11703   1
  -7   7   4 45.1273 3.31986   1
  -7   7   3 21.7039 3.06717   1
  -7   7   2 1122.19 6.39005   1
  -7  -7   1 44.8432 7.87685   1
  -6  -7  -1 347.146 8.76333  -2
  -7   7   1 347.146 8.76333   1
  -7  -7   0 661.553 9.03319  -2
  -7   7   0 661.553 9.03319   1
  -7   7  -1 311.828 10.4252   1
  -8  -7   1 503.982 15.5836  -2
  -7   7  -1 503.982 15.5836   1
  -7  -7  -2 683.779 13.1268   1
  -7  -7  -3 1105.38 8.83214   1
   7  -7   4 8.99852 5.15323   1
  11   7  -5 475.387 10.3422  -2
   7  -7   5 475.387 10.3422   1
  12   7  -6 205.164 8.57594  -2
   7  -7   6 205.164 8.57594   1
   7   7   7 70.8053 8.76460   1
   7   7   8-0.10038 4.54024   1
   1  -8 -10 118.848 27.8786  -2
  -7   8  10 118.848 27.8786   1
  -7   8   9 16.0385 5.61581   1
   0   8  -9 238.885 92.2894  -2
  -7  -8   9 238.885 92.2894   1
  -7   8   8 96.3317 7.92866   1
   0   8  -8 105.352 23.0343  -2
  -7  -8   8 105.352 23.0343   1
  -7   8   7 19.7762 13.7377   1
  -1   8  -7 83.0819 10.0954  -2
  -7  -8   7 83.0819 10.0954   1
  -2  -8  -6 435.380 11.6217  -2
  -7   8   6 435.380 11.6217   1
  -3  -8  -5 754.712 9.89193  -2
  -7   8   5 754.712 9.89193   1
  -7   8   4 237.184 4.01224   1
  -7  -8   3 8.16853 3.11779   1
  -7  -8   2 1.89641 3.07574   1
  -7   8   1 875.753 32.8829   1
  -6   8  -1 3224.04 33.3952  -2
  -7  -8   1 3224.04 33.3952   1
  -7  -8   0 50.8202 5.65593  -2
  -7   8   0 50.8202 5.65593   1
  -7   8  -1 70.2345 9.66477   1
  -8   8   1 140.458 7.52932  -2
  -7  -8  -1 140.458 7.52932   1
  -7   8  -2 13.5482 7.45804   1
  -7   8  -3 353.766 7.10915   1
   7  -8   4 10.9585 4.51261   1
  11   8  -5 390.801 10.4631  -2
   7  -8   5 390.801 10.4631   1
 -12   8   6 261.293 10.9557  -2
  -7  -8  -6 261.293 10.9557   1
   7   8   7 59.4176 6.64467   1
  13   8  -7 54.1093 17.3945  -2
   7  -8   7 54.1093 17.3945   1
  -7   9   9 46.6641 5.65539   1
   0  -9  -9 122.991 75.0056  -2
  -7   9   9 122.991 75.0056   1
  -7   9   8 41.9329 8.91471   1
   0  -9  -8 313.234 25.3663  -2
  -7   9   8 313.234 25.3663   1
  -7   9   7 5.80340 12.7923   1
  -1  -9  -7 61.2135 10.4293  -2
  -7   9   7 61.2135 10.4293   1
  -2  -9  -6 237.274 8.21963  -2
  -7   9   6 237.274 8.21963   1
  -3   9  -5 874.519 13.3454  -2
  -7  -9   5 874.519 13.3454   1
  -7   9   4 22.8982 3.56624   1
  -7  -9   3 0.37975 2.90974   1
  -7  -9   2-2.76643 3.41594   1
  -7  -9   1 1173.09 13.0218   1
  -6  -9  -1 1158.36 23.2704  -2
  -7   9   1 1158.36 23.2704   1
  -7   9   0 14.4466 5.61093  -2
  -7  -9   0 14.4466 5.61093   1
   7  -9   1 63.7517 9.08821   1
  -8   9   1 120.844 9.61993  -2
  -7  -9  -1 120.844 9.61993   1
   7   9   2 968.260 8.63925   1
  -7   9  -3 3.89691 5.61041   1
   7  -9   4 741.992 7.59940   1
 -11   9   5 81.5020 8.71821  -2
  -7  -9  -5 81.5020 8.71821   1
 -12   9   6 198.418 10.0263  -2
  -7  -9  -6 198.418 10.0263   1
   7   9   7 45.7689 7.61595   1
  13  -9  -7 39.2018 16.1625  -2
   7   9   7 39.2018 16.1625   1
  -7  10   9 7.45203 5.09974   1
  -7  10   8 4.55366 8.26817   1
   0 -10  -8 163.880 24.8272  -2
  -7  10   8 163.880 24.8272   1
  -1 -10  -7 42.4762 7.83370  -2
  -7  10   7 42.4762 7.83370   1
  -2 -10  -6 12.4219 6.98566  -2
  -7  10   6 12.4219 6.98566   1
  -3 -10  -5 1878.11 12.2843  -2
  -7  10   5 1878.11 12.2843   1
  -7 -10   4 217.287 4.88672   1
  -7 -10   3 49.2608 3.96152   1
  -7 -10   2 99.3173 4.79572   1
  -7  10   1 102.732 10.5220   1
  -6 -10  -1 248.282 9.33280  -2
  -7  10   1 248.282 9.33280   1
  -7 -10   0 1082.37 17.1705  -2
  -7  10   0 1082.37 17.1705   1
   7 -10   1 866.221 15.8612   1
  -8 -10   1 888.210 29.6320  -2
  -7  10  -1 888.210 29.6320   1
   7  10   2 769.878 8.41022   1
  -7  10  -3 5.93530 6.21123   1
   7 -10   4 144.834 6.41970   1
 -11  10   5 95.9137 9.24396  -2
  -7 -10  -5 95.9137 9.24396   1
  12 -10  -6 131.916 10.0662  -2
   7  10   6 131.916 10.0662   1
   7  10   7 32.6300 7.56217   1
  -7  11   9 19.9640 8.27393   1
  -7  11   8 21.5074 7.85330   1
   0 -11  -8 14.4697 23.5273  -2
  -7  11   8 14.4697 23.5273   1
  -1 -11  -7 229.724 7.94627  -2
  -7  11   7 229.724 7.94627   1
  -2 -11  -6 270.211 10.4477  -2
  -7  11   6 270.211 10.4477   1
  -3 -11  -5 494.372 11.7228  -2
  -7  11   5 494.372 11.7228   1
  -7 -11   4 821.652 9.38836   1
   7 -11  -3 146.669 5.04531   1
  -7 -11   2 44.5604 4.63334   1
  -7 -11   1 47.5331 6.31300   1
  -6  11  -1 598.227 17.0677  -2
  -7 -11   1 598.227 17.0677   1
  -7  11   0 4.81213 6.57693  -2
  -7 -11   0 4.81213 6.57693   1
  -7  11  -1 186.592 17.0415   1
  -7  11  -2 164.006 10.8029   1
   7 -11   3-1.11709 6.50663   1
  -7 -11  -4 6.35623 6.06248   1
 -11  11   5 699.960 23.3349  -2
  -7 -11  -5 699.960 23.3349   1
 -12  11   6 139.515 15.4461  -2
  -7 -11  -6 139.515 15.4461   1
   7  11   7 144.873 7.81068   1
  -7  12   9 24.8376 8.12701   1
  -7  12   8 6.07047 6.22905   1
   0 -12  -8 30.4224 23.5346  -2
  -7  12   8 30.4224 23.5346   1
  -1 -12  -7 314.111 9.69765  -2
  -7  12   7 314.111 9.69765   1
  -2 -12  -6 486.622 11.9740  -2
  -7  12   6 486.622 11.9740   1
  -3 -12  -5 170.956 8.52746  -2
  -7  12   5 170.956 8.52746   1
  -7 -12   4 904.249 9.33893   1
   7 -12  -3 20.7975 4.57538   1
  -7 -12   2 125.614 4.84708   1
  -7 -12   1 31.5791 6.69350   1
  -6  12  -1 146.127 7.68512  -2
  -7 -12   1 146.127 7.68512   1
  -7  12   0 58.4423 7.83923  -2
  -7 -12   0 58.4423 7.83923   1
  -8  12   1 219.753 11.2025  -2
  -7 -12  -1 219.753 11.2025   1
  -7  12  -2 84.9343 9.78384   1
   7 -12   3 617.506 12.4017   1
   7 -12   4 341.206 10.1588   1
 -11  12   5 229.248 18.7870  -2
  -7 -12  -5 229.248 18.7870   1
 -12  12   6 54.3617 13.8609  -2
  -7 -12  -6 54.3617 13.8609   1
   7  12   7 95.0707 6.93164   1
  -7  13   9 28.9585 5.47389   1
  -7  13   8 3.06053 5.89429   1
   0 -13  -8 151.377 29.3646  -2
  -7  13   8 151.377 29.3646   1
  -1 -13  -7 25.0458 6.87245  -2
  -7  13   7 25.0458 6.87245   1
  -2 -13  -6 97.9582 8.92742  -2
  -7  13   6 97.9582 8.92742   1
  -3 -13  -5 93.1262 8.71101  -2
  -7  13   5 93.1262 8.71101   1
  -7 -13   4 965.014 12.1737   1
  -7 -13   3 132.155 5.23362   1
   7 -13  -2 184.195 4.99572   1
   7 -13  -1 317.380 10.6278   1
  -6  13  -1 542.291 8.31248  -2
  -7 -13   1 542.291 8.31248   1
  -7 -13   0 1085.19 14.8250  -2
  -7  13   0 1085.19 14.8250   1
  -8 -13   1 84.8289 10.2836  -2
  -7  13  -1 84.8289 10.2836   1
  -7  13  -2 12.1395 9.54579   1
   7 -13   3 6.59517 8.05770   1
   7 -13   4-1.96156 7.22900   1
 -11  13   5 5.91706 15.8996  -2
  -7 -13  -5 5.91706 15.8996   1
 -12  13   6 16.4795 9.52640  -2
  -7 -13  -6 16.4795 9.52640   1
  -7  14   8 93.5287 6.10978   1
   0 -14  -8 168.550 44.9862  -2
  -7  14   8 168.550 44.9862   1
  -1 -14  -7 93.2721 6.95357  -2
  -7  14   7 93.2721 6.95357   1
  -2 -14  -6 12.4234 9.89832  -2
  -7  14   6 12.4234 9.89832   1
  -3  14  -5 1491.82 14.7848  -2
  -7 -14   5 1491.82 14.7848   1
  -7 -14   4 476.626 10.2772   1
  -7 -14   3 59.2738 4.97685   1
  -7 -14   2 382.612 5.59182   1
   6  14   1 67.4028 5.84683  -2
   7 -14  -1 67.4028 5.84683   1
  -7 -14   0 1077.78 12.7212  -2
  -7  14   0 1077.78 12.7212   1
   7 -14   1 4.43557 14.0547   1
  -8  14   1 21.4120 12.7680  -2
  -7 -14  -1 21.4120 12.7680   1
  -7 -14  -2 41.2200 10.1969   1
   7 -14   3 88.4957 8.76426   1
  -7 -14  -4 300.054 9.76204   1
 -11  14   5 70.4216 15.8715  -2
  -7 -14  -5 70.4216 15.8715   1
  12 -14  -6 5.75667 8.56231  -2
   7  14   6 5.75667 8.56231   1
  -7  15   8 5.30607 6.04998   1
  -7  15   7-7.54578 10.9862   1
  -1 -15  -7 14.7058 8.36204  -2
  -7  15   7 14.7058 8.36204   1
  -2 -15  -6 107.993 10.3403  -2
  -7  15   6 107.993 10.3403   1
  -3 -15  -5 244.041 9.68891  -2
  -7  15   5 244.041 9.68891   1
  -7 -15   4 45.0887 6.94310   1
  -4 -15  -4 347.170 20.4413  -2
  -7  15   4 347.170 20.4413   1
  -7 -15   3 491.069 7.11865   1
  -7 -15   2 480.625 6.49391   1
  -7  15   1 161.544 27.5743   1
  -6  15  -1 328.862 8.42567  -2
  -7 -15   1 328.862 8.42567   1
  -7  15   0 258.799 9.45561  -2
  -7 -15   0 258.799 9.45561   1
   7 -15   1 7.43470 11.7791   1
   8  15  -1 7.42812 11.4712  -2
   7 -15   1 7.42812 11.4712   1
  -7 -15  -2 138.212 13.1087   1
   7 -15   3 107.975 8.81331   1
  -7 -15  -4 33.2143 8.61814   1
 -11  15   5 93.2762 15.3499  -2
  -7 -15  -5 93.2762 15.3499   1
  12 -15  -6 7.48437 6.16192  -2
   7  15   6 7.48437 6.16192   1
  -7  16   8 7.98305 5.28632   1
  -7  16   7-7.36396 9.71715   1
  -1 -16  -7-4.67143 9.38566  -2
  -7  16   7-4.67143 9.38566   1
  -2 -16  -6 73.4495 8.05489  -2
  -7  16   6 73.4495 8.05489   1
  -3 -16  -5 47.2693 9.72913  -2
  -7  16   5 47.2693 9.72913   1
  -7  16   4 616.692 9.90809   1
   7 -16  -3 7.28772 7.62533   1
  -7  16   2 162.234 5.09220   1
  -7  16   1 15.2337 11.6092   1
   6  16   1 38.8238 6.91909  -2
   7 -16  -1 38.8238 6.91909   1
   7  16   0 8.53590 6.49450  -2
   7 -16   0 8.53590 6.49450   1
  -8 -16   1 196.521 10.1989  -2
  -7  16  -1 196.521 10.1989   1
  -7 -16  -2 20.0969 8.63525   1
   7 -16   3 30.9717 9.88323   1
  -7 -16  -4 5.43965 7.82356   1
  11  16  -5 29.7428 8.74477  -2
   7 -16   5 29.7428 8.74477   1
 -12  16   6 1.09207 6.92763  -2
  -7 -16  -6 1.09207 6.92763   1
  -7  17   7 7.84769 8.64790   1
  -1 -17  -7-1.63971 8.39812  -2
  -7  17   7-1.63971 8.39812   1
  -2 -17  -6 39.1407 7.21083  -2
  -7  17   6 39.1407 7.21083   1
  -3 -17  -5 36.2431 9.00575  -2
  -7  17   5 36.2431 9.00575   1
  -7 -17   4 547.739 11.0378   1
  -4 -17  -4 825.163 23.3061  -2
  -7  17   4 825.163 23.3061   1
  -7  17   3 4.84708 7.40195   1
   7 -17  -2 7.50627 5.73297   1
  -6 -17  -1 35.2235 6.18987  -2
  -7  17   1 35.2235 6.18987   1
  -7 -17   0 9.90698 5.99500  -2
  -7  17   0 9.90698 5.99500   1
   7 -17   1 20.5845 14.7605   1
   8  17  -1 187.704 9.02915  -2
   7 -17   1 187.704 9.02915   1
  -7 -17  -2-3.60604 8.37183   1
   7 -17   3 123.850 13.6460   1
   7 -17   4 6.93268 7.43173   1
 -11  17   5 49.3552 12.1631  -2
  -7 -17  -5 49.3552 12.1631   1
  -1 -18  -7 27.1630 7.49808  -2
  -7  18   7 27.1630 7.49808   1
   2  18   6 6.77030 6.38882  -2
   7 -18  -6 6.77030 6.38882   1
  -3 -18  -5 127.910 11.2674  -2
  -7  18   5 127.910 11.2674   1
  -7 -18   4 529.438 9.47850   1
  -7  18   3 1.63470 6.14385   1
   7 -18  -2 63.1536 7.43934   1
   5  18   2 91.8064 16.6980  -2
   7 -18  -2 91.8064 16.6980   1
  -6 -18  -1 39.6635 6.22956  -2
  -7  18   1 39.6635 6.22956   1
  -7 -18   0 402.640 9.47059  -2
  -7  18   0 402.640 9.47059   1
   8  18  -1 198.038 8.98096  -2
   7 -18   1 198.038 8.98096   1
  -7 -18  -2 50.2701 8.74037   1
   7 -18   3 1.44121 10.9412   1
   7 -18   4-7.47492 5.49247   1
 -11  18   5 26.9422 6.37079  -2
  -7 -18  -5 26.9422 6.37079   1
  -2 -19  -6 93.0805 7.45064  -2
  -7  19   6 93.0805 7.45064   1
   3  19   5-2.90443 9.03989  -2
   7 -19  -5-2.90443 9.03989   1
  -7  19   4 8.64638 6.91617   1
  -7  19   3 119.442 5.86915   1
   7 -19  -2-4.49817 5.12312   1
  -6 -19  -1 177.845 11.2451  -2
  -7  19   1 177.845 11.2451   1
   7  19   0 20.7934 5.97893  -2
   7 -19   0 20.7934 5.97893   1
  -8  19   1 77.3229 8.97225  -2
  -7 -19  -1 77.3229 8.97225   1
  -7 -19  -2 0.61291 6.01016   1
  -7  19  -3 34.6769 4.68592   1
   7 -19   4 92.9903 5.88875   1
  -2 -20  -6 52.2150 6.34665  -2
  -7  20   6 52.2150 6.34665   1
  -3 -20  -5 48.8771 8.04854  -2
  -7  20   5 48.8771 8.04854   1
  -7  20   4 267.273 6.92859   1
  -7  20   3 359.922 7.70166   1
   7 -20  -2 11.8044 9.26838   1
   5  20   2 17.8513 9.39083  -2
   7 -20  -2 17.8513 9.39083   1
  -6 -20  -1 85.7503 8.40619  -2
  -7  20   1 85.7503 8.40619   1
  -7 -20   0 82.4313 7.71510  -2
  -7  20   0 82.4313 7.71510   1
   8  20  -1 68.0239 10.6032  -2
   7 -20   1 68.0239 10.6032   1
   7 -20   2 7.05275 5.74545   1
   7 -20   3 8.44506 4.55030   1
   7 -20   4 30.3524 7.27327   1
   3  21   5 53.4515 7.29425  -2
   7 -21  -5 53.4515 7.29425   1
  -7  21   4 284.869 7.72054   1
  -4 -21  -4 429.816 16.2962  -2
  -7  21   4 429.816 16.2962   1
  -7  21   3 192.062 7.85006   1
  -7  21   2 47.8081 6.89926   1
   6  21   1 146.440 7.93462  -2
   7 -21  -1 146.440 7.93462   1
   7  21   0 9.70586 9.84227  -2
   7 -21   0 9.70586 9.84227   1
  -8  21   1 29.1509 7.41230  -2
  -7 -21  -1 29.1509 7.41230   1
   7 -21   2 3.12313 6.43641   1
   7 -21   3 36.8605 5.86032   1
  -7  22   4 85.1781 5.40124   1
  -7  22   3 53.6916 5.91101   1
  -7  22   2 99.4350 6.56598   1
   6  22   1 36.2932 7.30231  -2
   7 -22  -1 36.2932 7.30231   1
   7  22   0 12.8164 11.9020  -2
   7 -22   0 12.8164 11.9020   1
   8  22  -1 68.9502 12.0992  -2
   7 -22   1 68.9502 12.0992   1
   7 -22   2 5.11055 4.43715   1
   7 -23  -3 104.858 9.44635   1
   7 -23  -2 1.38345 4.88212   1
  -6 -23  -1 27.0670 7.00242  -2
  -7  23   1 27.0670 7.00242   1
   7  23   0 9.29325 9.72334  -2
   7 -23   0 9.29325 9.72334   1
   0   0 -10 24.3340 45.1561  -2
  -8   0  10 24.3340 45.1561   1
  -8   0   8 15.9212 6.11923   1
  -3   0  -6 2196.34 19.5776  -2
  -8   0   6 2196.34 19.5776   1
  -8   0   4 42.5718 4.84962   1
  -8   0   2 232.716 6.25844   1
  -8   0   0 42.7268 6.67611  -2
  -8   0   0 42.7268 6.67611   1
  -8   0  -2 73.0760 17.5746   1
   8   0   4 172.049 9.76561   1
  13   0  -6 13.4823 9.61981  -2
   8   0   6 13.4823 9.61981   1
   8   0   8 22.7070 5.70589   1
   0   1 -10 14.0020 14.7579  -2
  -8  -1  10 14.0020 14.7579   1
  -8   1   9 3.92745 7.33897   1
  -8   1   8 54.1772 7.09460   1
  -8  -1   7 168.598 17.0278   1
  -2  -1  -7 1027.38 12.4149  -2
  -8   1   7 1027.38 12.4149   1
  -3  -1  -6 787.348 14.0638  -2
  -8   1   6 787.348 14.0638   1
  -4  -1  -5 217.239 6.37521  -2
  -8   1   5 217.239 6.37521   1
  -8   1   4 431.746 5.50146   1
  -8   1   3 506.337 5.83912   1
  -8   1   2 955.172 7.10307   1
  -8   1   1 19.9772 3.94782   1
  -8  -1   0 2167.27 13.1409  -2
  -8   1   0 2167.27 13.1409   1
  -8   1  -1 147.992 6.09669   1
  -9  -1   1 192.017 8.13725  -2
  -8   1  -1 192.017 8.13725   1
  -8  -1  -2 20.0411 5.88552   1
   8   1   3 297.942 7.36097   1
   8   1   4 86.2277 7.65902   1
  12   1  -5 246.745 11.1118  -2
   8  -1   5 246.745 11.1118   1
  13  -1  -6 269.761 10.6667  -2
   8   1   6 269.761 10.6667   1
   8   1   7 17.8080 6.15156   1
   8   1   8 16.6357 4.69232   1
   0  -2 -10 13.6198 11.6103  -2
  -8   2  10 13.6198 11.6103   1
  -8   2   9 7.08183 7.63073   1
  -8   2   8-0.61249 7.50449   1
  -8   2   7 240.120 10.7392   1
  -2  -2  -7 6397.37 29.2029  -2
  -8   2   7 6397.37 29.2029   1
  -3  -2  -6 449.902 12.9954  -2
  -8   2   6 449.902 12.9954   1
  -4  -2  -5 81.2683 4.67907  -2
  -8   2   5 81.2683 4.67907   1
  -8   2   4 206.279 5.06797   1
  -8   2   3 218.622 4.09631   1
  -8   2   2 29.8806 4.51748   1
  -8   2   1 2.37794 4.94173   1
  -7   2  -1 613.244 16.5288  -2
  -8  -2   1 613.244 16.5288   1
  -8  -2   0 477.951 9.86717  -2
  -8   2   0 477.951 9.86717   1
  -8  -2  -1 496.948 8.17789   1
  -9  -2   1 580.737 14.7685  -2
  -8   2  -1 580.737 14.7685   1
  -8  -2  -2 53.9154 6.56774   1
  -8  -2  -3 100.120 7.60379   1
   8  -2   4 32.7813 5.09011   1
  12  -2  -5 659.652 11.5289  -2
   8   2   5 659.652 11.5289   1
  13   2  -6 24.5690 7.62248  -2
   8  -2   6 24.5690 7.62248   1
   8  -2   7-0.81504 6.07591   1
   8   2   8 54.8806 5.83227   1
   0   3 -10 33.1947 20.1926  -2
  -8  -3  10 33.1947 20.1926   1
  -8   3   9 17.5277 6.32590   1
  -8   3   8 25.8133 6.09381   1
  -1  -3  -8 350.743 32.4307  -2
  -8   3   8 350.743 32.4307   1
  -8   3   7 101.055 8.81173   1
  -2   3  -7 197.017 8.65892  -2
  -8  -3   7 197.017 8.65892   1
  -3   3  -6 1130.42 10.3125  -2
  -8  -3   6 1130.42 10.3125   1
  -4  -3  -5 533.125 7.52939  -2
  -8   3   5 533.125 7.52939   1
  -8   3   4 1229.62 7.57443   1
  -8   3   3 18.5598 3.35591   1
  -8   3   2 972.686 6.87112   1
  -8   3   1 78.2963 5.23647   1
  -7   3  -1 242.967 9.52577  -2
  -8  -3   1 242.967 9.52577   1
  -8  -3   0 1332.50 9.75525  -2
  -8   3   0 1332.50 9.75525   1
  -8  -3  -1 29.7671 7.83442   1
  -9   3   1 183.809 9.60907  -2
  -8  -3  -1 183.809 9.60907   1
  -8  -3  -2 9.59968 5.89739   1
  -8  -3  -3 139.481 7.90040   1
   8  -3   4-3.84166 4.74864   1
  12  -3  -5 13.8662 7.62752  -2
   8   3   5 13.8662 7.62752   1
  13   3  -6 64.6372 7.91485  -2
   8  -3   6 64.6372 7.91485   1
   8  -3   7 4.55157 5.42152   1
  -8   4  10 12.2693 8.77606   1
   0   4 -10 337.831 78.4465  -2
  -8  -4  10 337.831 78.4465   1
  -8  -4   9 33.3567 7.85614   1
  -8   4   8-8.15449 5.91832   1
  -8  -4   7 65.4778 9.06913   1
  -2  -4  -7 339.602 10.8270  -2
  -8   4   7 339.602 10.8270   1
  -3   4  -6 2749.60 16.9355  -2
  -8  -4   6 2749.60 16.9355   1
  -4  -4  -5 1928.58 9.77677  -2
  -8   4   5 1928.58 9.77677   1
  -8   4   4 102.025 3.61061   1
  -8  -4   3 2630.15 8.57466   1
  -8  -4   2-0.71110 3.61159   1
  -8  -4   1 54.9101 4.72825   1
  -7   4  -1 145.216 12.1192  -2
  -8  -4   1 145.216 12.1192   1
  -8  -4   0 689.704 9.71900  -2
  -8   4   0 689.704 9.71900   1
  -8  -4  -1 426.189 11.1802   1
  -9  -4   1 422.920 19.2411  -2
  -8   4  -1 422.920 19.2411   1
  -8  -4  -2 23.3504 5.98766   1
   8  -4   3 46.3454 5.96209   1
  -8  -4  -4 9.87394 5.10733   1
 -12   4   5 107.233 7.01735  -2
  -8  -4  -5 107.233 7.01735   1
  13   4  -6 114.634 8.85590  -2
   8  -4   6 114.634 8.85590   1
   8   4   7 2.93518 5.32308   1
  -8  -4  -8 14.6552 7.83248   1
  -8   5  10 1.88702 7.75647   1
   0   5 -10-89.3661 58.4094  -2
  -8  -5  10-89.3661 58.4094   1
  -8   5   9 30.7713 7.32569   1
  -8   5   8-0.07730 6.28342   1
  -1  -5  -8 362.950 36.6857  -2
  -8   5   8 362.950 36.6857   1
  -8   5   7 4.66883 7.57670   1
  -2   5  -7 1196.18 12.0706  -2
  -8  -5   7 1196.18 12.0706   1
  -3   5  -6 4763.63 22.0675  -2
  -8  -5   6 4763.63 22.0675   1
  -4  -5  -5 208.699 6.43404  -2
  -8   5   5 208.699 6.43404   1
  -8   5   4 92.0032 3.61603   1
  -8   5   3 2626.09 8.23710   1
  -8  -5   2 149.669 4.44102   1
  -8   5   1 691.346 7.62942   1
  -7   5  -1 801.794 15.7649  -2
  -8  -5   1 801.794 15.7649   1
  -8  -5   0 34.2025 5.94304  -2
  -8   5   0 34.2025 5.94304   1
  -8  -5  -1 182.626 8.68283   1
  -9  -5   1 252.251 29.9315  -2
  -8   5  -1 252.251 29.9315   1
  -8   5  -2 772.585 10.4471   1
   8  -5   3 31.6600 5.45574   1
   8  -5   4 248.675 6.15906   1
  12   5  -5 71.1752 7.35319  -2
   8  -5   5 71.1752 7.35319   1
  13  -5  -6 99.7077 8.55325  -2
   8   5   6 99.7077 8.55325   1
   8  -5   7 53.0862 5.37916   1
  -8  -5  -8 1.62366 8.28858   1
   0  -6 -10-22.9554 38.5074  -2
  -8   6  10-22.9554 38.5074   1
  -8   6   9 15.3546 7.05030   1
  -8   6   8 107.128 7.17344   1
  -1   6  -8 259.160 75.3339  -2
  -8  -6   8 259.160 75.3339   1
  -8  -6   7 75.3055 8.09764   1
  -2   6  -7 424.687 8.84884  -2
  -8  -6   7 424.687 8.84884   1
  -3   6  -6 768.211 12.2545  -2
  -8  -6   6 768.211 12.2545   1
  -4  -6  -5 520.284 7.82827  -2
  -8   6   5 520.284 7.82827   1
  -8   6   4 523.322 4.76465   1
  -8   6   3 57.9057 3.48483   1
  -8   6   2 758.010 7.05529   1
  -8   6   1 594.737 7.11698   1
  -7  -6  -1 2263.89 30.1386  -2
  -8   6   1 2263.89 30.1386   1
  -8  -6   0 144.112 7.64520  -2
  -8   6   0 144.112 7.64520   1
  -8   6  -1 138.637 11.7880   1
  -9   6   1 164.504 9.90204  -2
  -8  -6  -1 164.504 9.90204   1
  -8  -6  -2 193.766 9.48245   1
  -8  -6  -3 9.83501 6.21007   1
  -8  -6  -4 7.90673 5.45338   1
 -12   6   5 73.9075 7.33927  -2
  -8  -6  -5 73.9075 7.33927   1
  13   6  -6 12.6745 8.50264  -2
   8  -6   6 12.6745 8.50264   1
   8   6   7 40.5359 5.78146   1
   0  -7 -10-0.54035 42.0953  -2
  -8   7  10-0.54035 42.0953   1
  -8   7   9 1.72336 6.97232   1
  -1   7  -9-59.7580 122.329  -2
  -8  -7   9-59.7580 122.329   1
  -8   7   8 9.83707 6.55672   1
  -1   7  -8 532.532 89.4338  -2
  -8  -7   8 532.532 89.4338   1
  -8   7   7 37.6536 7.68257   1
  -2  -7  -7 135.310 7.86829  -2
  -8   7   7 135.310 7.86829   1
  -3   7  -6 1459.27 16.3771  -2
  -8  -7   6 1459.27 16.3771   1
  -4  -7  -5 3817.43 13.3374  -2
  -8   7   5 3817.43 13.3374   1
  -8   7   4 35.6046 3.13169   1
  -5   7  -4-6.36312 60.4919  -2
  -8  -7   4-6.36312 60.4919   1
  -8  -7   3 508.708 4.92280   1
  -8  -7   2 12.0828 3.55489   1
  -8   7   1 282.921 10.2406   1
  -7  -7  -1 449.026 13.7133  -2
  -8   7   1 449.026 13.7133   1
  -8  -7   0 3151.64 18.0157  -2
  -8   7   0 3151.64 18.0157   1
  -8  -7  -1 680.466 15.6198   1
  -9   7   1 732.289 23.9093  -2
  -8  -7  -1 732.289 23.9093   1
  -8  -7  -2 259.040 8.58231   1
  -8  -7  -3 398.143 8.17274   1
   8   7   4 34.8055 5.47169   1
  12   7  -5 182.892 7.72456  -2
   8  -7   5 182.892 7.72456   1
  13  -7  -6 6.68795 9.49171  -2
   8   7   6 6.68795 9.49171   1
  -8  -7  -7 69.5479 5.64984   1
  -8   8   9 11.9113 5.38267   1
  -8   8   8 4.60124 6.45284   1
  -1  -8  -8 1356.81 152.046  -2
  -8   8   8 1356.81 152.046   1
  -8   8   7 4.22732 9.06752   1
  -2  -8  -7 76.0101 9.23551  -2
  -8   8   7 76.0101 9.23551   1
  -3  -8  -6 2108.44 18.6547  -2
  -8   8   6 2108.44 18.6547   1
  -4  -8  -5 2051.25 10.7712  -2
  -8   8   5 2051.25 10.7712   1
  -8   8   4 689.533 5.22734   1
  -8  -8   3 2992.85 9.51255   1
  -8  -8   2 11.1191 3.39598   1
  -8   8   1 91.0469 7.94450   1
  -7  -8  -1 141.701 8.15592  -2
  -8   8   1 141.701 8.15592   1
  -8  -8   0 384.096 8.46212  -2
  -8   8   0 384.096 8.46212   1
  -8   8  -1 160.662 8.17126   1
  -9  -8   1 180.089 13.9011  -2
  -8   8  -1 180.089 13.9011   1
  -8   8  -2 246.504 6.72277   1
   8  -8   3 1026.91 9.64929   1
   8  -8   4 248.224 7.30368   1
  12   8  -5 24.5025 7.29403  -2
   8  -8   5 24.5025 7.29403   1
  13   8  -6 28.5570 8.80650  -2
   8  -8   6 28.5570 8.80650   1
  -8   8  -7 11.6215 4.72599   1
  14  -8  -7 36.9720 15.6061  -2
   8   8   7 36.9720 15.6061   1
  -8   9   9 26.2372 5.45917   1
  -8   9   8 44.9694 6.71704   1
  -1   9  -8 277.587 92.8784  -2
  -8  -9   8 277.587 92.8784   1
  -8   9   7 59.7737 7.94449   1
  -2   9  -7 150.413 14.7657  -2
  -8  -9   7 150.413 14.7657   1
  -3  -9  -6 3333.29 25.3513  -2
  -8   9   6 3333.29 25.3513   1
  -4   9  -5 33.3377 5.44194  -2
  -8  -9   5 33.3377 5.44194   1
  -8  -9   4 221.625 5.28939   1
  -8  -9   3 391.410 4.47356   1
  -8  -9   2 535.951 4.87766   1
  -8   9   1 62.9051 9.13436   1
  -7   9  -1 131.283 7.05746  -2
  -8  -9   1 131.283 7.05746   1
  -8   9   0 62.9320 6.11426  -2
  -8  -9   0 62.9320 6.11426   1
  -8   9  -1 40.4463 10.7720   1
  -9  -9   1 75.8866 8.21184  -2
  -8   9  -1 75.8866 8.21184   1
  -8   9  -2 248.043 6.00010   1
  -8   9  -3 10.2402 4.66652   1
  -8   9  -4 10.9900 4.85475   1
  12  -9  -5 149.295 9.48595  -2
   8   9   5 149.295 9.48595   1
  13  -9  -6 5.14196 5.89148  -2
   8   9   6 5.14196 5.89148   1
   8   9   7 52.0339 5.48556   1
  -8  10   9 67.0992 5.53198   1
  -8  10   8 133.812 8.45066   1
  -8  10   7 0.27305 8.80863   1
  -2 -10  -7 48.0818 13.5291  -2
  -8  10   7 48.0818 13.5291   1
  -3  10  -6 101.764 7.87841  -2
  -8 -10   6 101.764 7.87841   1
  -4 -10  -5 1569.56 12.4530  -2
  -8  10   5 1569.56 12.4530   1
  -8 -10   4 14.1369 4.11084   1
  -8 -10   3 378.594 5.12948   1
  -8 -10   2-0.42609 3.25644   1
   8 -10  -1 104.007 6.58704   1
  -7 -10  -1 594.258 12.2205  -2
  -8  10   1 594.258 12.2205   1
  -8 -10   0 2.64963 5.19710  -2
  -8  10   0 2.64963 5.19710   1
  -8  10  -1 29.5889 14.4137   1
  -9  10   1 47.5747 9.17718  -2
  -8 -10  -1 47.5747 9.17718   1
  -8  10  -2 137.565 6.07057   1
  -8  10  -3 42.9631 5.07076   1
  -8 -10  -4 531.501 6.62068   1
  12  10  -5 40.5730 7.56494  -2
   8 -10   5 40.5730 7.56494   1
  13 -10  -6 24.3876 7.87198  -2
   8  10   6 24.3876 7.87198   1
   8  10   7 22.0257 9.12086   1
  -8  11   9 32.3192 4.90212   1
  -8  11   8 6.69680 7.70084   1
  -1 -11  -8 37.3730 28.9739  -2
  -8  11   8 37.3730 28.9739   1
  -8  11   7 186.954 13.2667   1
  -2 -11  -7 302.078 10.4370  -2
  -8  11   7 302.078 10.4370   1
  -3 -11  -6 113.091 10.0164  -2
  -8  11   6 113.091 10.0164   1
  -4 -11  -5 3892.03 24.2291  -2
  -8  11   5 3892.03 24.2291   1
  -8 -11   4 2202.08 16.9829   1
  -8  11   3 570.601 8.04696   1
   8 -11  -2 7.19684 4.72173   1
  -8  11   1 43.5620 7.44378   1
  -7  11  -1 184.275 11.3489  -2
  -8 -11   1 184.275 11.3489   1
  -8 -11   0 30.2135 8.57901  -2
  -8  11   0 30.2135 8.57901   1
  -8  11  -1 145.053 16.6322   1
  -8  11  -2 58.2979 6.72235   1
   8 -11   3 554.515 10.3736   1
   8 -11   4-4.10566 5.63238   1
 -12  11   5 24.0544 15.4389  -2
  -8 -11  -5 24.0544 15.4389   1
 -13  11   6 3.01148 9.31189  -2
  -8 -11  -6 3.01148 9.31189   1
  -8  12   9 0.95745 7.08188   1
  -8  12   8 54.7087 7.75000   1
  -1 -12  -8 177.300 37.0094  -2
  -8  12   8 177.300 37.0094   1
  -8  12   7 9.10863 8.27722   1
  -2 -12  -7 6.30974 8.77595  -2
  -8  12   7 6.30974 8.77595   1
  -3 -12  -6 166.537 10.5416  -2
  -8  12   6 166.537 10.5416   1
  -4 -12  -5 2144.73 19.5859  -2
  -8  12   5 2144.73 19.5859   1
  -8 -12   4 1221.04 12.3881   1
  -8 -12   3 683.058 7.69223   1
  -8 -12   2 482.810 7.26432   1
  -8  12   1 232.886 10.2384   1
  -7  12  -1 317.786 11.0899  -2
  -8 -12   1 317.786 11.0899   1
  -8 -12   0 8.89317 7.71096  -2
  -8  12   0 8.89317 7.71096   1
  -8  12  -1 11.4479 21.0077   1
  -9  12   1 151.703 15.5850  -2
  -8 -12  -1 151.703 15.5850   1
   8 -12   2 21.6634 8.80059   1
   8 -12   3 328.932 10.3102   1
   8 -12   4 0.86182 7.28484   1
 -12  12   5 86.1209 16.0736  -2
  -8 -12  -5 86.1209 16.0736   1
 -13  12   6 65.1235 12.3087  -2
  -8 -12  -6 65.1235 12.3087   1
  -8  13   8 0.84971 5.65940   1
  -1 -13  -8-122.202 53.6182  -2
  -8  13   8-122.202 53.6182   1
  -8  13   7 20.8341 6.64204   1
  -2 -13  -7 30.7928 10.9590  -2
  -8  13   7 30.7928 10.9590   1
  -3 -13  -6 242.436 18.3497  -2
  -8  13   6 242.436 18.3497   1
  -4 -13  -5 260.049 9.94059  -2
  -8  13   5 260.049 9.94059   1
  -8  13   4 346.254 6.89428   1
  -8 -13   3 1.29612 4.77362   1
   8 -13  -2 40.8729 4.97279   1
  -8  13   1 152.881 9.69750   1
  -7  13  -1 160.946 8.50527  -2
  -8 -13   1 160.946 8.50527   1
  -8 -13   0 35.4478 8.05855  -2
  -8  13   0 35.4478 8.05855   1
  -9 -13   1 267.937 13.5693  -2
  -8  13  -1 267.937 13.5693   1
  -8  13  -2 92.0189 15.7665   1
   8 -13   3 55.0316 8.28734   1
  -8 -13  -4 15.7904 8.51179   1
 -12  13   5 197.431 17.0347  -2
  -8 -13  -5 197.431 17.0347   1
  13 -13  -6 11.0484 8.22216  -2
   8  13   6 11.0484 8.22216   1
  -8  14   8 16.3262 5.30241   1
  -1 -14  -8-85.8046 74.0086  -2
  -8  14   8-85.8046 74.0086   1
  -8  14   7 52.1054 11.9584   1
  -2 -14  -7 77.7995 9.06917  -2
  -8  14   7 77.7995 9.06917   1
  -3 -14  -6 81.5839 10.2540  -2
  -8  14   6 81.5839 10.2540   1
  -4 -14  -5 1737.64 21.7725  -2
  -8  14   5 1737.64 21.7725   1
  -8  14   4 628.681 11.3539   1
  -8 -14   3 31.2198 4.62867   1
  -8  14   2-2.65053 4.76149   1
   8 -14  -1 10.7408 8.76365   1
  -7  14  -1 21.0108 7.90854  -2
  -8 -14   1 21.0108 7.90854   1
  -8 -14   0 96.7448 7.70789  -2
  -8  14   0 96.7448 7.70789   1
  -8  14  -1 100.345 17.0031   1
   9  14  -1 139.245 16.3975  -2
   8 -14   1 139.245 16.3975   1
  -8  14  -2 68.3253 10.6968   1
   8 -14   3 2.45245 7.52207   1
  -8 -14  -4 1.90576 8.05414   1
 -12  14   5 0.40965 13.9535  -2
  -8 -14  -5 0.40965 13.9535   1
  13 -14  -6 26.0262 7.75700  -2
   8  14   6 26.0262 7.75700   1
  -8  15   8 14.4155 4.64768   1
  -8  15   7 4.77630 9.90910   1
  -2 -15  -7 10.4726 8.16694  -2
  -8  15   7 10.4726 8.16694   1
  -3 -15  -6 322.013 14.4517  -2
  -8  15   6 322.013 14.4517   1
  -4 -15  -5 760.252 17.4005  -2
  -8  15   5 760.252 17.4005   1
  -8  15   4 2028.53 16.8238   1
  -8 -15   3 8.74580 4.44113   1
   8 -15  -2 115.909 4.96760   1
  -8  15   1 7.83687 11.5432   1
   7  15   1 25.9299 7.67733  -2
   8 -15  -1 25.9299 7.67733   1
  -8 -15   0 689.972 11.2667  -2
  -8  15   0 689.972 11.2667   1
  -9 -15   1 354.269 15.7408  -2
  -8  15  -1 354.269 15.7408   1
   8 -15   2 0.39060 11.1366   1
  -8 -15  -3 30.0660 8.88503   1
  -8 -15  -4 6.42577 7.84158   1
 -12  15   5 30.8048 13.2214  -2
  -8 -15  -5 30.8048 13.2214   1
  -8  16   7 5.00455 9.14828   1
  -2 -16  -7 10.6609 7.38427  -2
  -8  16   7 10.6609 7.38427   1
  -3 -16  -6 65.7692 9.13975  -2
  -8  16   6 65.7692 9.13975   1
  -4 -16  -5 200.204 8.90298  -2
  -8  16   5 200.204 8.90298   1
  -8  16   4 116.380 7.17221   1
   8 -16  -3-1.80883 5.75599   1
  -8  16   2 6.03825 4.75255   1
  -8  16   1 246.969 15.3802   1
   7  16   1 282.648 11.2301  -2
   8 -16  -1 282.648 11.2301   1
  -8 -16   0 1200.47 13.2163  -2
  -8  16   0 1200.47 13.2163   1
  -8 -16  -1 50.6760 10.6159   1
   9  16  -1 175.088 11.4581  -2
   8 -16   1 175.088 11.4581   1
  -8 -16  -2 207.211 10.4591   1
  -8 -16  -3 4.03427 8.65303   1
   8 -16   4 13.1304 7.24668   1
 -12  16   5 14.4323 11.6561  -2
  -8 -16  -5 14.4323 11.6561   1
  -8  17   7 6.82715 8.23997   1
  -2 -17  -7 8.61993 6.62539  -2
  -8  17   7 8.61993 6.62539   1
  -3 -17  -6 36.2232 8.25786  -2
  -8  17   6 36.2232 8.25786   1
  -4 -17  -5 79.3400 7.74156  -2
  -8  17   5 79.3400 7.74156   1
  -8  17   4 407.573 9.02103   1
   8 -17  -3 86.0278 7.95938   1
  -8  17   2 82.0717 5.99044   1
  -8  17   1 251.565 29.3698   1
  -7 -17  -1 331.748 10.8247  -2
  -8  17   1 331.748 10.8247   1
  -8  17   0 299.367 8.09940  -2
  -8 -17   0 299.367 8.09940   1
   9  17  -1 50.0535 9.59540  -2
   8 -17   1 50.0535 9.59540   1
  -8 -17  -2 48.4344 9.45182   1
   8 -17   3 216.621 14.1338   1
   8 -17   4 21.7396 6.77046   1
 -12  17   5 38.6422 7.70039  -2
  -8 -17  -5 38.6422 7.70039   1
  -3 -18  -6 7.29026 6.96805  -2
  -8  18   6 7.29026 6.96805   1
  -4 -18  -5 167.145 8.83026  -2
  -8  18   5 167.145 8.83026   1
  -8  18   4 492.888 8.87182   1
  -8  18   3 20.4112 6.11587   1
  -8  18   2 5.12535 7.44006   1
   7  18   1 105.513 7.22770  -2
   8 -18  -1 105.513 7.22770   1
  -8  18   0 25.0894 7.05148  -2
  -8 -18   0 25.0894 7.05148   1
  -9  18   1 2.79955 9.08597  -2
  -8 -18  -1 2.79955 9.08597   1
  -8 -18  -2 13.1755 6.82754   1
   8 -18   3 56.6865 10.9033   1
   8 -18   4 10.6104 6.24453   1
  -3 -19  -6 53.3310 6.55143  -2
  -8  19   6 53.3310 6.55143   1
  -4 -19  -5 28.7805 6.95739  -2
  -8  19   5 28.7805 6.95739   1
   8 -19  -4 53.7228 8.72185   1
  -5 -19  -4 131.883 14.1417  -2
  -8  19   4 131.883 14.1417   1
  -8  19   3 12.9789 5.55654   1
   8 -19  -2 10.4644 7.15867   1
   7  19   1 179.111 10.6406  -2
   8 -19  -1 179.111 10.6406   1
  -8  19   0 596.810 16.4245  -2
  -8 -19   0 596.810 16.4245   1
  -9  19   1 70.4633 8.65210  -2
  -8 -19  -1 70.4633 8.65210   1
  -8 -19  -2-3.27006 6.09093   1
   8 -19   3 35.9170 4.93734   1
  -8 -19  -4 7.69331 4.26231   1
  -4 -20  -5-6.18012 6.71417  -2
  -8  20   5-6.18012 6.71417   1
  -8  20   4 22.5933 5.05868   1
   8 -20  -3 215.483 7.50935   1
   8 -20  -2 4.96351 4.53355   1
   7  20   1 141.996 8.08530  -2
   8 -20  -1 141.996 8.08530   1
   8  20   0 68.2966 15.7374  -2
   8 -20   0 68.2966 15.7374   1
   8 -20   1 0.83122 10.7640   1
  -9  20   1-11.4985 12.3006  -2
  -8 -20  -1-11.4985 12.3006   1
  -8 -20  -2 168.943 5.58014   1
  -8 -20  -3 5.31210 4.59587   1
   8 -21  -4 4.10748 5.27027   1
  -8  21   3 34.8184 6.02373   1
   8 -21  -2 8.53018 4.97671   1
   7  21   1 22.3503 7.19443  -2
   8 -21  -1 22.3503 7.19443   1
   8  21   0 6.64241 8.98303  -2
   8 -21   0 6.64241 8.98303   1
   8 -21   1-6.31444 9.18051   1
   9  21  -1 9.15727 7.82918  -2
   8 -21   1 9.15727 7.82918   1
  -8  21  -2 15.0092 4.59990   1
  -8  22   3 15.4731 4.39847   1
  -8  22   2 12.9807 6.04840   1
   7  22   1 79.0527 7.37209  -2
   8 -22  -1 79.0527 7.37209   1
   8  22   0 2.36556 7.68801  -2
   8 -22   0 2.36556 7.68801   1
  -8  22  -1 23.1107 9.25751   1
   9  22  -1 26.9827 10.2395  -2
   8 -22   1 26.9827 10.2395   1
  -1   0 -10 36.7274 59.2546  -2
  -9   0  10 36.7274 59.2546   1
  -9   0   8 17.8906 7.24138   1
  -2   0  -8 264.053 20.9459  -2
  -9   0   8 264.053 20.9459   1
  -4   0  -6 3570.80 26.7828  -2
  -9   0   6 3570.80 26.7828   1
  -9   0   4 226.994 5.63747   1
  -9   0   2 461.654 7.67830   1
  -9   0   0 70.9952 6.91102  -2
  -9   0   0 70.9952 6.91102   1
  -9   0  -2 36.6357 5.28957   1
   9   0   4 50.3405 9.42162   1
  14   0  -6 216.950 14.2487  -2
   9   0   6 216.950 14.2487   1
  -1  -1 -10 34.3228 12.6786  -2
  -9   1  10 34.3228 12.6786   1
  -9   1   9 22.0272 8.09255   1
  -9   1   8 11.8981 6.86284   1
  -9   1   7 446.957 10.3712   1
  -3   1  -7 533.976 16.9529  -2
  -9  -1   7 533.976 16.9529   1
  -4  -1  -6 3325.43 19.9368  -2
  -9   1   6 3325.43 19.9368   1
  -5  -1  -5 41.5872 3.97371  -2
  -9   1   5 41.5872 3.97371   1
  -9   1   4 19.3820 3.82252   1
  -9   1   3 92.3007 4.65264   1
  -9  -1   2 12.0412 4.18754   1
  -9  -1   1 86.0523 4.52818   1
  -9  -1   0 2246.13 13.1871  -2
  -9   1   0 2246.13 13.1871   1
  -9   1  -1 67.1354 5.64050   1
 -10  -1   1 80.6436 12.0830  -2
  -9   1  -1 80.6436 12.0830   1
  -9   1  -2 43.3572 6.14215   1
  -9  -1  -3 53.2247 7.34385   1
   9   1   4-0.58569 7.07002   1
  13  -1  -5 203.645 8.68240  -2
   9   1   5 203.645 8.68240   1
  14   1  -6 10.8378 7.31658  -2
   9  -1   6 10.8378 7.31658   1
   9   1   7 111.520 6.99748   1
  -1  -2 -10 11.1016 11.4194  -2
  -9   2  10 11.1016 11.4194   1
  -9  -2   9 3.20361 10.8698   1
  -9  -2   8 37.1726 7.54480   1
  -2  -2  -8 113.229 19.1017  -2
  -9   2   8 113.229 19.1017   1
  -9   2   7 2955.90 26.9121   1
  -3  -2  -7 6595.74 34.7406  -2
  -9   2   7 6595.74 34.7406   1
  -4   2  -6 1546.38 14.0124  -2
  -9  -2   6 1546.38 14.0124   1
  -5  -2  -5 101.978 5.06085  -2
  -9   2   5 101.978 5.06085   1
  -9  -2   4 193.139 4.37802   1
  -9   2   3 3.06847 3.92868   1
  -9   2   2 352.967 6.53064   1
  -9  -2   1 144.647 4.80045   1
  -9  -2   0-0.21370 5.74232  -2
  -9   2   0-0.21370 5.74232   1
  -9  -2  -1 29.9117 5.35770   1
 -10  -2   1 35.0209 11.4953  -2
  -9   2  -1 35.0209 11.4953   1
  -9  -2  -2 7.07573 6.53835   1
   9   2   3 86.0014 6.60026   1
   9  -2   4 25.0322 5.65639   1
  13   2  -5 172.952 9.01945  -2
   9  -2   5 172.952 9.01945   1
  14  -2  -6 223.375 10.1854  -2
   9   2   6 223.375 10.1854   1
   9   2   7 33.8104 5.30057   1
  -1  -3 -10 16.7504 10.9514  -2
  -9   3  10 16.7504 10.9514   1
  -9   3   9 58.5085 7.52045   1
  -9  -3   8 52.1637 6.18552   1
  -9  -3   7 136.787 11.3540   1
  -3  -3  -7 175.326 9.25212  -2
  -9   3   7 175.326 9.25212   1
  -4   3  -6 591.362 10.1317  -2
  -9  -3   6 591.362 10.1317   1
  -5  -3  -5 116.810 5.03921  -2
  -9   3   5 116.810 5.03921   1
  -9   3   4 64.9286 3.78865   1
  -9   3   3 53.5816 3.61608   1
  -9  -3   2 444.299 5.32265   1
  -9   3   1 301.562 5.39163   1
  -9  -3   0 1984.70 11.5161  -2
  -9   3   0 1984.70 11.5161   1
  -9   3  -1-1.55115 7.48300   1
 -10  -3   1 384.328 14.1854  -2
  -9   3  -1 384.328 14.1854   1
  -9   3  -2 25.4041 6.40659   1
   9  -3   3 8.73677 5.97807   1
   9   3   4 318.450 7.23898   1
  13  -3  -5 451.527 9.53693  -2
   9   3   5 451.527 9.53693   1
  14  -3  -6 57.6224 7.99276  -2
   9   3   6 57.6224 7.99276   1
   9   3   7 49.5847 4.71039   1
  -1  -4 -10 84.6301 12.0952  -2
  -9   4  10 84.6301 12.0952   1
  -9  -4   9 26.3826 7.51017   1
  -9   4   8 11.9080 6.01744   1
  -9   4   7 158.371 9.28499   1
  -3  -4  -7 227.802 10.8347  -2
  -9   4   7 227.802 10.8347   1
  -4  -4  -6 5580.85 20.8537  -2
  -9   4   6 5580.85 20.8537   1
  -5   4  -5 77.8723 5.23311  -2
  -9  -4   5 77.8723 5.23311   1
  -9   4   4 45.2310 3.34469   1
  -9   4   3 512.337 5.06194   1
  -9   4   2 251.906 5.03449   1
  -9   4   1 12.8459 4.62928   1
  -9  -4   0 275.171 6.89600  -2
  -9   4   0 275.171 6.89600   1
  -9  -4  -1 315.958 8.05740   1
 -10  -4   1 392.354 17.8464  -2
  -9   4  -1 392.354 17.8464   1
  -9  -4  -2 90.0141 9.80655   1
   9   4   3 33.1126 5.79692   1
   9   4   4 1.27641 4.96236   1
  13   4  -5 2.33056 8.08914  -2
   9  -4   5 2.33056 8.08914   1
  14  -4  -6 138.985 8.27238  -2
   9   4   6 138.985 8.27238   1
   9   4   7 50.5896 4.97647   1
  -1  -5 -10 26.0348 10.3618  -2
  -9   5  10 26.0348 10.3618   1
  -9   5   9 19.3300 7.07435   1
  -9   5   8 36.4267 6.06331   1
  -9   5   7 742.109 14.0703   1
  -3  -5  -7 1006.88 11.5401  -2
  -9   5   7 1006.88 11.5401   1
  -4  -5  -6 5221.13 18.9682  -2
  -9   5   6 5221.13 18.9682   1
  -5  -5  -5 599.310 7.00578  -2
  -9   5   5 599.310 7.00578   1
  -9   5   4 11.5834 2.87307   1
  -9   5   3 131.434 3.51057   1
  -9  -5   2 81.6833 4.17509   1
  -9   5   1 5.98944 4.31311   1
  -9  -5   0 996.334 10.9808  -2
  -9   5   0 996.334 10.9808   1
  -9  -5  -1 371.164 7.23749   1
 -10  -5   1 361.593 17.0172  -2
  -9   5  -1 361.593 17.0172   1
  -9  -5  -2 78.1363 7.80671   1
  -9  -5  -3-0.93731 5.47657   1
   9  -5   4 0.79310 5.88009   1
  13   5  -5 77.9100 8.39439  -2
   9  -5   5 77.9100 8.39439   1
  14   5  -6 5.73439 6.88709  -2
   9  -5   6 5.73439 6.88709   1
  -9   5  -7 1.47586 4.20215   1
  -1  -6 -10 26.4380 13.4923  -2
  -9   6  10 26.4380 13.4923   1
  -9  -6   9 3.57593 7.06906   1
  -9   6   8 26.0405 5.65678   1
  -2   6  -8 97.9883 108.309  -2
  -9  -6   8 97.9883 108.309   1
  -9  -6   7 85.8904 9.14879   1
  -3  -6  -7 440.436 11.6763  -2
  -9   6   7 440.436 11.6763   1
  -4   6  -6 3870.40 16.9463  -2
  -9  -6   6 3870.40 16.9463   1
  -5  -6  -5 604.385 7.67332  -2
  -9   6   5 604.385 7.67332   1
  -9   6   4 75.5972 3.59432   1
  -9  -6   3 337.445 4.29896   1
  -9   6   2 48.0724 4.74143   1
  -9   6   1 21.5854 4.07731   1
  -8   6  -1 168.803 25.0131  -2
  -9  -6   1 168.803 25.0131   1
  -9  -6   0 102.050 6.44454  -2
  -9   6   0 102.050 6.44454   1
  -9  -6  -1 387.258 8.99825   1
 -10  -6   1 403.480 14.8658  -2
  -9   6  -1 403.480 14.8658   1
  -9   6  -2 14.9722 6.12396   1
  -9   6  -3 66.0400 6.48493   1
   9  -6   4 17.7095 5.70963   1
 -13   6   5 52.0939 7.10049  -2
  -9  -6  -5 52.0939 7.10049   1
  14  -6  -6 132.199 7.31144  -2
   9   6   6 132.199 7.31144   1
   9   6   7 2.06082 3.80018   1
  -9   7   9 41.3656 7.21388   1
  -9   7   8 10.9595 6.27494   1
  -9   7   7 156.242 8.34638   1
  -3  -7  -7 299.572 9.55645  -2
  -9   7   7 299.572 9.55645   1
  -4  -7  -6 162.091 7.07540  -2
  -9   7   6 162.091 7.07540   1
  -5  -7  -5 696.563 7.37216  -2
  -9   7   5 696.563 7.37216   1
  -9   7   4 168.167 3.94063   1
  -9   7   3 396.670 4.68846   1
  -9   7   2-1.59967 4.64038   1
  -9   7   1 9.71474 5.52497   1
  -8  -7  -1 414.415 14.0584  -2
  -9   7   1 414.415 14.0584   1
  -9  -7   0 217.705 8.84436  -2
  -9   7   0 217.705 8.84436   1
  -9   7  -1 62.9401 6.50192   1
 -10   7   1 75.7363 10.2773  -2
  -9  -7  -1 75.7363 10.2773   1
  -9   7  -2 88.8585 6.34040   1
  -9   7  -3 0.38770 5.50158   1
   9  -7   4 28.4655 6.55680   1
   9  -7   5 43.1899 10.6931   1
  13   7  -5 104.571 8.56428  -2
   9  -7   5 104.571 8.56428   1
  14   7  -6 260.351 10.7877  -2
   9  -7   6 260.351 10.7877   1
   9   7   7-1.10433 3.71830   1
  -9   8   9 30.1351 7.01256   1
  -9   8   8 1.28854 6.26771   1
  -2  -8  -8 31.1306 100.214  -2
  -9   8   8 31.1306 100.214   1
  -9   8   7 38.6047 11.6962   1
  -3   8  -7 51.7704 7.39678  -2
  -9  -8   7 51.7704 7.39678   1
  -4  -8  -6 1972.44 13.3482  -2
  -9   8   6 1972.44 13.3482   1
  -5  -8  -5 1463.60 9.37583  -2
  -9   8   5 1463.60 9.37583   1
  -9   8   4 65.2443 3.54284   1
  -9  -8   3 6.01987 3.32415   1
  -9  -8   2 23.4517 3.69989   1
  -9   8   1 26.9471 6.83713   1
  -8   8  -1 125.888 8.44304  -2
  -9  -8   1 125.888 8.44304   1
  -9  -8   0 20.8121 6.56895  -2
  -9   8   0 20.8121 6.56895   1
  -9   8  -1-3.91795 7.54564   1
 -10   8   1 52.8511 8.44833  -2
  -9  -8  -1 52.8511 8.44833   1
  -9   8  -2 1607.98 10.8524   1
  -9  -8  -3 98.3470 5.31383   1
   9  -8   4 89.6373 5.70624   1
 -13   8   5 345.705 9.19199  -2
  -9  -8  -5 345.705 9.19199   1
  14  -8  -6 4.86078 5.67726  -2
   9   8   6 4.86078 5.67726   1
   9   8   7 5.28861 4.72043   1
  -9   9   9 16.9684 6.59542   1
  -9   9   8 701.443 10.3188   1
  -9   9   7 0.59488 11.1479   1
  -3  -9  -7 15.3705 11.1097  -2
  -9   9   7 15.3705 11.1097   1
  -4  -9  -6 757.183 10.5766  -2
  -9   9   6 757.183 10.5766   1
  -5  -9  -5 856.836 9.22856  -2
  -9   9   5 856.836 9.22856   1
  -9   9   4 1.85607 3.48713   1
  -9   9   3 5.15562 3.34969   1
  -9   9   2 29.2813 3.53733   1
  -9   9   1 0.18234 5.84142   1
  -8   9  -1 21.3221 7.54057  -2
  -9  -9   1 21.3221 7.54057   1
  -9   9   0 24.2772 5.50869  -2
  -9  -9   0 24.2772 5.50869   1
  -9   9  -1 152.605 15.8581   1
 -10  -9   1 177.010 8.27513  -2
  -9   9  -1 177.010 8.27513   1
   9  -9   2 826.170 8.01084   1
  -9  -9  -3 114.046 5.04135   1
  -9  -9  -4 199.281 5.29825   1
  13  -9  -5 1.70330 6.10496  -2
   9   9   5 1.70330 6.10496   1
  14  -9  -6 7.41689 9.68120  -2
   9   9   6 7.41689 9.68120   1
  -9  10   9 20.5653 6.27244   1
  -9  10   8 33.6640 6.43932   1
  -9  10   7 31.3264 11.7124   1
  -3 -10  -7 132.236 15.7861  -2
  -9  10   7 132.236 15.7861   1
  -4 -10  -6 192.999 8.40534  -2
  -9  10   6 192.999 8.40534   1
  -5 -10  -5 1026.72 11.9366  -2
  -9  10   5 1026.72 11.9366   1
  -9 -10   4 286.375 4.93752   1
  -9 -10   3 7.96592 3.58604   1
  -9 -10   2 11.8268 3.89975   1
  -9  10   1 8.87591 5.99149   1
  -8  10  -1 39.6374 7.86706  -2
  -9 -10   1 39.6374 7.86706   1
  -9 -10   0 5.29821 6.11902  -2
  -9  10   0 5.29821 6.11902   1
  -9 -10  -1 588.470 23.2390   1
 -10 -10   1 630.511 31.0709  -2
  -9  10  -1 630.511 31.0709   1
   9 -10   2 541.156 6.61322   1
   9 -10   3 30.9176 4.76875   1
   9  10   4 250.251 6.06104   1
  13 -10  -5 15.0491 8.84364  -2
   9  10   5 15.0491 8.84364   1
  14 -10  -6 193.923 15.9006  -2
   9  10   6 193.923 15.9006   1
  -9  11   9 44.4515 5.93742   1
  -9  11   8 54.1560 7.48889   1
  -9  11   7 134.255 9.97892   1
  -3 -11  -7 128.962 16.3290  -2
  -9  11   7 128.962 16.3290   1
  -4 -11  -6 77.3116 8.91981  -2
  -9  11   6 77.3116 8.91981   1
  -5 -11  -5 720.696 10.7593  -2
  -9  11   5 720.696 10.7593   1
  -9 -11   4 149.037 5.62586   1
  -9  11   3 210.241 6.79668   1
  -9  11   2 174.015 6.06395   1
  -9  11   1 82.7473 7.93612   1
  -8  11  -1 174.190 12.2969  -2
  -9 -11   1 174.190 12.2969   1
  -9 -11   0 11.2702 10.1991  -2
  -9  11   0 11.2702 10.1991   1
  -9  11  -1 12.6919 14.7271   1
 -10  11   1 24.7610 11.3086  -2
  -9 -11  -1 24.7610 11.3086   1
  -9  11  -2 134.907 6.80784   1
   9 -11   3 44.1503 6.83564   1
  -9 -11  -4 115.162 9.17003   1
 -13  11   5-4.20056 10.5322  -2
  -9 -11  -5-4.20056 10.5322   1
  14 -11  -6 159.884 10.6293  -2
   9  11   6 159.884 10.6293   1
  -9  12   8-2.47115 6.73667   1
  -2 -12  -8 119.364 68.9475  -2
  -9  12   8 119.364 68.9475   1
  -9  12   7 42.0777 8.90489   1
  -3 -12  -7 66.9145 15.9287  -2
  -9  12   7 66.9145 15.9287   1
  -4 -12  -6 489.041 10.6265  -2
  -9  12   6 489.041 10.6265   1
  -5 -12  -5 440.781 11.9356  -2
  -9  12   5 440.781 11.9356   1
  -9  12   4 10.4725 5.39165   1
  -9 -12   3 41.6695 5.70587   1
  -9 -12   2-0.52521 5.17632   1
  -9  12   1 122.466 8.84253   1
  -8  12  -1 183.002 9.99320  -2
  -9 -12   1 183.002 9.99320   1
  -9 -12   0 4.63595 8.01625  -2
  -9  12   0 4.63595 8.01625   1
  -9  12  -1 114.284 17.8600   1
  -9  12  -2 46.3320 7.74420   1
   9 -12   3 73.4752 8.47681   1
  -9 -12  -4-0.18890 8.07568   1
 -13  12   5 134.471 11.4903  -2
  -9 -12  -5 134.471 11.4903   1
  14 -12  -6 15.5847 8.46851  -2
   9  12   6 15.5847 8.46851   1
  -9  13   8 23.5301 5.37114   1
  -2 -13  -8-62.1391 85.4544  -2
  -9  13   8-62.1391 85.4544   1
  -9  13   7 75.8778 8.71752   1
  -3 -13  -7 126.403 11.4241  -2
  -9  13   7 126.403 11.4241   1
  -4 -13  -6 141.221 10.2136  -2
  -9  13   6 141.221 10.2136   1
  -5 -13  -5 371.060 18.3179  -2
  -9  13   5 371.060 18.3179   1
  -9 -13   4 72.9907 5.40947   1
  -9  13   3 81.9307 5.48325   1
  -9  13   2 24.7908 5.04006   1
  -9  13   1 184.957 9.41531   1
  -8  13  -1 307.794 12.5282  -2
  -9 -13   1 307.794 12.5282   1
  -9 -13   0 25.5905 8.13946  -2
  -9  13   0 25.5905 8.13946   1
  -9 -13  -1 64.9429 22.7306   1
 -10 -13   1 94.9329 14.1748  -2
  -9  13  -1 94.9329 14.1748   1
  -9  13  -2 20.6530 7.51317   1
   9 -13   3 84.8272 8.47473   1
   9 -13   4 83.4914 8.51657   1
 -13  13   5 22.3126 9.99859  -2
  -9 -13  -5 22.3126 9.99859   1
  14 -13  -6 16.5214 5.82311  -2
   9  13   6 16.5214 5.82311   1
  -9  14   8 0.25184 4.73289   1
  -9  14   7 39.9897 10.5282   1
  -3 -14  -7 55.8963 8.83400  -2
  -9  14   7 55.8963 8.83400   1
  -4 -14  -6 85.0254 9.91158  -2
  -9  14   6 85.0254 9.91158   1
  -5 -14  -5 725.184 16.8839  -2
  -9  14   5 725.184 16.8839   1
  -9  14   4 24.8896 6.32686   1
  -9  14   3 113.840 5.17962   1
  -9 -14   2 575.140 7.59292   1
   9 -14  -1 65.7868 9.31546   1
   8  14   1 148.882 8.89378  -2
   9 -14  -1 148.882 8.89378   1
  -9 -14   0 275.894 9.08482  -2
  -9  14   0 275.894 9.08482   1
 -10 -14   1 26.2019 12.1806  -2
  -9  14  -1 26.2019 12.1806   1
   9 -14   2 195.670 9.76935   1
  -9 -14  -3 218.007 10.7498   1
  -9 -14  -4 0.50319 7.41368   1
 -13  14   5 25.7881 9.29202  -2
  -9 -14  -5 25.7881 9.29202   1
  -9  15   8-2.75223 4.98327   1
  -9  15   7 34.1688 7.45981   1
  -3 -15  -7 47.4640 9.59403  -2
  -9  15   7 47.4640 9.59403   1
  -4 -15  -6 108.782 9.52381  -2
  -9  15   6 108.782 9.52381   1
  -5 -15  -5 80.2098 9.80288  -2
  -9  15   5 80.2098 9.80288   1
   9 -15  -4 398.791 9.66044   1
  -9  15   3 28.2112 4.52507   1
  -9  15   2 38.8245 5.11188   1
  -9  15   1 59.4210 12.9061   1
   8  15   1 249.181 8.54316  -2
   9 -15  -1 249.181 8.54316   1
  -9 -15   0 20.3509 5.96774  -2
  -9  15   0 20.3509 5.96774   1
  -9  15  -1 24.3023 20.1575   1
  10  15  -1 161.134 9.10763  -2
   9 -15   1 161.134 9.10763   1
  -9 -15  -2 161.505 9.65546   1
  -9 -15  -3 420.334 11.9087   1
  -9 -15  -4-5.12120 6.87268   1
 -13  15   5 26.4969 8.26261  -2
  -9 -15  -5 26.4969 8.26261   1
  -9  16   7-8.88179 8.19398   1
  -3 -16  -7 10.5539 7.03595  -2
  -9  16   7 10.5539 7.03595   1
  -4 -16  -6 194.935 9.78924  -2
  -9  16   6 194.935 9.78924   1
  -5 -16  -5 148.357 9.78737  -2
  -9  16   5 148.357 9.78737   1
  -9  16   4 38.1824 5.81874   1
  -9 -16   3 6.17653 5.88271   1
  -9  16   2 14.3478 5.64081   1
  -9  16   1 155.067 9.83581   1
   8  16   1 178.624 9.29018  -2
   9 -16  -1 178.624 9.29018   1
  -9 -16   0 19.2147 7.71679  -2
  -9  16   0 19.2147 7.71679   1
  10  16  -1 185.232 12.1638  -2
   9 -16   1 185.232 12.1638   1
  -9 -16  -2 0.05198 6.95189   1
  -9 -16  -3 46.4628 8.45062   1
  -9 -16  -4 66.2529 10.5988   1
 -13  16   5 33.6928 7.09683  -2
  -9 -16  -5 33.6928 7.09683   1
  -9  17   7 3.74961 5.24678   1
  -3 -17  -7 18.3085 7.97258  -2
  -9  17   7 18.3085 7.97258   1
  -4 -17  -6 20.7739 7.61606  -2
  -9  17   6 20.7739 7.61606   1
  -5 -17  -5 146.312 9.29986  -2
  -9  17   5 146.312 9.29986   1
  -9  17   4 240.093 6.74973   1
   9 -17  -3 6.07260 7.11535   1
  -9 -17   2 138.547 6.02295   1
   9 -17  -1 74.9729 14.7846   1
  -8 -17  -1 70.7731 8.08699  -2
  -9  17   1 70.7731 8.08699   1
  -9  17   0 116.284 10.3102  -2
  -9 -17   0 116.284 10.3102   1
 -10  17   1 113.277 9.97607  -2
  -9 -17  -1 113.277 9.97607   1
  -9  17  -2 7.99767 5.83951   1
  -9 -17  -3 213.876 9.23332   1
  -9 -17  -4 21.7596 6.21883   1
  -4 -18  -6 51.8595 6.03940  -2
  -9  18   6 51.8595 6.03940   1
  -5 -18  -5 23.6242 7.98030  -2
  -9  18   5 23.6242 7.98030   1
  -9  18   4 41.4749 5.14005   1
  -9  18   3 4.19426 5.05491   1
  -9 -18   2 20.6921 5.94680   1
   9 -18  -1 26.5477 13.4107   1
  -8 -18  -1 13.5617 7.04147  -2
  -9  18   1 13.5617 7.04147   1
  -9  18   0 36.8024 8.98891  -2
  -9 -18   0 36.8024 8.98891   1
  -9 -18  -1 22.4984 8.40232   1
 -10  18   1 14.0487 14.6794  -2
  -9 -18  -1 14.0487 14.6794   1
  -9 -18  -2 376.806 7.49736   1
   9 -18   3 73.6274 7.12165   1
  -9 -18  -4 97.5263 6.10645   1
  -4 -19  -6 4.24509 5.80485  -2
  -9  19   6 4.24509 5.80485   1
  -5 -19  -5-2.13561 6.91167  -2
  -9  19   5-2.13561 6.91167   1
   9 -19  -4 19.5996 4.57618   1
  -9  19   3-1.33235 5.31843   1
   9 -19  -2 6.58225 6.64315   1
  -8 -19  -1 58.0074 10.5761  -2
  -9  19   1 58.0074 10.5761   1
  -9  19   0 1.28308 7.54426  -2
  -9 -19   0 1.28308 7.54426   1
   9 -19   1-7.65086 11.1426   1
 -10  19   1-4.63724 9.36086  -2
  -9 -19  -1-4.63724 9.36086   1
  -9 -19  -2 3.97589 4.64370   1
  -9 -19  -3 146.173 4.90281   1
  -5 -20  -5 28.7090 7.61020  -2
  -9  20   5 28.7090 7.61020   1
  -9  20   4 22.6479 4.70467   1
  -9  20   3 19.3419 4.52928   1
  -9  20   2 14.8449 5.44158   1
  -8 -20  -1 9.85217 9.09340  -2
  -9  20   1 9.85217 9.09340   1
   9  20   0 0.50679 13.3208  -2
   9 -20   0 0.50679 13.3208   1
  -9  20  -1 8.34933 6.98196   1
 -10  20   1 40.0674 11.9748  -2
  -9 -20  -1 40.0674 11.9748   1
   9 -20   2 47.7308 3.74499   1
  -9  21   3-5.84405 6.79450   1
  -9  21   2 4.89172 5.88318   1
   8  21   1-3.47887 6.08944  -2
   9 -21  -1-3.47887 6.08944   1
  -9 -21   0 72.1996 6.28453  -2
  -9  21   0 72.1996 6.28453   1
   9 -21   1 85.2629 5.36828   1
  -9  22   2 6.09391 6.92066   1
  -8 -22  -1 78.2442 8.43638  -2
  -9  22   1 78.2442 8.43638   1
  -2   0 -10 328.374 96.3692  -2
 -10   0  10 328.374 96.3692   1
 -10   0   8 8.50459 8.68330   1
  -5   0  -6 285.473 13.9086  -2
 -10   0   6 285.473 13.9086   1
 -10   0   4 35.9950 4.97016   1
 -10   0   2 65.3511 5.37070   1
 -10   0   0 546.713 14.3155  -2
 -10   0   0 546.713 14.3155   1
 -10   0  -2 89.3860 5.82956   1
  10   0   4 926.807 15.1427   1
  15   0  -6 19.1866 8.72053  -2
  10   0   6 19.1866 8.72053   1
  -2  -1 -10 27.6992 11.3440  -2
 -10   1  10 27.6992 11.3440   1
 -10   1   9 35.6512 37.5205   1
 -10   1   8 5.49994 7.07894   1
 -10  -1   7 1506.31 15.3798   1
  -4  -1  -7 1889.55 26.4953  -2
 -10   1   7 1889.55 26.4953   1
  -5  -1  -6 1081.04 12.1862  -2
 -10   1   6 1081.04 12.1862   1
  -6  -1  -5 24.0576 4.61536  -2
 -10   1   5 24.0576 4.61536   1
 -10   1   4 4.08973 3.38725   1
 -10  -1   3 46.2225 3.72615   1
 -10  -1   2 3.68809 3.97419   1
 -10  -1   1 0.54104 3.86319   1
 -10   1   0 1785.19 11.5526  -2
 -10  -1   0 1785.19 11.5526   1
 -10   1  -1 12.2729 3.81528   1
 -10  -1  -2 100.435 5.15998   1
 -10  -1  -3 17.0552 6.34388   1
  10  -1   4 200.164 7.35041   1
  14   1  -5 273.675 9.36459  -2
  10  -1   5 273.675 9.36459   1
  15  -1  -6 58.3520 7.80374  -2
  10   1   6 58.3520 7.80374   1
  10   1   7 19.0136 4.61305   1
 -10   2  10 17.3472 8.66935   1
  -2  -2 -10-33.8991 93.2555  -2
 -10   2  10-33.8991 93.2555   1
 -10  -2   9 121.792 40.1797   1
 -10   2   8 56.5581 6.06789   1
 -10   2   7 2616.44 23.0293   1
  -4   2  -7 3198.59 29.2605  -2
 -10  -2   7 3198.59 29.2605   1
  -5  -2  -6 50.3879 6.51243  -2
 -10   2   6 50.3879 6.51243   1
  -6  -2  -5 132.339 5.48377  -2
 -10   2   5 132.339 5.48377   1
 -10  -2   4 2.38998 3.35023   1
 -10   2   3 296.537 4.67070   1
 -10   2   2 153.808 4.76582   1
 -10   2   1 45.7802 4.17322   1
 -10  -2   0 11.1646 4.78056  -2
 -10   2   0 11.1646 4.78056   1
 -10   2  -1 180.445 4.86775   1
 -10   2  -2 14.4084 7.70262   1
 -10   2  -3-0.01531 5.87380   1
  10  -2   4 137.737 6.75075   1
  14  -2  -5 46.1703 7.70851  -2
  10   2   5 46.1703 7.70851   1
 -15  -2   6-6.06455 7.17081  -2
 -10   2  -6-6.06455 7.17081   1
  10  -2   7 48.4240 4.55004   1
 -10   3  10 29.3092 8.43286   1
 -10  -3   9 19.5845 11.5052   1
 -10  -3   8 310.018 9.72619   1
 -10   3   7 253.737 9.54974   1
  -4   3  -7 394.782 12.8574  -2
 -10  -3   7 394.782 12.8574   1
  -5  -3  -6 1072.31 9.95030  -2
 -10   3   6 1072.31 9.95030   1
  -6  -3  -5 96.9057 5.10112  -2
 -10   3   5 96.9057 5.10112   1
 -10   3   4 365.872 4.74950   1
 -10   3   3 213.490 4.04854   1
 -10   3   2 10.1675 3.45116   1
 -10   3   1 701.610 6.10922   1
 -10  -3   0 245.451 6.07090  -2
 -10   3   0 245.451 6.07090   1
 -10   3  -1 400.000 6.92093   1
 -11  -3   1 354.359 15.0868  -2
 -10   3  -1 354.359 15.0868   1
 -10  -3  -2 68.3685 8.71121   1
  10  -3   3 92.0209 5.96109   1
  10  -3   4 664.634 8.28791   1
  14   3  -5 334.670 10.1219  -2
  10  -3   5 334.670 10.1219   1
 -15  -3   6 16.1774 6.14512  -2
 -10   3  -6 16.1774 6.14512   1
  10   3   7 27.0402 4.08273   1
 -10  -4   9 240.622 12.6044   1
 -10   4   8 136.700 6.85178   1
 -10   4   7 965.523 13.5638   1
  -4  -4  -7 1252.79 21.4938  -2
 -10   4   7 1252.79 21.4938   1
  -5  -4  -6 52.5347 5.69157  -2
 -10   4   6 52.5347 5.69157   1
  -6  -4  -5 641.717 7.46912  -2
 -10   4   5 641.717 7.46912   1
 -10  -4   4 491.409 5.23136   1
 -10  -4   3 281.369 4.12308   1
 -10   4   2 122.207 3.82759   1
 -10   4   1 89.4285 4.28079   1
 -10  -4   0 98.2832 6.37910  -2
 -10   4   0 98.2832 6.37910   1
 -10  -4  -1 21.5604 5.80354   1
 -11  -4   1 287.532 18.2300  -2
 -10   4  -1 287.532 18.2300   1
 -10  -4  -2 5.27302 6.71943   1
  10   4   3 23.7703 6.16419   1
  10  -4   4 111.372 6.46332   1
  10  -4   5 19.9425 11.0148   1
 -14  -4   5 95.5938 10.2663  -2
 -10   4  -5 95.5938 10.2663   1
  15  -4  -6 23.5814 5.81547  -2
  10   4   6 23.5814 5.81547   1
  10   4   7 4.94977 3.81202   1
 -10   5   9 14.6230 6.58186   1
 -10  -5   8 151.027 6.88546   1
 -10   5   7 949.926 13.5047   1
  -4   5  -7 1004.35 15.7856  -2
 -10  -5   7 1004.35 15.7856   1
  -5  -5  -6 282.197 6.98006  -2
 -10   5   6 282.197 6.98006   1
  -6   5  -5 14.7979 5.10063  -2
 -10  -5   5 14.7979 5.10063   1
 -10   5   4 2.00772 3.43216   1
 -10   5   3 26.4048 3.30801   1
 -10  -5   2 61.3541 3.95124   1
 -10   5   1 24.1106 4.41670   1
 -10  -5   0 583.268 8.30454  -2
 -10   5   0 583.268 8.30454   1
 -10  -5  -1 892.468 11.6522   1
 -11  -5   1 1015.51 23.1879  -2
 -10   5  -1 1015.51 23.1879   1
 -10  -5  -2 1084.76 11.6338   1
 -10  -5  -3 3.19810 6.62004   1
 -10  -5  -4 0.96091 6.29481   1
  10  -5   5 84.3120 10.8635   1
 -14   5   5 99.1428 9.28859  -2
 -10  -5  -5 99.1428 9.28859   1
 -15   5   6 29.6708 6.11224  -2
 -10  -5  -6 29.6708 6.11224   1
 -10  -5  -7 10.9625 5.22889   1
 -10   6   9 34.4871 7.11183   1
 -10   6   8 33.6724 10.6563   1
 -10   6   7 101.271 5.88975   1
  -4  -6  -7 150.814 10.8961  -2
 -10   6   7 150.814 10.8961   1
  -5   6  -6 60.3650 5.82177  -2
 -10  -6   6 60.3650 5.82177   1
  -6  -6  -5 156.020 5.88409  -2
 -10   6   5 156.020 5.88409   1
 -10  -6   4-0.15879 3.42706   1
 -10  -6   3 3.58317 3.50043   1
 -10   6   2 112.471 4.75810   1
 -10   6   1 24.7910 4.31899   1
 -10  -6   0 2088.58 13.1528  -2
 -10   6   0 2088.58 13.1528   1
 -10  -6  -1 468.502 7.41951   1
 -10  -6  -2 162.264 7.44168   1
  10  -6   3 535.136 7.52547   1
  10   6   4 136.414 5.65161   1
  14   6  -5 36.1774 8.06453  -2
  10  -6   5 36.1774 8.06453   1
  15  -6  -6 79.5184 6.11405  -2
  10   6   6 79.5184 6.11405   1
 -10   7   9 108.277 7.35223   1
 -10   7   8 1320.67 20.6998   1
 -10   7   7 304.688 7.26744   1
  -4  -7  -7 525.678 15.6774  -2
 -10   7   7 525.678 15.6774   1
  -5  -7  -6 131.435 5.49765  -2
 -10   7   6 131.435 5.49765   1
  -6  -7  -5 203.006 8.13358  -2
 -10   7   5 203.006 8.13358   1
 -10   7   4 36.9617 3.60509   1
 -10  -7   3 69.1821 3.77349   1
 -10   7   2 9.90489 3.88262   1
 -10   7   1 6.58233 4.35229   1
  -9   7  -1 31.1848 14.0862  -2
 -10  -7   1 31.1848 14.0862   1
 -10   7   0 591.854 9.30211  -2
 -10  -7   0 591.854 9.30211   1
 -10   7  -1 227.657 7.14200   1
 -10  -7  -2 187.279 7.21966   1
  10  -7   3 356.265 6.63868   1
  10   7   4 329.812 6.22790   1
  14   7  -5 35.5063 7.31837  -2
  10  -7   5 35.5063 7.31837   1
  15  -7  -6 68.2581 5.65228  -2
  10   7   6 68.2581 5.65228   1
 -10   8   9 6.69765 6.84641   1
 -10   8   8 437.980 15.3729   1
 -10   8   7 506.624 12.3198   1
  -4  -8  -7 575.895 12.2230  -2
 -10   8   7 575.895 12.2230   1
  -5  -8  -6 480.667 8.68424  -2
 -10   8   6 480.667 8.68424   1
  -6  -8  -5 1052.82 9.03861  -2
 -10   8   5 1052.82 9.03861   1
 -10   8   4 8.57551 3.52830   1
 -10   8   3-0.82113 3.42236   1
 -10   8   2 15.6921 4.00504   1
 -10   8   1 77.4140 6.53813   1
  -9   8  -1 90.5424 10.1207  -2
 -10  -8   1 90.5424 10.1207   1
 -10   8   0 139.057 6.92288  -2
 -10  -8   0 139.057 6.92288   1
 -10   8  -1 56.6547 7.72600   1
 -11  -8   1 81.0189 10.0918  -2
 -10   8  -1 81.0189 10.0918   1
 -10   8  -2 160.652 5.97150   1
 -10  -8  -3 193.152 5.68289   1
  10  -8   4 164.993 5.26034   1
  14   8  -5 81.2972 7.01978  -2
  10  -8   5 81.2972 7.01978   1
  15  -8  -6 8.05353 5.19441  -2
  10   8   6 8.05353 5.19441   1
 -10   9   9 7.49191 6.25238   1
 -10   9   8 64.9181 11.3159   1
 -10   9   7 269.406 13.5627   1
  -4  -9  -7 299.177 10.7160  -2
 -10   9   7 299.177 10.7160   1
  -5   9  -6 56.2085 6.19562  -2
 -10  -9   6 56.2085 6.19562   1
  -6  -9  -5 195.261 6.14413  -2
 -10   9   5 195.261 6.14413   1
 -10  -9   4 4.50459 3.45073   1
 -10   9   3 132.997 4.11331   1
 -10   9   2 28.3840 3.84863   1
 -10   9   1 22.5959 7.07298   1
  -9   9  -1 108.285 9.24722  -2
 -10  -9   1 108.285 9.24722   1
 -10  -9   0 333.535 9.18152  -2
 -10   9   0 333.535 9.18152   1
 -10   9  -1 39.1900 6.08347   1
 -11  -9   1 115.869 15.2156  -2
 -10   9  -1 115.869 15.2156   1
  10  -9   2 3470.67 14.4755   1
 -10  -9  -3 104.147 5.21208   1
 -10  -9  -4 132.385 5.23567   1
  14  -9  -5 12.9214 6.85017  -2
  10   9   5 12.9214 6.85017   1
  15  -9  -6 59.3317 5.83909  -2
  10   9   6 59.3317 5.83909   1
 -10  10   9 495.575 9.19030   1
 -10  10   8 7.72482 7.59535   1
 -10  10   7-3.41673 10.1872   1
  -4 -10  -7 55.6185 11.6991  -2
 -10  10   7 55.6185 11.6991   1
  -5 -10  -6 14.8401 6.14112  -2
 -10  10   6 14.8401 6.14112   1
  -6 -10  -5 44.6734 5.75878  -2
 -10  10   5 44.6734 5.75878   1
 -10 -10   4 298.926 5.12307   1
 -10  10   3 24.7119 3.60396   1
 -10 -10   2 62.3526 4.36301   1
 -10  10   1-4.47241 4.93842   1
  -9  10  -1 352.618 19.9060  -2
 -10 -10   1 352.618 19.9060   1
 -10 -10   0 65.3001 8.13832  -2
 -10  10   0 65.3001 8.13832   1
 -10  10  -1 2.40795 8.63533   1
 -11  10   1 34.3409 9.79081  -2
 -10 -10  -1 34.3409 9.79081   1
  10 -10   2 636.092 7.36130   1
  10 -10   3 882.626 8.25221   1
 -10 -10  -4 201.930 5.60864   1
  14 -10  -5 12.2518 9.66212  -2
  10  10   5 12.2518 9.66212   1
  15 -10  -6 58.2824 6.56099  -2
  10  10   6 58.2824 6.56099   1
 -10  11   8 140.323 8.44124   1
 -10  11   7 120.988 12.0594   1
  -4 -11  -7 345.043 18.6059  -2
 -10  11   7 345.043 18.6059   1
  -5 -11  -6 42.3253 8.57046  -2
 -10  11   6 42.3253 8.57046   1
  -6 -11  -5 85.0780 7.78969  -2
 -10  11   5 85.0780 7.78969   1
 -10  11   4 64.4218 5.06034   1
 -10  11   3 2.92736 4.54213   1
 -10 -11   2 79.1556 5.92810   1
 -10  11   1 11.3302 7.61874   1
  -9  11  -1-3.25968 9.55674  -2
 -10 -11   1-3.25968 9.55674   1
 -10 -11   0 57.3260 9.81589  -2
 -10  11   0 57.3260 9.81589   1
 -10 -11  -1 258.950 12.8989   1
 -10 -11  -2 475.018 8.83516   1
  10 -11   3 16.1269 6.47331   1
 -10 -11  -4 41.3680 8.05339   1
  14 -11  -5 12.0784 13.5919  -2
  10  11   5 12.0784 13.5919   1
  15 -11  -6 15.7349 10.1162  -2
  10  11   6 15.7349 10.1162   1
 -10  12   8 142.950 8.03817   1
 -10  12   7 45.8920 10.6034   1
  -4 -12  -7 55.3995 15.7467  -2
 -10  12   7 55.3995 15.7467   1
  -5 -12  -6 115.717 8.93997  -2
 -10  12   6 115.717 8.93997   1
  -6 -12  -5 7.41763 6.40925  -2
 -10  12   5 7.41763 6.40925   1
 -10  12   4 16.3793 5.36402   1
 -10  12   3 69.5983 5.64706   1
 -10 -12   2 0.05982 5.99106   1
 -10  12   1 295.068 9.91240   1
  -9 -12  -1 381.814 14.3018  -2
 -10  12   1 381.814 14.3018   1
 -10 -12   0 198.530 14.6198  -2
 -10  12   0 198.530 14.6198   1
 -10  12  -1 26.1794 10.6021   1
  10 -12   2 1014.81 13.6987   1
 -10 -12  -3 36.2803 9.35574   1
 -10 -12  -4 59.9249 7.92837   1
  14 -12  -5 13.3846 13.1909  -2
  10  12   5 13.3846 13.1909   1
 -10  13   8 36.0991 9.51667   1
 -10  13   7-4.47423 9.40523   1
  -4 -13  -7 37.7787 14.9876  -2
 -10  13   7 37.7787 14.9876   1
  -5 -13  -6 50.3876 8.96067  -2
 -10  13   6 50.3876 8.96067   1
  -6 -13  -5 120.544 10.0010  -2
 -10  13   5 120.544 10.0010   1
 -10  13   4 237.158 6.00533   1
 -10  13   3 1.74604 5.22526   1
 -10  13   2 82.8769 6.01599   1
 -10  13   1 33.5692 9.90784   1
  -9  13  -1 55.6086 9.94019  -2
 -10 -13   1 55.6086 9.94019   1
 -10 -13   0 10.8328 9.56208  -2
 -10  13   0 10.8328 9.56208   1
 -10  13  -1 130.457 9.14522   1
  11  13  -1 148.411 33.7605  -2
  10 -13   1 148.411 33.7605   1
 -10 -13  -2 525.479 9.94618   1
 -10 -13  -3 67.2124 9.27890   1
 -10 -13  -4 10.3887 11.0034   1
  14 -13  -5 18.6104 8.55339  -2
  10  13   5 18.6104 8.55339   1
 -10  14   8 48.3635 5.71136   1
 -10  14   7 27.5353 6.93147   1
  -4 -14  -7 59.2285 14.3567  -2
 -10  14   7 59.2285 14.3567   1
  -5 -14  -6 14.2457 8.60229  -2
 -10  14   6 14.2457 8.60229   1
  -6 -14  -5 11.2469 9.01648  -2
 -10  14   5 11.2469 9.01648   1
 -10  14   4 1.00795 5.69390   1
 -10  14   3 8.66680 4.99329   1
 -10  14   2 17.1210 5.60773   1
 -10  14   1-4.12561 10.6251   1
   9  14   1-2.42132 8.46135  -2
  10 -14  -1-2.42132 8.46135   1
 -10 -14   0 12.8633 8.24236  -2
 -10  14   0 12.8633 8.24236   1
 -10  14  -1 8.86989 6.74259   1
  11  14  -1-35.6681 29.8331  -2
  10 -14   1-35.6681 29.8331   1
 -10  14  -2-2.53430 8.79780   1
 -10 -14  -3 284.246 10.9127   1
 -10 -14  -4-6.24561 7.13517   1
  14 -14  -5 10.8262 7.62570  -2
  10  14   5 10.8262 7.62570   1
 -10  15   7 24.8624 4.68763   1
  -5 -15  -6 16.5867 8.17009  -2
 -10  15   6 16.5867 8.17009   1
  -6 -15  -5 124.054 9.53829  -2
 -10  15   5 124.054 9.53829   1
 -10  15   4 237.829 9.11727   1
 -10  15   3 3.09141 4.29702   1
 -10  15   2 44.0130 4.75605   1
 -10  15   1 237.200 13.2524   1
   9  15   1 276.116 9.38320  -2
  10 -15  -1 276.116 9.38320   1
 -10 -15   0 97.3352 7.91847  -2
 -10  15   0 97.3352 7.91847   1
 -10  15  -1 109.362 8.17607   1
 -11 -15   1 104.446 13.9137  -2
 -10  15  -1 104.446 13.9137   1
 -10  15  -2 3.12273 8.63962   1
 -10 -15  -3 547.590 12.2214   1
 -10 -15  -4 0.16266 6.59077   1
 -10  16   7 6.59760 3.97607   1
  -5 -16  -6 14.2808 7.40621  -2
 -10  16   6 14.2808 7.40621   1
  -6 -16  -5 254.789 10.0588  -2
 -10  16   5 254.789 10.0588   1
 -10  16   4 0.90859 6.21457   1
 -10  16   3 61.5449 5.64404   1
  10 -16  -2 1.58370 5.37293   1
   9  16   1 224.473 10.7415  -2
  10 -16  -1 224.473 10.7415   1
 -10  16   0 111.628 10.5664  -2
 -10 -16   0 111.628 10.5664   1
 -10  16  -1 28.4083 7.40562   1
  10 -16   2 345.822 8.85465   1
 -10 -16  -3 290.490 9.66872   1
 -10 -16  -4 30.0955 6.20536   1
  -5 -17  -6 19.7803 6.76089  -2
 -10  17   6 19.7803 6.76089   1
  -6 -17  -5 26.4915 6.89808  -2
 -10  17   5 26.4915 6.89808   1
 -10  17   4 169.054 6.88540   1
 -10  17   3 29.8741 5.26231   1
 -10 -17   2 36.2437 5.83428   1
   9  17   1 52.9160 9.21846  -2
  10 -17  -1 52.9160 9.21846   1
 -10  17   0 6.52937 8.83032  -2
 -10 -17   0 6.52937 8.83032   1
 -10 -17  -1 11.0881 8.42819   1
 -11  17   1 32.0842 15.3209  -2
 -10 -17  -1 32.0842 15.3209   1
 -10  17  -2 4.69503 5.24547   1
  10 -17   3 9.45705 6.40713   1
  -5 -18  -6 16.0027 5.54733  -2
 -10  18   6 16.0027 5.54733   1
  -6 -18  -5 94.9739 7.84742  -2
 -10  18   5 94.9739 7.84742   1
 -10  18   4 11.0342 5.36083   1
 -10  18   3-2.09774 4.71216   1
 -10 -18   2 1.07501 6.07397   1
  -9 -18  -1 7.94014 8.03502  -2
 -10  18   1 7.94014 8.03502   1
 -10 -18   0 54.7423 8.27051  -2
 -10  18   0 54.7423 8.27051   1
 -10  18  -1 22.8380 5.54746   1
 -10  18  -2 72.9037 4.97451   1
  10 -18   3 41.1088 5.82550   1
  -6 -19  -5 44.9276 6.40893  -2
 -10  19   5 44.9276 6.40893   1
 -10  19   4 9.00248 4.74869   1
 -10  19   3 1.80603 5.10986   1
 -10  19   2 4.08918 7.17322   1
 -10  19   1 17.0241 12.2324   1
  -9  19  -1 10.2442 7.35578  -2
 -10 -19   1 10.2442 7.35578   1
 -10 -19   0 18.0053 6.86119  -2
 -10  19   0 18.0053 6.86119   1
 -10  19  -1 8.74007 5.46565   1
 -10  19  -2 249.853 5.12880   1
 -10  20   4 7.35877 4.76400   1
 -10  20   3 2.70440 4.30862   1
 -10  20   2 2.36116 4.20888   1
 -10  20   1 83.7568 12.0646   1
   9  20   1 72.3558 8.85601  -2
  10 -20  -1 72.3558 8.85601   1
 -10 -20   0 39.8164 7.23913  -2
 -10  20   0 39.8164 7.23913   1
 -10  20  -1 73.1685 5.23324   1
 -10  21   2 11.4193 5.12717   1
 -10  21   1 14.6828 7.62130   1
  -9 -21  -1 62.1343 8.49630  -2
 -10  21   1 62.1343 8.49630   1
 -10 -21   0 157.914 8.90495  -2
 -10  21   0 157.914 8.90495   1
 -11   0   8 383.494 12.3521   1
  -6   0  -6 464.443 15.5594  -2
 -11   0   6 464.443 15.5594   1
 -11   0   4 22.0118 5.23607   1
 -11   0   2 7.79290 5.96251   1
 -11   0   0 8225.61 29.5798  -2
 -11   0   0 8225.61 29.5798   1
 -11   0  -2 95.4911 6.76757   1
 -11   0  -4 29.8901 6.33573   1
  16   0  -6 9.57271 7.60143  -2
  11   0   6 9.57271 7.60143   1
 -11   1   9-5.30380 7.46119   1
 -11   1   8 19.7775 7.37764   1
 -11   1   7 86.9289 6.76387   1
  -5  -1  -7 186.484 19.0893  -2
 -11   1   7 186.484 19.0893   1
  -6  -1  -6 138.212 8.40696  -2
 -11   1   6 138.212 8.40696   1
  -7  -1  -5 258.468 6.84137  -2
 -11   1   5 258.468 6.84137   1
 -11   1   4 16.6153 4.07079   1
 -11   1   3 382.777 5.54394   1
 -11  -1   2 1026.97 8.51602   1
 -11  -1   1 7.77013 4.29239   1
 -11  -1   0 13.9224 5.62071  -2
 -11   1   0 13.9224 5.62071   1
 -11  -1  -1 136.940 4.82607   1
 -11  -1  -2 69.9599 5.89148   1
  11   1   3 171.363 6.98774   1
  11  -1   4 28.3143 4.85010   1
  11  -1   5 26.2046 7.85290   1
  15  -1  -5 36.6487 8.34525  -2
  11   1   5 36.6487 8.34525   1
  16  -1  -6 11.8927 6.62051  -2
  11   1   6 11.8927 6.62051   1
 -11  -2   9 25.8008 10.8264   1
 -11  -2   8 51.5664 7.56855   1
 -11   2   7 193.568 8.31465   1
  -5   2  -7 246.216 15.7577  -2
 -11  -2   7 246.216 15.7577   1
  -6   2  -6 101.695 6.77859  -2
 -11  -2   6 101.695 6.77859   1
  -7  -2  -5 47.3760 6.58021  -2
 -11   2   5 47.3760 6.58021   1
 -11   2   4 391.719 5.07970   1
 -11  -2   3 293.320 5.30803   1
 -11  -2   2 967.285 7.77995   1
 -11   2   1 12.0477 4.23070   1
 -11   2   0 65.0246 5.92810  -2
 -11  -2   0 65.0246 5.92810   1
 -11  -2  -1 2613.03 12.9943   1
 -11  -2  -2 22.0951 5.49432   1
  11  -2   3-5.00116 4.63968   1
  11  -2   4 24.5935 5.18776   1
  11  -2   5-5.51478 7.53932   1
  15  -2  -5 76.1751 10.3099  -2
  11   2   5 76.1751 10.3099   1
  16  -2  -6-6.95869 5.66723  -2
  11   2   6-6.95869 5.66723   1
 -11  -3   9 31.3603 11.1971   1
 -11   3   8-0.18216 6.14339   1
 -11   3   7 193.611 8.21982   1
  -5   3  -7 238.672 16.1672  -2
 -11  -3   7 238.672 16.1672   1
  -6   3  -6 121.249 6.63198  -2
 -11  -3   6 121.249 6.63198   1
  -7  -3  -5 331.563 7.15666  -2
 -11   3   5 331.563 7.15666   1
 -11   3   4-1.64680 3.38891   1
 -11   3   3 2.35306 3.34698   1
 -11   3   2 501.163 5.51874   1
 -11  -3   1 33.6844 4.45032   1
 -11  -3   0 10.4342 4.79809  -2
 -11   3   0 10.4342 4.79809   1
 -11  -3  -1 1528.31 9.56711   1
 -11  -3  -2 44.0790 5.25612   1
  11   3   3 10.9056 4.95580   1
  11   3   4 196.449 5.78772   1
  11  -3   5 8.52855 9.73397   1
  15  -3  -5 117.807 7.36690  -2
  11   3   5 117.807 7.36690   1
  16  -3  -6 55.9265 5.59652  -2
  11   3   6 55.9265 5.59652   1
 -11   4   9-103.584 74.0978   1
 -11  -4   8 8.63644 5.15479   1
 -11  -4   7 21.3944 7.11110   1
  -5  -4  -7 57.6395 11.4872  -2
 -11   4   7 57.6395 11.4872   1
  -6  -4  -6 5.74338 5.50344  -2
 -11   4   6 5.74338 5.50344   1
  -7  -4  -5 1061.83 8.53257  -2
 -11   4   5 1061.83 8.53257   1
 -11   4   4 187.934 4.27752   1
 -11   4   3 18.5009 3.87319   1
 -11   4   2 29.4201 3.70837   1
 -11  -4   1 374.347 5.76783   1
 -11  -4   0 1087.94 10.8757  -2
 -11   4   0 1087.94 10.8757   1
 -11  -4  -1 323.502 7.38956   1
 -11  -4  -2 616.769 9.90660   1
 -11  -4  -3 50.4486 5.08618   1
  11  -4   4 1.35320 4.80329   1
  15  -4  -5 35.5437 6.80580  -2
  11   4   5 35.5437 6.80580   1
  16  -4  -6 26.4684 5.36413  -2
  11   4   6 26.4684 5.36413   1
 -11   5   9-10.3694 74.3624   1
 -11  -5   8 10.7010 5.21798   1
 -11  -5   7 566.903 10.8909   1
  -5  -5  -7 1015.81 24.2997  -2
 -11   5   7 1015.81 24.2997   1
  -6  -5  -6 95.0309 6.12224  -2
 -11   5   6 95.0309 6.12224   1
  -7  -5  -5 239.821 6.75965  -2
 -11   5   5 239.821 6.75965   1
 -11   5   4 43.1996 3.97414   1
 -11  -5   3 344.732 4.57631   1
 -11   5   2 187.999 4.53625   1
 -11  -5   1 124.480 4.87241   1
 -11  -5   0 145.248 7.27412  -2
 -11   5   0 145.248 7.27412   1
 -11   5  -1 410.301 7.57761   1
 -11  -5  -2 206.459 7.81076   1
  11  -5   3 30.5584 4.84398   1
 -11  -5  -4-0.73268 5.11000   1
  15  -5  -5 23.1019 6.57171  -2
  11   5   5 23.1019 6.57171   1
  16  -5  -6 9.55432 5.06663  -2
  11   5   6 9.55432 5.06663   1
 -11   6   8 297.760 10.3042   1
 -11   6   7 166.025 8.47857   1
  -5  -6  -7 188.832 12.8498  -2
 -11   6   7 188.832 12.8498   1
  -6  -6  -6 164.678 6.44451  -2
 -11   6   6 164.678 6.44451   1
  -7  -6  -5 137.503 5.40447  -2
 -11   6   5 137.503 5.40447   1
 -11   6   4 837.948 6.51929   1
 -11   6   3 228.532 4.80860   1
 -11   6   2 159.319 5.38128   1
 -11   6   1 47.3368 4.91197   1
 -11   6   0 172.697 8.34618  -2
 -11  -6   0 172.697 8.34618   1
 -11  -6  -1 2664.84 13.2182   1
 -11  -6  -2 377.067 7.82091   1
  11   6   3 31.7615 5.18038   1
  11   6   4 243.349 6.22842   1
  15  -6  -5 20.6076 6.02446  -2
  11   6   5 20.6076 6.02446   1
  16  -6  -6 41.8077 4.87350  -2
  11   6   6 41.8077 4.87350   1
 -11   7   9-14.5129 78.5019   1
 -11   7   8 184.458 9.45717   1
 -11   7   7 265.347 9.14408   1
  -5  -7  -7 237.106 18.2616  -2
 -11   7   7 237.106 18.2616   1
  -6   7  -6 245.845 9.15745  -2
 -11  -7   6 245.845 9.15745   1
  -7  -7  -5 311.036 8.58973  -2
 -11   7   5 311.036 8.58973   1
 -11   7   4 48.7261 3.94500   1
 -11   7   3 110.614 4.52690   1
 -11   7   2 90.5522 4.42898   1
 -11   7   1 81.9066 5.01342   1
 -11  -7   0 6.31200 6.53436  -2
 -11   7   0 6.31200 6.53436   1
 -11   7  -1 2263.76 12.3986   1
 -11  -7  -2 59.3799 6.02472   1
 -11   7  -3 40.2719 4.75966   1
  11  -7   4 28.0945 5.01709   1
  15  -7  -5 59.2175 5.88833  -2
  11   7   5 59.2175 5.88833   1
  16  -7  -6 7.12045 6.46680  -2
  11   7   6 7.12045 6.46680   1
 -11   8   9 0.59557 5.87999   1
 -11   8   8 692.071 16.8713   1
 -11   8   7-1.90617 7.24873   1
  -5  -8  -7 44.5991 10.5955  -2
 -11   8   7 44.5991 10.5955   1
  -6   8  -6 6.54099 5.70876  -2
 -11  -8   6 6.54099 5.70876   1
  -7  -8  -5 353.178 9.56515  -2
 -11   8   5 353.178 9.56515   1
 -11   8   4 30.6929 3.72506   1
 -11   8   3 26.9638 3.93848   1
 -11   8   2 48.7067 4.40075   1
 -11   8   1 3.18650 5.35116   1
 -10   8  -1 62.7880 18.6353  -2
 -11  -8   1 62.7880 18.6353   1
 -11   8   0 188.299 8.46990  -2
 -11  -8   0 188.299 8.46990   1
 -11  -8  -1 17.3946 5.19213   1
 -11  -8  -2 55.6600 5.11293   1
 -11   8  -3 183.868 5.62011   1
 -11  -8  -4-3.82511 4.59692   1
 -15   8   5-3.20061 5.27620  -2
 -11  -8  -5-3.20061 5.27620   1
  16  -8  -6 54.6762 5.96642  -2
  11   8   6 54.6762 5.96642   1
 -11   9   9 3.12806 9.94535   1
 -11   9   8 31.5222 10.1376   1
 -11   9   7 187.702 8.56338   1
  -5  -9  -7 240.182 16.0416  -2
 -11   9   7 240.182 16.0416   1
  -6   9  -6 241.355 10.0343  -2
 -11  -9   6 241.355 10.0343   1
  -7  -9  -5 113.582 5.83196  -2
 -11   9   5 113.582 5.83196   1
 -11   9   4 0.78057 3.59150   1
 -11   9   3 1.46629 3.68469   1
 -11  -9   2 144.592 4.63443   1
 -11   9   1 85.2875 7.07623   1
 -10  -9  -1 84.3420 13.1270  -2
 -11   9   1 84.3420 13.1270   1
 -11  -9   0 22.6683 6.89388  -2
 -11   9   0 22.6683 6.89388   1
 -11  -9  -1 407.591 6.85513   1
  11  -9   2 476.523 6.05142   1
 -11  -9  -3 46.6284 5.01411   1
 -11  -9  -4 7.98735 4.34795   1
  15  -9  -5 32.4348 7.47963  -2
  11   9   5 32.4348 7.47963   1
 -11  10   8 257.047 12.2367   1
 -11  10   7 128.646 7.83571   1
  -5 -10  -7 163.391 98.8232  -2
 -11  10   7 163.391 98.8232   1
  -6 -10  -6 78.0002 5.67900  -2
 -11  10   6 78.0002 5.67900   1
  -7 -10  -5 140.085 6.61119  -2
 -11  10   5 140.085 6.61119   1
 -11 -10   4 2.70499 4.24297   1
 -11  10   3 25.7754 3.78894   1
 -11 -10   2 66.9791 4.03023   1
 -11  10   1 15.3926 5.54611   1
 -10  10  -1 33.1253 8.83694  -2
 -11 -10   1 33.1253 8.83694   1
 -11 -10   0 233.241 7.98789  -2
 -11  10   0 233.241 7.98789   1
 -11 -10  -1 585.305 10.7863   1
 -12 -10   1 860.489 20.3319  -2
 -11  10  -1 860.489 20.3319   1
  11 -10   2 889.041 7.45679   1
 -11 -10  -3 147.003 5.69636   1
  11  10   4 25.8158 6.48802   1
  15 -10  -5 12.9780 9.02377  -2
  11  10   5 12.9780 9.02377   1
 -11  11   8 337.811 12.4946   1
 -11  11   7 40.7750 5.51622   1
  -5 -11  -7-617.249 109.084  -2
 -11  11   7-617.249 109.084   1
  -6 -11  -6 0.33578 7.30543  -2
 -11  11   6 0.33578 7.30543   1
  -7 -11  -5 331.258 12.2949  -2
 -11  11   5 331.258 12.2949   1
 -11  11   4 20.3058 5.41391   1
 -11  11   3 0.99661 4.68921   1
 -11  11   2 78.2473 5.29221   1
 -11  11   1 168.025 8.23636   1
 -10 -11  -1 365.998 19.9626  -2
 -11  11   1 365.998 19.9626   1
 -11 -11   0 7.96885 7.29267  -2
 -11  11   0 7.96885 7.29267   1
 -11 -11  -1 481.031 8.98672   1
 -11 -11  -2 405.332 7.75984   1
 -11 -11  -3 49.7751 7.23723   1
  11  11   4-3.04677 7.54436   1
  15 -11  -5 23.7936 8.25304  -2
  11  11   5 23.7936 8.25304   1
 -11  12   8 357.856 11.9671   1
 -11  12   7 119.466 6.71173   1
  -6 -12  -6 18.0169 9.33987  -2
 -11  12   6 18.0169 9.33987   1
  -7 -12  -5 160.733 11.5566  -2
 -11  12   5 160.733 11.5566   1
 -11  12   4 48.4743 5.49669   1
 -11  12   3 2.38009 5.46077   1
 -11  12   2 3.80653 5.81615   1
 -11  12   1 82.5435 7.56664   1
 -10  12  -1 133.706 19.1296  -2
 -11 -12   1 133.706 19.1296   1
 -11 -12   0 18.6643 10.7675  -2
 -11  12   0 18.6643 10.7675   1
 -11  12  -1 18.9641 8.07140   1
 -11 -12  -2 306.430 9.59873   1
 -11 -12  -3 6.24059 6.92590   1
 -11 -12  -4 129.374 8.35975   1
  15 -12  -5 42.0520 7.68876  -2
  11  12   5 42.0520 7.68876   1
 -11  13   8 24.3534 7.38522   1
 -11  13   7 11.2779 5.49824   1
  -6 -13  -6 11.9892 8.92899  -2
 -11  13   6 11.9892 8.92899   1
  -7 -13  -5 23.1666 7.90884  -2
 -11  13   5 23.1666 7.90884   1
 -11  13   4 4.81200 4.76863   1
 -11  13   3 31.3745 5.50164   1
 -11  13   2 1.33157 5.31629   1
 -11  13   1-4.83950 8.52274   1
 -10  13  -1 100.609 11.6779  -2
 -11 -13   1 100.609 11.6779   1
 -11 -13   0 19.2724 7.23107  -2
 -11  13   0 19.2724 7.23107   1
 -11 -13  -1 17.8226 11.2729   1
 -11 -13  -2 221.185 7.45336   1
 -11 -13  -3 243.047 8.17869   1
 -11 -13  -4 2.21882 6.71769   1
 -11  14   7 7.02174 4.83411   1
  -6 -14  -6 4.80342 10.5309  -2
 -11  14   6 4.80342 10.5309   1
  -7 -14  -5 76.2630 7.93034  -2
 -11  14   5 76.2630 7.93034   1
 -11  14   4 9.31518 5.83627   1
 -11  14   3 0.74489 5.49145   1
 -11  14   2 11.0951 5.06071   1
 -11  14   1-1.36046 7.69547   1
  10  14   1 34.5809 10.6324  -2
  11 -14  -1 34.5809 10.6324   1
 -11 -14   0 11.9982 7.36560  -2
 -11  14   0 11.9982 7.36560   1
 -11  14  -1 35.8674 7.20558   1
 -11  14  -2 0.50988 7.79325   1
 -11 -14  -3 65.6808 6.62767   1
  11  14   4 8.14671 6.17030   1
 -11  15   7 9.16986 5.63521   1
  -6 -15  -6 76.8034 10.3397  -2
 -11  15   6 76.8034 10.3397   1
  -7 -15  -5 50.5472 7.40070  -2
 -11  15   5 50.5472 7.40070   1
 -11  15   4 8.61532 6.92475   1
 -11  15   3 1.80848 5.12530   1
 -11  15   2 35.5760 5.16209   1
 -11  15   1 29.2571 11.5893   1
 -10 -15  -1 101.769 8.67468  -2
 -11  15   1 101.769 8.67468   1
 -11 -15   0 6.89263 6.55865  -2
 -11  15   0 6.89263 6.55865   1
 -11  15  -1 2.62912 5.55130   1
  11 -15   2 103.664 8.19407   1
 -11 -15  -3 70.9825 6.12573   1
  11  15   4 101.602 6.23326   1
  -6 -16  -6 20.4486 8.77188  -2
 -11  16   6 20.4486 8.77188   1
  -7 -16  -5 21.8592 6.73966  -2
 -11  16   5 21.8592 6.73966   1
 -11  16   4 65.5187 6.08676   1
 -11 -16   3 9.18227 4.99169   1
 -11 -16   2 177.219 6.28710   1
 -11 -16   1-11.0132 7.66337   1
 -10 -16  -1 22.9086 9.72421  -2
 -11  16   1 22.9086 9.72421   1
 -11 -16   0-1.83049 8.95383  -2
 -11  16   0-1.83049 8.95383   1
 -11  16  -1 8.92527 6.64357   1
 -11 -16  -2 143.852 6.53872   1
  11 -16   3-1.38851 7.99313   1
  -6 -17  -6 48.9636 6.23109  -2
 -11  17   6 48.9636 6.23109   1
  -7 -17  -5 48.1254 6.14340  -2
 -11  17   5 48.1254 6.14340   1
 -11  17   4 4.01585 5.29503   1
 -11  17   3 1.88525 5.44869   1
 -11  17   2 28.3626 4.94788   1
 -11 -17   1 4.99595 10.6149   1
 -10 -17  -1 19.1264 7.48564  -2
 -11  17   1 19.1264 7.48564   1
 -11 -17   0 76.2538 9.42719  -2
 -11  17   0 76.2538 9.42719   1
 -11  17  -1 10.1638 7.32635   1
  11 -17   2 22.4114 6.68634   1
  -7 -18  -5 22.3720 5.92097  -2
 -11  18   5 22.3720 5.92097   1
 -11  18   4 4.90273 4.74669   1
 -11  18   3 3.47466 4.34508   1
 -11 -18   2 85.5440 5.58774   1
 -11  18   1 144.487 9.72694   1
 -10 -18  -1 228.888 11.5895  -2
 -11  18   1 228.888 11.5895   1
 -11 -18   0 193.595 9.73613  -2
 -11  18   0 193.595 9.73613   1
 -11 -18  -1 8.90809 6.37937   1
 -11  19   4 0.81453 4.01735   1
 -11  19   3 9.01438 4.59266   1
 -11  19   2 10.5441 4.05449   1
 -11  19   1-10.9918 6.63662   1
  10  19   1 8.19201 12.2429  -2
  11 -19  -1 8.19201 12.2429   1
 -11 -19   0 7.72802 6.85586  -2
 -11  19   0 7.72802 6.85586   1
 -11 -19  -1-1.02719 4.36376   1
 -11  20   3 11.5174 4.36048   1
 -11  20   2 19.8493 4.51967   1
 -11  20   1 2.82720 9.38182   1
  10  20   1 26.8994 10.3856  -2
  11 -20  -1 26.8994 10.3856   1
 -12   0   8 10.8618 8.52932   1
  -7   0  -6 136.111 13.0952  -2
 -12   0   6 136.111 13.0952   1
 -12   0   4-2.93758 5.29088   1
 -12   0   2 1485.25 12.9018   1
 -12   0   0 27966.9 61.1282  -2
 -12   0   0 27966.9 61.1282   1
 -12   0  -2 75.6800 12.8224   1
  12   0   4 127.107 6.63321   1
 -17   0   6 22.9262 7.90370  -2
 -12   0  -6 22.9262 7.90370   1
 -12  -1   9 17.7226 9.55917   1
 -12   1   8 14.6406 7.07562   1
 -12   1   7 63.7725 9.09685   1
  -6  -1  -7 139.565 18.6354  -2
 -12   1   7 139.565 18.6354   1
  -7  -1  -6 225.137 8.75207  -2
 -12   1   6 225.137 8.75207   1
  -8  -1  -5 202.419 6.95242  -2
 -12   1   5 202.419 6.95242   1
 -12  -1   4 9.77976 4.11224   1
 -12   1   3 22.0585 4.93913   1
 -12   1   2 75.0851 4.68670   1
 -12  -1   1 315.441 6.11964   1
 -12  -1   0 580.490 9.47634  -2
 -12   1   0 580.490 9.47634   1
 -12   1  -1 1511.34 9.26848   1
 -12  -1  -2 265.171 7.25960   1
  12  -1   3 1.74340 5.18070   1
  12   1   4 7.36689 4.72126   1
  12   1   5 4.41837 5.21382   1
  16  -1  -5-0.69241 10.8395  -2
  12   1   5-0.69241 10.8395   1
  17  -1  -6 37.1471 8.17673  -2
  12   1   6 37.1471 8.17673   1
 -12  -2   9 43.3007 7.56834   1
 -12  -2   8 6.14321 6.91939   1
 -12   2   7 44.4419 8.42442   1
  -6  -2  -7 50.5211 19.8207  -2
 -12   2   7 50.5211 19.8207   1
  -7  -2  -6 165.664 7.20292  -2
 -12   2   6 165.664 7.20292   1
  -8  -2  -5 422.506 8.33588  -2
 -12   2   5 422.506 8.33588   1
 -12   2   4 25.1207 4.08738   1
 -12  -2   3 28.7961 4.88698   1
 -12   2   2 6.65115 4.61288   1
 -12  -2   1 217.774 6.42752   1
 -12  -2   0 152.595 7.24122  -2
 -12   2   0 152.595 7.24122   1
 -12  -2  -1 364.594 7.15023   1
 -12  -2  -2 22.7646 6.53595   1
  12  -2   3-2.41107 6.11681   1
  12   2   4 0.23325 5.96764   1
  12   2   5 0.04566 6.70338   1
  16  -2  -5 24.8860 10.9463  -2
  12   2   5 24.8860 10.9463   1
  17  -2  -6-9.46717 7.69940  -2
  12   2   6-9.46717 7.69940   1
 -12   3   9-10.1087 9.70795   1
 -12   3   8 37.0647 5.98914   1
 -12   3   7 32.6687 6.54277   1
  -6  -3  -7 55.3606 12.0922  -2
 -12   3   7 55.3606 12.0922   1
  -7   3  -6 79.2559 6.37450  -2
 -12  -3   6 79.2559 6.37450   1
  -8  -3  -5 24.4671 5.58783  -2
 -12   3   5 24.4671 5.58783   1
 -12   3   4 245.816 4.78036   1
 -12   3   3 62.1704 4.45971   1
 -12   3   2 469.600 6.06043   1
 -12  -3   1 717.745 7.53155   1
 -12  -3   0 3401.19 17.3450  -2
 -12   3   0 3401.19 17.3450   1
 -12  -3  -1 1511.13 11.0002   1
 -12  -3  -2 157.799 5.92139   1
  12   3   3 15.1607 4.74266   1
  12   3   4 7.95693 5.53957   1
  12   3   5-4.32415 6.72948   1
  16   3  -5 8.14198 7.36243  -2
  12  -3   5 8.14198 7.36243   1
  17   3  -6 68.7359 5.59341  -2
  12  -3   6 68.7359 5.59341   1
 -12   4   9 8.66971 9.75156   1
 -12  -4   8 112.425 6.46329   1
 -12  -4   7 64.4786 7.20137   1
  -6  -4  -7 82.2024 12.2376  -2
 -12   4   7 82.2024 12.2376   1
  -7   4  -6 40.0045 6.11250  -2
 -12  -4   6 40.0045 6.11250   1
  -8  -4  -5 159.984 6.09304  -2
 -12   4   5 159.984 6.09304   1
 -12   4   4 278.612 4.93862   1
 -12   4   3 575.293 5.98217   1
 -12   4   2 112.659 4.84885   1
 -12  -4   1 28.3238 4.95143   1
 -12  -4   0 8734.04 27.9307  -2
 -12   4   0 8734.04 27.9307   1
 -12  -4  -1 1118.13 9.85669   1
 -12  -4  -2 103.286 5.57188   1
 -12  -4  -3 23.3769 4.32681   1
 -12   4  -4-0.61654 5.45600   1
  12   4   5 2.56868 6.94516   1
  16  -4  -5 24.8541 7.29829  -2
  12   4   5 24.8541 7.29829   1
 -12   5   9 7.22422 9.08752   1
 -12  -5   8 91.6073 7.14751   1
 -12   5   7 241.628 8.49383   1
  -6  -5  -7 314.938 13.5322  -2
 -12   5   7 314.938 13.5322   1
  -7   5  -6 124.971 6.58554  -2
 -12  -5   6 124.971 6.58554   1
  -8  -5  -5 68.1968 5.74735  -2
 -12   5   5 68.1968 5.74735   1
 -12   5   4 217.190 4.79247   1
 -12   5   3 67.2420 4.29285   1
 -12  -5   2 26.9113 4.14071   1
 -12  -5   1-0.82558 4.28573   1
 -12  -5   0 215.305 8.25329  -2
 -12   5   0 215.305 8.25329   1
 -12  -5  -1 48.4455 5.79167   1
 -12  -5  -2 12.8681 5.08508   1
 -12  -5  -3 3.58404 4.27498   1
  12   5   4 0.70408 4.60985   1
  12   5   5 13.3006 6.85026   1
  16   5  -5 22.2238 6.94793  -2
  12  -5   5 22.2238 6.94793   1
 -12   6   9 36.4473 9.23323   1
 -12   6   8 26.1697 7.09871   1
 -12   6   7 108.684 9.27872   1
  -6  -6  -7 139.141 12.0728  -2
 -12   6   7 139.141 12.0728   1
  -7  -6  -6 360.805 7.94691  -2
 -12   6   6 360.805 7.94691   1
  -8  -6  -5 75.9440 5.38598  -2
 -12   6   5 75.9440 5.38598   1
 -12   6   4 287.090 5.54471   1
 -12  -6   3 1.74505 4.20389   1
 -12   6   2 26.7282 3.94739   1
 -12  -6   1 680.241 7.89418   1
 -12  -6   0 150.470 8.12341  -2
 -12   6   0 150.470 8.12341   1
 -12  -6  -1 125.842 6.43346   1
 -12  -6  -2 109.124 6.13737   1
 -12  -6  -3 24.7758 4.68151   1
  12   6   4 47.8024 4.75953   1
  12   6   5 19.7772 9.68188   1
  16  -6  -5 60.1882 5.98846  -2
  12   6   5 60.1882 5.98846   1
 -12   7   8 16.0550 7.05670   1
 -12   7   7 15.5843 8.18947   1
  -6  -7  -7 21.7586 10.3928  -2
 -12   7   7 21.7586 10.3928   1
  -7  -7  -6 224.859 7.44559  -2
 -12   7   6 224.859 7.44559   1
  -8  -7  -5 219.392 10.5891  -2
 -12   7   5 219.392 10.5891   1
 -12   7   4 8.68979 4.23053   1
 -12   7   3 3.74564 4.33996   1
 -12   7   2 20.8351 4.22655   1
 -12  -7   1 239.696 6.21151   1
 -12  -7   0 3077.83 18.7869  -2
 -12   7   0 3077.83 18.7869   1
 -12  -7  -1 149.383 6.96483   1
 -12  -7  -2 47.0633 6.07201   1
 -12  -7  -3 3.83898 4.41152   1
 -12  -7  -4 22.1206 4.46929   1
  16  -7  -5 42.3266 4.97966  -2
  12   7   5 42.3266 4.97966   1
 -12   8   8 126.419 7.95921   1
 -12   8   7 8.83293 8.10170   1
  -6  -8  -7 23.1189 9.74352  -2
 -12   8   7 23.1189 9.74352   1
  -7  -8  -6 119.915 6.51864  -2
 -12   8   6 119.915 6.51864   1
  -8  -8  -5 25.2078 6.02131  -2
 -12   8   5 25.2078 6.02131   1
 -12   8   4 4.50658 4.08802   1
 -12   8   3 1.40754 4.26195   1
 -12   8   2 163.841 5.11770   1
 -12   8   1 48.3084 5.65768   1
 -11   8  -1 87.0974 16.5861  -2
 -12  -8   1 87.0974 16.5861   1
 -12  -8   0 477.970 9.89343  -2
 -12   8   0 477.970 9.89343   1
 -12  -8  -1 826.805 9.27278   1
 -12  -8  -2 52.7184 5.08671   1
 -12  -8  -3 17.2414 4.34892   1
  12  -8   4 25.1444 4.22369   1
  16  -8  -5 41.0945 6.88105  -2
  12   8   5 41.0945 6.88105   1
 -12   9   8 235.298 8.57381   1
 -12   9   7 26.5499 8.26409   1
  -6  -9  -7 45.2187 13.0195  -2
 -12   9   7 45.2187 13.0195   1
  -7  -9  -6 112.393 6.12707  -2
 -12   9   6 112.393 6.12707   1
  -8  -9  -5 82.2842 7.17282  -2
 -12   9   5 82.2842 7.17282   1
 -12   9   4 13.7366 4.11701   1
 -12  -9   3 35.0941 4.03070   1
 -12   9   2 5.16518 4.32272   1
 -12  -9   1 276.364 5.25687   1
 -12  -9   0 860.868 12.1816  -2
 -12   9   0 860.868 12.1816   1
 -12  -9  -1 60.6963 6.14611   1
 -12  -9  -2 573.856 7.62631   1
 -12   9  -3 18.2846 4.44272   1
 -12  -9  -4 8.65453 5.72170   1
  16  -9  -5 24.8382 5.85672  -2
  12   9   5 24.8382 5.85672   1
 -12  10   8 244.481 8.23949   1
 -12  10   7-1.10630 7.55680   1
  -7 -10  -6 64.3282 7.25681  -2
 -12  10   6 64.3282 7.25681   1
  -8 -10  -5 22.7053 6.39034  -2
 -12  10   5 22.7053 6.39034   1
 -12  10   4 11.4119 4.16357   1
 -12  10   3 6.03725 3.89686   1
 -12 -10   2 47.4493 4.35988   1
 -12  10   1 400.881 6.53705   1
 -12 -10   0 305.104 9.61639  -2
 -12  10   0 305.104 9.61639   1
 -12 -10  -1 33.4264 6.94804   1
 -12 -10  -2 80.5343 5.19101   1
  12  10   3 1.01592 6.03788   1
 -12 -10  -4 6.02395 5.26600   1
 -12  11   8 1.35957 5.68966   1
 -12  11   7 10.2352 6.05091   1
  -7 -11  -6 76.2039 8.21966  -2
 -12  11   6 76.2039 8.21966   1
  -8 -11  -5 42.1999 9.17428  -2
 -12  11   5 42.1999 9.17428   1
 -12  11   4 9.40264 5.02342   1
 -12  11   3 27.9489 5.11046   1
 -12 -11   2 132.942 5.61801   1
 -12 -11   1 19.8709 6.91696   1
 -12 -11   0 21.3705 7.13052  -2
 -12  11   0 21.3705 7.13052   1
 -12 -11  -1 7.88876 8.83736   1
 -12  11  -2-2.81628 7.84856   1
  12 -11   3 2.09610 7.59465   1
  12  11   4 47.0227 5.31389   1
 -12  12   7 34.7638 5.81549   1
  -7 -12  -6 64.3922 11.9989  -2
 -12  12   6 64.3922 11.9989   1
  -8 -12  -5 45.3380 8.42269  -2
 -12  12   5 45.3380 8.42269   1
 -12  12   4 0.80752 5.10201   1
 -12  12   3 66.4108 6.09189   1
 -12 -12   2 637.360 9.12702   1
 -12  12   1 45.4969 7.07243   1
 -11  12  -1 45.1797 18.9485  -2
 -12 -12   1 45.1797 18.9485   1
 -12 -12   0 187.952 14.5012  -2
 -12  12   0 187.952 14.5012   1
 -12  12  -1 32.2037 9.35642   1
 -12  12  -2 59.8782 8.22465   1
  12 -12   3 171.303 8.43643   1
 -12 -12  -4 8.01125 4.63533   1
 -12  13   7 16.3607 6.38270   1
  -7 -13  -6 27.1087 14.7059  -2
 -12  13   6 27.1087 14.7059   1
  -8 -13  -5 156.026 13.0058  -2
 -12  13   5 156.026 13.0058   1
 -12  13   4 0.28820 4.50171   1
 -12 -13   3-1.93214 6.05169   1
 -12 -13   2 12.6195 5.78682   1
 -12  13   1 40.3999 5.88694   1
 -12 -13   0 259.352 14.6075  -2
 -12  13   0 259.352 14.6075   1
 -12  13  -1 90.5830 9.03415   1
  12 -13   2 45.6023 8.45239   1
  12 -13   3 8.51929 6.64723   1
  12  13   4 3.64104 5.40291   1
 -12  14   7 20.8452 9.06846   1
  -7 -14  -6-3.42214 13.5493  -2
 -12  14   6-3.42214 13.5493   1
  -8 -14  -5 23.6591 8.75632  -2
 -12  14   5 23.6591 8.75632   1
 -12  14   4 53.5697 5.68540   1
 -12 -14   3 2.92113 4.89513   1
 -12  14   2-0.19296 5.43696   1
 -12 -14   1 195.348 6.51313   1
 -12 -14   0 2.66644 8.99773  -2
 -12  14   0 2.66644 8.99773   1
 -12  14  -1 62.3656 7.99124   1
 -12  14  -2 6.03740 5.69821   1
 -12 -14  -3 2.66220 5.04426   1
  -7 -15  -6 13.6569 6.32039  -2
 -12  15   6 13.6569 6.32039   1
  -8 -15  -5 3.58916 8.06652  -2
 -12  15   5 3.58916 8.06652   1
 -12  15   4 2.89183 6.12746   1
 -12  15   3 115.376 5.26823   1
 -12 -15   2 177.204 5.62055   1
 -12  15   1 36.2583 5.07340   1
  11  15   1 25.4558 16.6707  -2
  12 -15  -1 25.4558 16.6707   1
 -12 -15   0 39.7292 7.55234  -2
 -12  15   0 39.7292 7.55234   1
 -12  15  -1 2.14040 5.64069   1
  12 -15   2 93.1409 10.7168   1
 -12 -15  -3 57.8870 4.88018   1
  -7 -16  -6 8.43313 7.34055  -2
 -12  16   6 8.43313 7.34055   1
  -8 -16  -5 27.0826 7.46145  -2
 -12  16   5 27.0826 7.46145   1
 -12  16   4 11.4489 5.04067   1
 -12 -16   3 41.1222 5.10922   1
 -12 -16   2 159.177 5.79436   1
 -12  16   1 31.3111 6.31552   1
 -11  16  -1 36.8877 10.5601  -2
 -12 -16   1 36.8877 10.5601   1
 -12 -16   0 3.61169 6.67285  -2
 -12  16   0 3.61169 6.67285   1
 -12  16  -1 0.67800 6.74118   1
 -12 -16  -2 216.154 7.95540   1
  -8 -17  -5 27.9096 6.58660  -2
 -12  17   5 27.9096 6.58660   1
 -12  17   4 3.08598 4.47271   1
  12 -17  -3 29.2734 5.35788   1
 -12  17   2 5.14753 5.08129   1
 -12  17   1 5.57287 7.56382   1
 -11  17  -1 19.5168 9.07023  -2
 -12 -17   1 19.5168 9.07023   1
 -12 -17   0 4.80569 6.07130  -2
 -12  17   0 4.80569 6.07130   1
 -12  17  -1 3.85549 5.81195   1
 -12  18   4-1.93544 4.94316   1
 -12  18   3-2.84513 4.78611   1
 -12  18   2-1.14358 4.37126   1
 -12  18   1 44.5334 5.57062   1
 -11  18  -1 39.0306 10.7184  -2
 -12 -18   1 39.0306 10.7184   1
 -12 -18   0 56.9867 6.07053  -2
 -12  18   0 56.9867 6.07053   1
 -12 -18  -1-6.52891 7.29290   1
 -12  19   2 59.3110 6.03470   1
 -12  19   1 54.3736 4.72081   1
 -13   0   8 11.4615 7.70646   1
  -8   0  -6 6.97426 10.8996  -2
 -13   0   6 6.97426 10.8996   1
 -13   0   4 133.679 7.22394   1
 -13   0   2 1.93324 6.29555   1
 -13   0   0 3403.77 23.3172  -2
 -13   0   0 3403.77 23.3172   1
 -13   0  -2 15.9296 11.8751   1
 -13   0  -4 247.569 10.4210   1
 -13  -1   9 3.81399 8.74149   1
 -13   1   8 17.4421 6.36765   1
 -13  -1   7-1.00706 8.57048   1
  -7  -1  -7 0.12559 16.3068  -2
 -13   1   7 0.12559 16.3068   1
  -8  -1  -6 154.192 10.3306  -2
 -13   1   6 154.192 10.3306   1
  -9   1  -5 140.787 6.24483  -2
 -13  -1   5 140.787 6.24483   1
 -13   1   4 158.537 5.18796   1
 -13  -1   3 268.619 6.48585   1
 -13   1   2 127.865 5.52544   1
 -13  -1   1 109.046 6.02067   1
 -13  -1   0 19.3479 6.37484  -2
 -13   1   0 19.3479 6.37484   1
 -13  -1  -1 457.564 6.90365   1
 -13   1  -2 142.864 10.2391   1
  13   1   3 157.135 7.03563   1
  13   1   4 34.6701 8.63832   1
  17  -1  -5 9.00081 9.00008  -2
  13   1   5 9.00081 9.00008   1
 -13   2   8 3.32968 5.30895   1
 -13  -2   7 3.18817 8.38407   1
  -7  -2  -7 52.4695 16.8968  -2
 -13   2   7 52.4695 16.8968   1
  -8  -2  -6-0.86592 6.40093  -2
 -13   2   6-0.86592 6.40093   1
  -9   2  -5 92.9196 5.80689  -2
 -13  -2   5 92.9196 5.80689   1
 -13   2   4 203.973 5.57836   1
 -13  -2   3 717.634 8.19463   1
 -13   2   2 9.69689 4.43995   1
 -13  -2   1 844.028 8.83270   1
 -13  -2   0 420.915 9.93995  -2
 -13   2   0 420.915 9.93995   1
 -13  -2  -1 74.9229 6.24101   1
 -13  -2  -2 247.035 7.60834   1
 -13   2  -3 61.3754 9.70084   1
  13   2   4 13.1763 6.31511   1
  17  -2  -5 9.94424 8.77163  -2
  13   2   5 9.94424 8.77163   1
 -13   3   8 64.5346 5.64726   1
 -13   3   7 7.80952 8.43212   1
  -7  -3  -7 13.3139 11.1384  -2
 -13   3   7 13.3139 11.1384   1
  -8   3  -6 40.5798 5.77602  -2
 -13  -3   6 40.5798 5.77602   1
  -9  -3  -5 372.358 6.66297  -2
 -13   3   5 372.358 6.66297   1
 -13   3   4 64.1869 4.38635   1
 -13  -3   3 460.628 6.30592   1
 -13  -3   2 397.691 6.14564   1
 -13  -3   1 625.116 8.02856   1
 -13  -3   0 56.2925 6.93779  -2
 -13   3   0 56.2925 6.93779   1
 -13   3  -1 140.608 6.13351   1
 -13  -3  -2 26.8140 5.70845   1
  13   3   3 9.74103 6.53025   1
  13   3   4-7.23873 4.92522   1
  17   3  -5 61.0818 6.31023  -2
  13  -3   5 61.0818 6.31023   1
 -13   4   8 10.2392 6.00707   1
 -13  -4   7 13.2752 8.35082   1
  -7  -4  -7 27.6286 11.0122  -2
 -13   4   7 27.6286 11.0122   1
  -8   4  -6 169.293 6.62450  -2
 -13  -4   6 169.293 6.62450   1
  -9   4  -5 44.3837 5.46646  -2
 -13  -4   5 44.3837 5.46646   1
 -13  -4   4 4.32469 3.99643   1
 -13  -4   3-0.99775 4.09889   1
 -13  -4   2 12.7706 4.52690   1
 -13  -4   1 9.44325 4.71583   1
 -13  -4   0 394.037 8.96220  -2
 -13   4   0 394.037 8.96220   1
 -13  -4  -1 265.470 6.80175   1
 -13  -4  -2 25.8213 5.58846   1
  13  -4   3 57.6671 5.56700   1
  13   4   4 3.19788 4.86136   1
  13   4   5 31.8030 8.08827   1
  17  -4  -5 50.0392 6.10264  -2
  13   4   5 50.0392 6.10264   1
 -13   5   8 104.981 6.58052   1
 -13   5   7 25.8084 6.10728   1
  -7  -5  -7 13.4855 10.8562  -2
 -13   5   7 13.4855 10.8562   1
  -8   5  -6 62.0035 6.17936  -2
 -13  -5   6 62.0035 6.17936   1
  -9  -5  -5 92.9069 5.86015  -2
 -13   5   5 92.9069 5.86015   1
 -13   5   4 116.276 5.06884   1
 -13   5   3 956.850 8.26897   1
 -13   5   2 30.3915 3.98479   1
 -13  -5   1 1203.51 8.65883   1
 -13  -5   0 625.094 9.85075  -2
 -13   5   0 625.094 9.85075   1
 -13  -5  -1 179.076 6.48631   1
 -13   5  -2 4.25457 5.59047   1
  13   5   3 18.6955 4.65945   1
  13   5   4 32.6483 4.21199   1
 -17   5   5 39.4939 5.78173  -2
 -13  -5  -5 39.4939 5.78173   1
 -13   6   8 24.4713 10.8293   1
 -13   6   7 8.75794 6.01524   1
  -7   6  -7 10.6583 14.3132  -2
 -13  -6   7 10.6583 14.3132   1
  -8   6  -6 7.33028 6.26901  -2
 -13  -6   6 7.33028 6.26901   1
  -9  -6  -5 25.0520 6.46875  -2
 -13   6   5 25.0520 6.46875   1
 -13   6   4 152.887 4.95800   1
 -13   6   3 592.566 6.56161   1
 -13   6   2 31.9532 4.51729   1
 -13  -6   1 1903.73 12.1480   1
 -13  -6   0 843.312 12.0405  -2
 -13   6   0 843.312 12.0405   1
 -13  -6  -1 222.207 6.40071   1
 -13  -6  -2 215.328 7.31221   1
 -13  -6  -3 50.0697 4.27823   1
  13   6   4 28.2648 4.05728   1
  17   6  -5 0.88140 7.44589  -2
  13  -6   5 0.88140 7.44589   1
 -13   7   8 43.0708 10.4145   1
 -13   7   7 1.84484 7.17870   1
  -7  -7  -7 20.9461 9.70888  -2
 -13   7   7 20.9461 9.70888   1
  -8   7  -6 12.1853 6.15615  -2
 -13  -7   6 12.1853 6.15615   1
  -9  -7  -5 113.378 7.07688  -2
 -13   7   5 113.378 7.07688   1
 -13   7   4 1.81616 3.98810   1
 -13   7   3 449.785 5.71216   1
 -13   7   2 1.27387 4.24788   1
 -13  -7   1 1522.25 11.2995   1
 -13  -7   0 151.259 8.08178  -2
 -13   7   0 151.259 8.08178   1
 -13   7  -1 13.9097 5.25320   1
 -13  -7  -2 197.545 5.28630   1
 -13  -7  -3 0.58650 3.92028   1
 -13  -7  -4 29.5090 3.67646   1
 -13   8   8 16.6367 9.55976   1
 -13   8   7 6.87016 5.70657   1
  -7   8  -7 41.5264 12.2272  -2
 -13  -8   7 41.5264 12.2272   1
  -8   8  -6 18.1547 5.91979  -2
 -13  -8   6 18.1547 5.91979   1
  -9  -8  -5 214.626 7.22839  -2
 -13   8   5 214.626 7.22839   1
 -13   8   4 13.2717 3.85462   1
 -13  -8   3 128.952 5.03548   1
 -13   8   2 98.4967 4.62317   1
 -13  -8   1 108.339 4.77275   1
 -13  -8   0 420.963 9.26270  -2
 -13   8   0 420.963 9.26270   1
 -13   8  -1 90.0490 5.80781   1
 -13  -8  -2 1.28719 4.22124   1
 -13  -8  -3 22.7279 3.79910   1
  13   8   4-4.10431 4.75653   1
 -13   9   8 24.7910 9.14973   1
 -13   9   7 13.8581 5.52246   1
  -8  -9  -6 18.1495 5.97528  -2
 -13   9   6 18.1495 5.97528   1
  -9  -9  -5 12.1113 5.74468  -2
 -13   9   5 12.1113 5.74468   1
 -13   9   4 34.6734 4.27668   1
 -13  -9   3 170.463 5.08078   1
 -13   9   2 7.72073 4.41135   1
 -13  -9   1 1280.40 8.31150   1
 -13  -9   0 299.974 8.97268  -2
 -13   9   0 299.974 8.97268   1
 -13   9  -1 44.7544 5.54199   1
 -13  -9  -2 5.96639 3.98215   1
 -13  -9  -3 5.24463 4.25992   1
  13   9   4 3.01878 4.22259   1
 -13  10   7-3.00952 6.82835   1
  -8 -10  -6 33.3291 8.56035  -2
 -13  10   6 33.3291 8.56035   1
  -9 -10  -5 17.0834 6.98533  -2
 -13  10   5 17.0834 6.98533   1
 -13  10   4 5.07671 4.54058   1
 -13 -10   3 115.196 5.06630   1
 -13  10   2 164.922 5.44745   1
 -13 -10   1 1341.64 8.79551   1
 -13 -10   0 380.819 8.38603  -2
 -13  10   0 380.819 8.38603   1
 -13 -10  -1-0.86469 5.07246   1
 -13 -10  -2 9.57461 6.17458   1
 -13 -10  -3 11.8790 4.61775   1
 -13 -10  -4 8.63152 7.22971   1
 -13  11   7-4.53399 6.26036   1
  -8 -11  -6-6.27903 9.56608  -2
 -13  11   6-6.27903 9.56608   1
  -9 -11  -5 11.3831 6.70403  -2
 -13  11   5 11.3831 6.70403   1
 -13  11   4-1.29380 6.15556   1
 -13 -11   3 46.2707 7.66586   1
 -13 -11   2 6.34547 6.04548   1
 -13  11   1 360.194 12.7180   1
 -13 -11   0 85.7861 9.30553  -2
 -13  11   0 85.7861 9.30553   1
 -13  11  -1 34.2016 7.36742   1
 -13 -11  -2 11.3192 8.00584   1
 -13 -11  -3 1.87284 5.07890   1
 -13  12   7 2.32198 5.77414   1
  -8 -12  -6 28.7558 9.52625  -2
 -13  12   6 28.7558 9.52625   1
  -9 -12  -5 113.916 8.23341  -2
 -13  12   5 113.916 8.23341   1
 -13  12   4 41.3454 6.14941   1
 -13  12   3 154.595 8.01622   1
 -13 -12   2 1511.45 11.9985   1
 -13  12   1 138.372 10.3526   1
 -13 -12   0 133.822 9.43054  -2
 -13  12   0 133.822 9.43054   1
 -13 -12  -1 60.5147 6.13721   1
 -13 -12  -2 43.5471 6.31706   1
 -13 -12  -3 6.20805 4.71756   1
  -8 -13  -6 2.80849 8.08772  -2
 -13  13   6 2.80849 8.08772   1
  -9 -13  -5 20.1803 8.62786  -2
 -13  13   5 20.1803 8.62786   1
 -13  13   4 6.68239 4.81251   1
 -13 -13   3 3.47014 6.67957   1
 -13 -13   2 183.670 6.42557   1
 -13  13   1 181.793 8.36012   1
 -13 -13   0 201.696 10.7844  -2
 -13  13   0 201.696 10.7844   1
 -13  13  -1 65.8953 5.09197   1
 -13 -13  -2-1.10440 4.58545   1
 -13 -13  -3 13.2339 5.47895   1
  -8 -14  -6 72.4541 12.6789  -2
 -13  14   6 72.4541 12.6789   1
  -9 -14  -5 18.5686 7.92623  -2
 -13  14   5 18.5686 7.92623   1
 -13  14   4 36.7916 8.71304   1
 -13 -14   3 3.02501 5.21795   1
 -13  14   2 30.5662 5.18791   1
 -13 -14   1 220.188 6.93705   1
 -13 -14   0 55.9357 8.66401  -2
 -13  14   0 55.9357 8.66401   1
 -13  14  -1 25.5434 4.84967   1
 -13 -14  -2 8.30628 4.10837   1
  -9 -15  -5 26.6572 6.13251  -2
 -13  15   5 26.6572 6.13251   1
 -13  15   4 14.4352 6.01148   1
 -13 -15   3-2.45417 4.67711   1
 -13  15   2 12.2590 4.31449   1
 -13  15   1 2.14200 4.54387   1
 -13 -15   0 11.4137 6.34063  -2
 -13  15   0 11.4137 6.34063   1
 -13 -15  -1 17.2924 5.18654   1
 -13 -15  -2 4.21391 5.40213   1
 -13  16   4 43.1971 5.73534   1
 -13  16   3 10.8224 6.40324   1
 -13 -16   2 423.711 8.45093   1
 -13  16   1 16.0563 4.88426   1
 -13 -16   0 36.2694 5.88633  -2
 -13  16   0 36.2694 5.88633   1
 -13  16  -1 3.53516 3.80710   1
 -13  17   4 12.7581 8.68499   1
 -13  17   3-3.74509 7.85106   1
 -13  17   2 103.722 5.62410   1
 -13  17   1 14.8395 4.29224   1
 -13 -17   0 12.8277 4.82085  -2
 -13  17   0 12.8277 4.82085   1
 -14   0   8 65.3987 7.10948   1
  -9   0  -6 100.039 11.9933  -2
 -14   0   6 100.039 11.9933   1
 -14   0   4 993.754 10.3911   1
 -14   0   2 390.615 7.87760   1
 -14   0   0 281.138 14.0567  -2
 -14   0   0 281.138 14.0567   1
 -14   0  -2 78.1026 13.6541   1
  14   0   4 40.4784 7.33073   1
 -14   1   8 9.74068 5.41504   1
 -14   1   7-0.12343 7.51433   1
  -8  -1  -7-18.8540 14.8271  -2
 -14   1   7-18.8540 14.8271   1
  -9  -1  -6 23.6526 8.85549  -2
 -14   1   6 23.6526 8.85549   1
 -10  -1  -5 143.787 7.24596  -2
 -14   1   5 143.787 7.24596   1
 -14  -1   4 18.4360 4.93193   1
 -14   1   3 77.5173 4.89105   1
 -14  -1   2 112.924 4.81446   1
 -14  -1   1 272.805 6.62536   1
 -14   1   0 17.6255 6.22039  -2
 -14  -1   0 17.6255 6.22039   1
 -14  -1  -1 1132.36 10.8654   1
 -14  -1  -2 54.7503 9.47672   1
  14   1   3 16.8984 8.43516   1
  14   1   4 7.98566 7.14474   1
 -14   2   8 19.0128 4.71298   1
 -14  -2   7 10.4120 6.26704   1
  -8  -2  -7 4.17625 14.6368  -2
 -14   2   7 4.17625 14.6368   1
  -9  -2  -6 117.072 9.58362  -2
 -14   2   6 117.072 9.58362   1
 -14  -2   5 2.30197 10.0590   1
 -10   2  -5 46.2000 6.50373  -2
 -14  -2   5 46.2000 6.50373   1
 -14   2   4 58.2977 5.26615   1
 -14   2   3 1.59423 4.66669   1
 -14   2   2-6.50153 4.61274   1
 -14   2   1 1.96003 4.87857   1
 -14  -2   0 71.8337 7.37793  -2
 -14   2   0 71.8337 7.37793   1
 -14   2  -1 175.489 7.44438   1
 -14   2  -2 22.2825 12.4951   1
  14   2   3 67.5503 8.82635   1
 -14   2  -4 62.6848 7.39636   1
 -14   3   8 29.9672 5.45712   1
 -14   3   7-4.87241 7.28678   1
  -8  -3  -7-11.6700 10.1135  -2
 -14   3   7-11.6700 10.1135   1
  -9   3  -6 30.2622 7.72393  -2
 -14  -3   6 30.2622 7.72393   1
 -10  -3  -5 203.553 6.60998  -2
 -14   3   5 203.553 6.60998   1
 -14  -3   4 50.9713 4.49809   1
 -14  -3   3 0.59085 4.17054   1
 -14  -3   2 614.710 6.51384   1
 -14   3   1 18.1883 4.63971   1
 -14   3   0 165.282 7.52241  -2
 -14  -3   0 165.282 7.52241   1
 -14  -3  -1 447.551 7.33239   1
 -14  -3  -2 411.238 9.04255   1
  14   3   3 60.7920 6.06210   1
  14  -3   4 174.461 5.57749   1
 -14  -4   8 18.8158 5.21370   1
 -14   4   7 143.366 7.17980   1
  -9  -4  -6 73.4406 7.08750  -2
 -14   4   6 73.4406 7.08750   1
 -10  -4  -5 185.679 8.04619  -2
 -14   4   5 185.679 8.04619   1
 -14   4   4 352.581 6.08034   1
 -14   4   3-4.17407 3.94989   1
 -14   4   2 5.93407 3.87416   1
 -14  -4   1 9.51544 4.48750   1
 -14  -4   0 9.04088 6.75229  -2
 -14   4   0 9.04088 6.75229   1
 -14  -4  -1 63.4026 5.81518   1
 -14  -4  -2 79.8328 5.02532   1
  14   4   3 99.8042 5.26859   1
 -14  -4  -4 30.9400 4.77352   1
 -14   5   8 0.19878 9.00671   1
 -14   5   7 13.2946 6.11759   1
  -9   5  -6 19.1582 5.97389  -2
 -14  -5   6 19.1582 5.97389   1
 -10   5  -5 60.8171 5.71371  -2
 -14  -5   5 60.8171 5.71371   1
 -14   5   4 99.6202 4.93680   1
 -14   5   3 60.5858 5.90273   1
 -14   5   2 27.2694 4.59736   1
 -14  -5   1 562.723 7.67737   1
 -14  -5   0 3.86434 6.32349  -2
 -14   5   0 3.86434 6.32349   1
 -14  -5  -1 168.868 6.32714   1
 -14  -5  -2 13.4709 4.67924   1
 -14  -5  -3 14.0158 5.38298   1
  14  -5   4 3.48809 4.33346   1
 -14   6   8-1.50711 8.47923   1
 -14   6   7-0.53797 5.70023   1
  -9   6  -6 64.4892 6.13686  -2
 -14  -6   6 64.4892 6.13686   1
 -10   6  -5 38.6736 6.43645  -2
 -14  -6   5 38.6736 6.43645   1
 -14   6   4 2.19294 4.38091   1
 -14   6   3 42.5378 5.75401   1
 -14   6   2 116.415 5.29919   1
 -14  -6   1 292.637 7.10883   1
 -14  -6   0 34.8013 7.54094  -2
 -14   6   0 34.8013 7.54094   1
 -14  -6  -1 5.00956 5.29623   1
 -14  -6  -2 65.8301 4.86203   1
 -14  -6  -3 0.57012 4.30159   1
  14  -6   4 153.889 5.51518   1
 -14   7   8 52.6149 8.83001   1
 -14   7   7 0.54581 5.29914   1
  -9   7  -6 138.942 6.26130  -2
 -14  -7   6 138.942 6.26130   1
 -10  -7  -5 31.2617 5.80778  -2
 -14   7   5 31.2617 5.80778   1
 -14   7   4 22.6242 4.32089   1
 -14   7   3 133.049 5.68751   1
 -14   7   2 237.296 5.29245   1
 -14   7   1 165.001 4.97212   1
 -14  -7   0 16.5235 7.26159  -2
 -14   7   0 16.5235 7.26159   1
 -14  -7  -1 16.0789 5.31115   1
 -14  -7  -2 4.09490 4.29616   1
 -14  -7  -3 23.8039 4.17831   1
  14   7   4 107.765 8.36283   1
 -14   8   7 9.06373 4.88656   1
  -9   8  -6 7.23175 5.13138  -2
 -14  -8   6 7.23175 5.13138   1
 -10  -8  -5 119.789 5.87625  -2
 -14   8   5 119.789 5.87625   1
 -14   8   4 33.2981 4.12425   1
 -14  -8   3 24.4728 4.87319   1
 -14   8   2 13.4603 4.38960   1
 -14   8   1 149.612 4.97514   1
 -14   8   0 14.3870 6.82236  -2
 -14  -8   0 14.3870 6.82236   1
 -14  -8  -1-3.68034 4.84492   1
 -14  -8  -2 6.33383 4.04548   1
  14   8   3 53.2755 6.40335   1
 -14   9   7 44.0213 6.15511   1
  -9  -9  -6 4.35166 6.29806  -2
 -14   9   6 4.35166 6.29806   1
 -10  -9  -5 3.83246 6.23368  -2
 -14   9   5 3.83246 6.23368   1
 -14   9   4 5.03802 4.45375   1
 -14  -9   3 11.5421 4.05561   1
 -14   9   2 0.06362 4.26132   1
 -14   9   1 31.2980 4.21711   1
 -14  -9   0 52.9558 5.25233  -2
 -14   9   0 52.9558 5.25233   1
 -14   9  -1-0.85951 3.87022   1
 -14  -9  -2 148.753 6.60089   1
  14   9   3-5.76254 5.20297   1
 -14  10   7 4.51668 5.60933   1
  -9 -10  -6 131.615 10.0263  -2
 -14  10   6 131.615 10.0263   1
 -10 -10  -5 27.6003 6.97996  -2
 -14  10   5 27.6003 6.97996   1
 -14  10   4 3.13019 5.61118   1
 -14  10   3 56.7237 5.35954   1
 -14  10   2 17.9862 6.60117   1
 -14 -10   1 272.194 6.69774   1
 -14 -10   0 11.2138 7.24851  -2
 -14  10   0 11.2138 7.24851   1
 -14  10  -1 6.46260 5.17882   1
 -14 -10  -2-1.31882 6.76674   1
 -14 -10  -3 6.91800 7.20416   1
  -9 -11  -6 111.265 9.25116  -2
 -14  11   6 111.265 9.25116   1
 -14  11   5 6.03790 9.81579   1
 -10 -11  -5 4.95502 7.49922  -2
 -14  11   5 4.95502 7.49922   1
 -14  11   4 21.8979 5.46495   1
 -14 -11   3 22.2239 6.15160   1
 -14 -11   2 294.635 9.20619   1
 -14  11   1 117.916 6.88279   1
 -14 -11   0 33.1419 7.64958  -2
 -14  11   0 33.1419 7.64958   1
 -14  11  -1 81.9224 5.49335   1
 -14 -11  -2 2.74941 4.46641   1
  -9 -12  -6 30.0288 8.03736  -2
 -14  12   6 30.0288 8.03736   1
 -14  12   5 35.6841 9.62767   1
 -10 -12  -5 38.4249 9.40298  -2
 -14  12   5 38.4249 9.40298   1
 -14  12   4 12.8677 5.04448   1
 -14 -12   3 6.73503 5.66075   1
 -14 -12   2 233.398 7.32532   1
 -14  12   1 275.554 10.6582   1
 -14 -12   0 13.2976 6.38396  -2
 -14  12   0 13.2976 6.38396   1
 -14  12  -1 0.81055 4.19747   1
 -14 -12  -2 8.28934 4.09979   1
  -9 -13  -6 4.25787 7.26462  -2
 -14  13   6 4.25787 7.26462   1
 -14  13   5 12.6676 8.75740   1
 -10 -13  -5 21.3231 8.51827  -2
 -14  13   5 21.3231 8.51827   1
 -14  13   4 2.08390 5.23934   1
 -14 -13   3 13.7526 5.40551   1
 -14  13   2 49.3115 5.72801   1
 -14  13   1 8.80856 7.40620   1
 -14 -13   0 10.8336 6.72387  -2
 -14  13   0 10.8336 6.72387   1
 -14 -13  -1 34.5565 3.93853   1
 -14 -13  -2 7.53675 5.24483   1
 -14  14   5 1.94924 8.11949   1
 -10 -14  -5 1.52425 11.3752  -2
 -14  14   5 1.52425 11.3752   1
 -14  14   4 0.10249 6.37639   1
 -14 -14   3 16.9253 4.29352   1
 -14  14   2 7.72852 4.91666   1
 -14  14   1 7.04333 4.34571   1
 -14 -14   0-3.78382 5.78321  -2
 -14  14   0-3.78382 5.78321   1
 -14 -14  -1 8.78528 3.77662   1
 -14  15   4 61.8548 5.04259   1
 -14 -15   3 40.6268 4.48536   1
 -14 -15   2 396.536 6.40623   1
 -14  15   1 3.71635 3.71520   1
 -14 -15   0 18.5745 6.28663  -2
 -14  15   0 18.5745 6.28663   1
 -14  16   3 12.0584 4.42255   1
 -14 -16   2 239.742 6.33865   1
 -14  16   1 13.8160 4.57430   1
 -15   0   8 1.24750 7.46466   1
 -10   0  -6 24.1830 9.55293  -2
 -15   0   6 24.1830 9.55293   1
 -15   0   4 79.7731 6.50316   1
 -15   0   2 217.299 7.44677   1
 -15   0   0 66.4440 11.5770  -2
 -15   0   0 66.4440 11.5770   1
 -15   0  -2 103.987 9.12387   1
 -15   1   8 4.29400 4.95778   1
 -15   1   7 9.28464 5.18066   1
 -10  -1  -6 74.7646 7.87173  -2
 -15   1   6 74.7646 7.87173   1
 -11  -1  -5 22.0632 11.3648  -2
 -15   1   5 22.0632 11.3648   1
 -15   1   4 64.5544 4.93380   1
 -15  -1   3 7.73086 4.64687   1
 -15  -1   2 22.6195 4.41352   1
 -15  -1   1 5.52896 4.58496   1
 -15  -1   0 172.801 10.2736  -2
 -15   1   0 172.801 10.2736   1
 -15  -1  -1 18.7268 8.87671   1
 -15   1  -2 67.7202 8.82159   1
 -15   1  -3 42.7481 7.27509   1
 -15   2   8 16.2952 4.30948   1
 -15   2   7 3.71344 5.38992   1
 -10  -2  -6 4.12982 7.03929  -2
 -15   2   6 4.12982 7.03929   1
 -11  -2  -5 89.3960 11.6938  -2
 -15   2   5 89.3960 11.6938   1
 -15  -2   4 5.40953 4.52392   1
 -15  -2   3 6.21766 4.44580   1
 -15   2   2 11.7033 4.47259   1
 -15   2   1 92.9723 5.48397   1
 -15  -2   0 75.9965 7.85298  -2
 -15   2   0 75.9965 7.85298   1
 -15   2  -1 251.530 9.50234   1
 -15   2  -2 30.1772 8.26133   1
 -15   2  -3 86.5462 7.60895   1
 -15   3   7 0.45569 5.22977   1
 -10  -3  -6 18.5500 7.34981  -2
 -15   3   6 18.5500 7.34981   1
 -15   3   5 162.589 8.80380   1
 -11   3  -5 180.675 7.81870  -2
 -15  -3   5 180.675 7.81870   1
 -15  -3   4 117.103 5.81045   1
 -15  -3   3 8.06533 4.03957   1
 -15  -3   2 10.2094 4.08348   1
 -15  -3   1 89.6889 4.97731   1
 -15   3   0 4.92700 5.79023  -2
 -15  -3   0 4.92700 5.79023   1
 -15  -3  -1-1.04180 5.30106   1
 -15  -3  -2 10.2185 5.64448   1
 -15  -3  -3 23.7239 4.84498   1
 -15   4   7 18.1246 5.25884   1
 -10  -4  -6 34.9404 8.13676  -2
 -15   4   6 34.9404 8.13676   1
 -15  -4   5 19.6054 7.47908   1
 -11  -4  -5 43.6514 7.85733  -2
 -15   4   5 43.6514 7.85733   1
 -15   4   4 264.513 6.33227   1
 -15  -4   3 8.24667 4.88434   1
 -15  -4   2 46.3799 4.66202   1
 -15  -4   1 183.827 5.22953   1
 -15   4   0 82.3220 7.75633  -2
 -15  -4   0 82.3220 7.75633   1
 -15  -4  -1 39.7348 5.62182   1
 -15  -4  -2 5.42359 5.46618   1
  15  -4   3 184.962 5.49926   1
 -15   5   7 10.7891 5.10739   1
 -10  -5  -6 42.0936 7.88048  -2
 -15   5   6 42.0936 7.88048   1
 -15   5   5 37.4640 9.93336   1
 -11   5  -5 51.8366 6.85270  -2
 -15  -5   5 51.8366 6.85270   1
 -15  -5   4 11.0901 4.97735   1
 -15   5   3 33.7445 4.87658   1
 -15   5   2 27.0474 5.30025   1
 -15  -5   1 77.3903 5.10713   1
 -15   5   0 4.56404 6.59613  -2
 -15  -5   0 4.56404 6.59613   1
 -15  -5  -1 1.03010 5.37490   1
 -15   5  -2 117.786 5.02229   1
 -15  -5  -3 22.9598 4.37123   1
 -15   6   7 7.06994 4.69476   1
 -10  -6  -6 26.4975 7.46256  -2
 -15   6   6 26.4975 7.46256   1
 -15   6   5 11.3404 9.38259   1
 -11   6  -5 29.1380 6.22285  -2
 -15  -6   5 29.1380 6.22285   1
 -15  -6   4-1.73994 4.70606   1
 -15   6   3-1.03367 5.42650   1
 -15   6   2 35.0963 5.28583   1
 -15   6   1 1.63550 4.56201   1
 -15   6   0 14.4975 6.88489  -2
 -15  -6   0 14.4975 6.88489   1
 -15  -6  -1 20.3850 5.30649   1
 -15  -6  -2 29.6224 4.32629   1
 -15  -6  -3 13.3660 4.65148   1
 -15   7   7 5.24392 5.44926   1
 -10  -7  -6 43.9318 7.07147  -2
 -15   7   6 43.9318 7.07147   1
 -15   7   5 123.509 10.4506   1
 -11   7  -5 93.7717 6.43761  -2
 -15  -7   5 93.7717 6.43761   1
 -15  -7   4 6.36896 4.45678   1
 -15   7   3 28.7632 4.82855   1
 -15   7   2 54.7000 4.71343   1
 -15   7   1 42.2000 4.29796   1
 -15   7   0 3.80011 4.82157  -2
 -15  -7   0 3.80011 4.82157   1
 -15  -7  -1 0.32937 3.75812   1
 -15  -7  -2 18.0101 3.54608   1
  15   7   3 16.9996 7.26432   1
 -15   8   7 68.7771 8.47240   1
 -10  -8  -6 7.63419 4.10528  -2
 -15   8   6 7.63419 4.10528   1
 -15   8   5 1.62066 8.73294   1
 -11   8  -5 4.08968 5.64366  -2
 -15  -8   5 4.08968 5.64366   1
 -15   8   4 5.95545 4.68808   1
 -15   8   3 4.20898 4.36808   1
 -15   8   2 17.3664 4.23619   1
 -15   8   1 28.3692 3.99343   1
 -15   8   0 7.96298 4.37188  -2
 -15  -8   0 7.96298 4.37188   1
 -15  -8  -1 10.1687 2.96594   1
 -15  -8  -2-0.03893 3.89980   1
 -10  -9  -6 29.4620 5.01970  -2
 -15   9   6 29.4620 5.01970   1
 -15   9   5 57.0310 9.06571   1
 -11   9  -5 46.4783 7.39183  -2
 -15  -9   5 46.4783 7.39183   1
 -15   9   4 36.9695 4.53934   1
 -15   9   3 22.5206 4.28115   1
 -15   9   2 39.7340 4.47081   1
 -15   9   1-4.63636 3.89302   1
 -15  -9   0 13.9664 5.73204  -2
 -15   9   0 13.9664 5.73204   1
 -15  -9  -1 44.3903 4.28387   1
 -15   9  -2 5.43791 3.28112   1
 -10 -10  -6 31.5606 4.97030  -2
 -15  10   6 31.5606 4.97030   1
 -15  10   5-1.39975 8.22787   1
 -11  10  -5 7.13381 7.04925  -2
 -15 -10   5 7.13381 7.04925   1
 -15  10   4 11.5933 4.75358   1
 -15  10   3 21.2760 6.50391   1
 -15  10   2 65.4395 8.64090   1
 -15 -10   1 128.106 6.39880   1
 -15 -10   0 91.8006 7.56121  -2
 -15  10   0 91.8006 7.56121   1
 -15 -10  -1 15.7430 4.33695   1
 -15  10  -2 2.62548 5.09726   1
 -10 -11  -6-1.65547 5.43773  -2
 -15  11   6-1.65547 5.43773   1
 -15  11   5 4.53149 7.85984   1
 -11 -11  -5 14.1769 8.39669  -2
 -15  11   5 14.1769 8.39669   1
 -15  11   4 9.54459 4.41446   1
 -15  11   3 13.7017 6.01354   1
 -15  11   2 3.55549 7.61430   1
 -15  11   1 29.1155 5.36618   1
 -15 -11   0 244.595 8.09980  -2
 -15  11   0 244.595 8.09980   1
 -15 -11  -1 1.19292 4.16252   1
 -15  12   5 38.8486 7.23304   1
 -11 -12  -5 49.4891 7.73905  -2
 -15  12   5 49.4891 7.73905   1
 -15  12   4 7.92875 4.02956   1
 -15  12   3 5.72643 5.57727   1
 -15  12   2 86.7489 6.28901   1
 -15  12   1-4.91271 4.79435   1
 -15 -12   0 26.0463 5.98052  -2
 -15  12   0 26.0463 5.98052   1
 -15  12  -1 14.3593 7.38651   1
 -15  13   4 1.54849 4.15687   1
 -15  13   3 13.9712 4.28133   1
 -15  13   2 13.5529 4.50595   1
 -15  13   1 4.33984 5.08806   1
 -15  13   0 71.2717 5.57931  -2
 -15 -13   0 71.2717 5.57931   1
 -15  14   3 41.8668 5.93256   1
 -15 -14   2 119.940 4.58987   1
  15 -14  -1 166.228 7.11245   1
 -11   0  -6 13.5351 12.3906  -2
 -16   0   6 13.5351 12.3906   1
 -16   0   4 25.4021 5.55198   1
 -16   0   2 109.091 6.48137   1
 -16   0   0 8.28018 7.59306  -2
 -16   0   0 8.28018 7.59306   1
 -16   0  -2 54.8743 5.45840   1
 -16   1   7-2.80734 7.92898   1
 -11  -1  -6 1.56002 12.3574  -2
 -16   1   6 1.56002 12.3574   1
 -16   1   5-1.33648 10.8470   1
 -16  -1   4 17.0396 4.65598   1
 -16   1   3 8.93650 4.52826   1
 -16   1   2 0.20732 4.51215   1
 -16   1   1-3.90980 4.31919   1
 -16  -1   0 22.8204 6.67558  -2
 -16   1   0 22.8204 6.67558   1
 -16   1  -1-1.62031 5.24999   1
 -16   1  -2 21.9961 5.29570   1
 -16   2   7-2.15707 3.81498   1
 -11  -2  -6 5.74435 8.65565  -2
 -16   2   6 5.74435 8.65565   1
 -16   2   5 50.9710 7.95925   1
 -16  -2   4 63.5583 5.96067   1
 -16   2   3 8.90858 5.17923   1
 -16   2   2 0.53819 4.35478   1
 -16   2   1 22.2296 4.34993   1
 -16  -2   0 29.0755 7.60732  -2
 -16   2   0 29.0755 7.60732   1
 -16   2  -1 77.3809 7.72238   1
 -16   2  -2 99.9594 7.39706   1
 -16   3   7 10.0998 3.94625   1
 -11  -3  -6 25.7915 8.87324  -2
 -16   3   6 25.7915 8.87324   1
 -16  -3   5 23.6748 6.14868   1
 -16   3   4 1.34503 4.45222   1
 -16  -3   3 81.0424 4.81685   1
 -16  -3   2 39.5493 4.99256   1
 -16  -3   1 65.8969 4.96817   1
 -16   3   0 2.64649 6.75909  -2
 -16  -3   0 2.64649 6.75909   1
 -16  -3  -1 22.4565 5.74760   1
 -16  -3  -2 66.6144 4.87617   1
 -16   4   7 18.2636 3.91300   1
 -11  -4  -6 10.2552 7.61147  -2
 -16   4   6 10.2552 7.61147   1
 -16  -4   5 3.01802 5.86482   1
 -16  -4   4 16.6004 4.79126   1
 -16  -4   3 15.8559 4.34667   1
 -16  -4   2 154.082 5.15831   1
 -16  -4   1 6.72348 4.18966   1
 -16   4   0-2.28476 5.33944  -2
 -16  -4   0-2.28476 5.33944   1
 -16  -4  -1 51.6780 4.71786   1
 -16   4  -2 35.7678 8.64186   1
 -11  -5  -6 18.8470 5.91079  -2
 -16   5   6 18.8470 5.91079   1
 -16  -5   5 18.2137 6.97075   1
 -12  -5  -5 11.5174 12.9135  -2
 -16   5   5 11.5174 12.9135   1
 -16  -5   4-4.11694 4.57112   1
 -16  -5   3 23.6963 4.27787   1
 -16  -5   2 86.7561 4.66843   1
 -16  -5   1 115.775 4.73686   1
 -16   5   0 3.13678 5.29329  -2
 -16  -5   0 3.13678 5.29329   1
 -16  -5  -1 5.20761 3.23548   1
 -16  -5  -2 38.5403 5.74039   1
 -11  -6  -6 27.2829 5.49306  -2
 -16   6   6 27.2829 5.49306   1
 -16  -6   5 60.6168 7.16854   1
 -12  -6  -5 50.2383 12.4117  -2
 -16   6   5 50.2383 12.4117   1
 -16  -6   4 68.3704 5.30694   1
 -16  -6   3 104.937 4.85351   1
 -16  -6   2 6.63008 4.43231   1
 -16  -6   1 10.9460 4.31175   1
 -16   6   0 7.04857 5.45235  -2
 -16  -6   0 7.04857 5.45235   1
 -16  -6  -1 0.73630 3.24717   1
  16  -6   2 55.5467 7.89179   1
 -11  -7  -6 14.9437 7.90968  -2
 -16   7   6 14.9437 7.90968   1
 -16  -7   5 26.3499 6.34031   1
 -12  -7  -5 42.7624 8.71914  -2
 -16   7   5 42.7624 8.71914   1
 -16  -7   4 0.60376 5.39064   1
 -16  -7   3 72.6240 4.76714   1
 -16  -7   2 116.595 4.72458   1
 -16  -7   1 20.5134 4.11346   1
 -16   7   0 26.4119 4.51173  -2
 -16  -7   0 26.4119 4.51173   1
 -16  -7  -1 4.05860 2.78322   1
 -11  -8  -6 62.3811 7.65024  -2
 -16   8   6 62.3811 7.65024   1
 -16  -8   5 13.0001 8.59396   1
 -12  -8  -5 42.6024 13.5414  -2
 -16   8   5 42.6024 13.5414   1
 -16   8   4 39.8332 5.32945   1
 -16  -8   3 7.07989 4.13744   1
 -16  -8   2 3.03158 3.55401   1
 -16  -8   1 50.3507 3.94258   1
 -16   8   0 2.67518 5.10632  -2
 -16  -8   0 2.67518 5.10632   1
 -16  -8  -1 4.88671 4.18284   1
 -16  -9   5 10.9447 7.77182   1
 -12  -9  -5 25.2299 7.41828  -2
 -16   9   5 25.2299 7.41828   1
 -16  -9   4-4.20860 4.83066   1
 -16   9   3 6.23563 7.00508   1
 -16  -9   2 35.0827 5.89560   1
 -16  -9   1 13.0019 5.63364   1
 -16   9   0 0.37804 5.23190  -2
 -16  -9   0 0.37804 5.23190   1
 -16 -10   4 20.8548 5.83347   1
 -16 -10   3 12.3639 5.30527   1
 -16  10   2 58.1980 7.23779   1
 -16 -10   1-2.76974 5.20642   1
 -16  10   0 24.1770 5.75829  -2
 -16 -10   0 24.1770 5.75829   1
 -16 -11   4 10.5991 4.53157   1
 -16  11   3 120.638 7.05203   1
 -16  11   2 36.6395 6.41463   1
 -16 -11   1-2.45754 4.65578   1
 -16 -12   3 3.95659 4.23045   1
 -16  12   2 85.4816 4.40319   1
 -12   0  -6-0.20519 9.58163  -2
 -17   0   6-0.20519 9.58163   1
 -17   0   4 10.0661 6.80925   1
 -17   0   2 19.6126 4.84316   1
 -17   0   0 34.2296 8.83830  -2
 -17   0   0 34.2296 8.83830   1
 -12  -1  -6 38.9166 10.1918  -2
 -17   1   6 38.9166 10.1918   1
 -17   1   5 1.45876 8.71089   1
 -17   1   4 16.4956 6.89654   1
 -17   1   3 3.41540 4.82013   1
 -17   1   2-0.04378 4.83124   1
 -17   1   1 25.1625 4.71572   1
 -17  -1   0 53.7508 6.92548  -2
 -17   1   0 53.7508 6.92548   1
 -12  -2  -6 1.91177 6.56738  -2
 -17   2   6 1.91177 6.56738   1
 -17   2   5 39.3168 6.33868   1
 -17  -2   4 11.6868 4.11445   1
 -17  -2   3 19.5416 4.39390   1
 -17   2   2 4.22472 4.38600   1
 -17   2   1 2.37567 4.19323   1
 -17  -2   0 3.84813 5.51566  -2
 -17   2   0 3.84813 5.51566   1
 -17   2  -1 9.90636 6.99094   1
 -17   3   5 15.4974 6.02411   1
 -17  -3   4 29.3855 3.82577   1
 -17  -3   3 27.0395 3.98275   1
 -17  -3   2 46.4001 4.15340   1
 -17  -3   1 31.0713 3.95554   1
 -17   3   0 62.6781 4.79555  -2
 -17  -3   0 62.6781 4.79555   1
 -17   3  -1 3.06613 4.23171   1
 -17   4   5 5.85414 5.78020   1
 -17  -4   4 8.49631 3.59593   1
 -17  -4   3 62.2427 4.10076   1
 -17  -4   2 17.0167 3.91141   1
 -17  -4   1 17.0994 3.71084   1
 -17   4   0 9.78462 4.33997  -2
 -17  -4   0 9.78462 4.33997   1
 -17   5   5 58.8378 5.87616   1
 -17   5   4 5.05649 4.84585   1
 -17  -5   3 11.5456 3.67285   1
 -17  -5   2 30.5166 3.82147   1
 -17  -5   1 64.6994 3.85684   1
 -17   5   0-1.43956 3.58542  -2
 -17  -5   0-1.43956 3.58542   1
 -17   6   4 46.0600 4.80748   1
 -17   6   3 91.1792 3.66601   1
 -17  -6   2 8.47038 3.45841   1
 -17  -6   1 6.32149 3.29970   1
 -17   6   0 79.3596 4.93375  -2
 -17  -6   0 79.3596 4.93375   1
 -17  -7   4-11.3662 7.85488   1
 -17  -7   3 46.4706 4.34871   1
 -17  -7   2 6.39373 3.56583   1
 -17  -7   1 92.5631 5.94441   1
 -17  -8   4-0.35280 7.31963   1
 -17   8   3 7.19421 9.67186   1
 -17  -8   2 0.67706 4.69882   1
 -17  -8   1 4.25833 4.01850   1
 -17  -9   2 73.2528 4.75728   1
 -18   0   4 123.609 8.46856   1
 -18   0   2 36.5828 5.64208   1
 -18   1   4-1.66085 6.79064   1
 -18   1   3-3.90747 5.23764   1
 -18   1   2 80.0375 5.95178   1
 -18   2   3 8.98982 4.28307   1
 -18   2   2 12.2873 4.43643   1
 -18  -3   3 16.0081 3.75218   1
 -18  -3   2 8.00023 3.23442   1
   0   0  -2 2665.45 28.8164   2
   0   0  -4 411.167 6.24326   2
   0   0  -8 0.21899 5.77257   2
   0  -1  -1 3527.28 11.5337   2
   0   1  -2 369.443 4.58286   2
   0   1  -3 861.798 10.7521   2
   0  -1  -4 77.7891 5.55217   2
   0   1  -7 7.77171 6.34196   2
   0  -1  -8 19.3260 5.38966   2
   0  -1  -9 2.50351 7.27022   2
   0  -2  -1 207.614 3.54045   2
   0   2  -2 774.167 7.47502   2
   0  -2  -3 3.77126 6.78416   2
   0  -2  -4 2.88666 4.70303   2
   0  -2  -5 310.103 10.9329   2
   0   2  -7 2.89734 6.23069   2
   0  -2  -8 53.7349 6.36361   2
   0  -2  -9-0.92333 7.62365   2
   0  -3  -1 10454.0 17.6474   2
   0   3  -2 8392.13 17.1563   2
   0   3  -3 1169.59 10.8948   2
   0   3  -4 677.360 5.65348   2
   0  -3  -5 155.088 8.89128   2
   0   3  -7 21.4659 13.5385   2
   0  -3  -8 38.7244 5.95593   2
   0  -3  -9-3.65403 6.26336   2
   0   4   1 6332.06 12.7279   2
   0   4  -2 4248.79 13.1317   2
   0   4   3 2313.67 9.42963   2
   0  -4  -4 284.721 5.13778   2
   0   4  -7 31.0980 13.9706   2
   0  -4  -8 1.60377 5.99310   2
   0  -4  -9 10.5418 7.48302   2
   0  -4 -10 3.50797 8.43550   2
   0   5   1 2904.26 9.22493   2
   0   5   2 351.923 5.12692   2
   0   5   3 1301.20 8.09173   2
   0   5  -4 179.152 4.81194   2
   0   5  -7 148.618 10.9391   2
   0  -5  -8 192.992 6.95233   2
   0  -5  -9 28.0921 5.78257   2
   0  -5 -10 16.5237 8.46167   2
   0   6   1 19163.9 20.5296   2
   0   6  -2 29.3387 4.11909   2
   0   6   3 317.445 5.52385   2
   0   6  -4 1580.35 8.03125   2
   0  -6  -8 116.901 6.90855   2
   0  -6  -9 44.3526 6.00645   2
   0   7   1 10359.6 43.7680   2
   0  -7  -2 75.8074 4.28092   2
   0   7   3 133.370 4.97392   2
   0   7  -4 131.885 3.81572   2
   0  -7  -8 77.2339 7.86584   2
   0  -7  -9 56.7837 5.98779   2
   0   8   1 1245.45 18.8674   2
   0   8   2 416.582 7.16084   2
   0   8  -3 24.3964 3.88623   2
   0   8  -4 501.126 5.39534   2
   0  -8  -7 10.1336 13.4509   2
   0  -8  -8 13.7986 7.46375   2
   0  -8  -9 6.11465 5.56429   2
   0   9   1 2623.50 27.2037   2
   0   9   2 230.484 7.17617   2
   0   9   3 179.728 5.23761   2
   0  -9  -4 62.2074 4.32736   2
   0  -9  -8 178.235 10.5973   2
   0  -9  -9 74.0214 5.83624   2
   0  10   1 1752.88 12.9158   2
   0  10   2 1375.22 15.5373   2
   0  10  -3 8.08927 5.47331   2
   0  10  -4-0.68090 6.09889   2
   0 -10  -7 110.532 14.5629   2
   0 -10  -8 154.244 10.0091   2
   0 -10  -9 99.2769 5.76157   2
   0  11   1 823.019 10.5746   2
   0  11   2 851.055 12.7717   2
   0  11   3 270.129 7.66679   2
   0  11  -4 0.09012 5.65339   2
   0 -11  -7 13.7124 12.6748   2
   0 -11  -8 3.75892 6.62481   2
   0 -11  -9 44.3333 8.62689   2
   0  12   1 304.520 8.63560   2
   0  12   2 2476.28 20.8027   2
   0  12   3 784.138 9.24939   2
   0  12  -4 18.7822 5.95444   2
   0 -12  -7 0.96794 12.3096   2
   0 -12  -8 3.30229 6.37875   2
   0 -12  -9 29.1823 7.81274   2
   0  13   2 102.797 8.75547   2
   0  13  -3 3.57262 5.17303   2
   0  13  -4 4.45527 6.01884   2
   0 -13  -7 18.0400 12.2182   2
   0 -13  -8 285.803 7.98489   2
   0 -13  -9 262.191 7.06247   2
   0  14   2 1.48574 4.11471   2
   0  14  -3 16.5134 7.30142   2
   0  14  -4 16.3182 6.57604   2
   0 -14  -7 60.3598 12.2030   2
   0 -14  -8 25.8885 5.69730   2
   0  15   2 386.047 5.65609   2
   0  15  -3 246.902 7.15036   2
   0  15  -4 27.4456 6.20319   2
   0 -15  -7 28.1077 11.0564   2
   0 -15  -8 6.63885 6.05284   2
   0  16   2 887.508 8.47105   2
   0  16  -3 5.20357 5.61601   2
   0  16  -4 46.1758 6.30915   2
   0 -16  -7 1.55454 9.66555   2
   0 -16  -8-13.8551 7.35015   2
   0  17   2 46.7594 5.59618   2
   0 -17  -3 0.81427 5.73952   2
   0  17  -4 2.71136 5.96554   2
   0  18   2 125.095 6.51123   2
   0 -18  -3-2.13262 7.15474   2
   0  18  -4 23.4038 5.93907   2
   0  19  -2 10.6610 6.61866   2
   0  19  -3 1.45132 7.00796   2
   0  19  -4 10.3404 7.29191   2
   0  20  -2 28.2971 6.79188   2
   0  20   3 13.0270 9.18918   2
   0  20  -4 26.4361 7.25458   2
   0  21  -2 9.10391 6.57760   2
   0  21   3 1.23348 8.82998   2
   0  21   4 30.0977 8.64171   2
   0  22  -2 15.8958 7.51773   2
   0  22  -3 33.1090 6.58435   2
   0 -22  -4 20.2946 6.94870   2
   0  23  -2-3.72543 6.46594   2
   0  23  -3-1.31924 4.44404   2
   0  23  -4 26.8508 3.83912   2
   0  24  -2 2.09499 8.35071   2
   0  24  -3 2.41563 5.17042   2
   1   0  -8 24.2510 5.78485   2
   1   0  -4 757.427 11.7749   2
   1   0  -2 67.9376 4.48688   2
  -1   0  -2 3668.80 19.9957   2
  -1   0  -4 736.103 8.72261   2
  -1   0  -8-1.30746 6.06371   2
   1  -1  -9 12.8702 6.82398   2
   1  -1  -8 88.2389 5.13195   2
   1   1  -7 71.8476 9.42273   2
   1  -1  -4 762.578 11.2808   2
   1   1  -3 3144.63 16.2700   2
   1   1  -2 14842.1 28.7259   2
   1  -1  -1 534.930 5.08637   2
  -1  -1  -1 1615.44 9.21027   2
  -1   1  -2 10217.5 19.9562   2
  -1  -1  -3 3646.37 15.8536   2
  -1  -1  -4 224.342 5.74896   2
  -1  -1  -7 113.560 7.52822   2
  -1   1  -8 18.7772 5.03915   2
  -1  -1  -9 62.2615 8.64351   2
   1  -2  -9 11.8606 5.85086   2
   1  -2  -8 40.8169 5.06900   2
   1   2  -7 22.8385 6.76333   2
   1  -2  -5 61.4721 9.61727   2
   1   2  -4 778.772 6.72856   2
   1   2  -3 6.82012 6.35344   2
   1  -2  -2 772.445 9.77765   2
  -1   2   1 4020.06 11.4824   2
  -1   2  -1 13327.1 19.7435   2
  -1   2  -2 12174.8 26.6081   2
  -1  -2  -3 394.777 10.1888   2
  -1  -2  -4 245.219 5.43230   2
  -1  -2  -7 483.303 12.1473   2
  -1  -2  -8-0.55653 5.22771   2
  -1  -2  -9 22.6746 8.17441   2
   1  -3  -9 2.61682 5.97741   2
   1   3  -8 5.91979 5.70185   2
   1   3  -7 6.02825 6.39874   2
   1   3  -4 1641.89 7.68611   2
   1   3  -3 273.671 7.24725   2
   1   3  -2 5897.23 9.67639   2
  -1   3   1 20555.6 27.8184   2
  -1   3  -1 198.799 4.66824   2
  -1  -3  -2 176.812 5.57291   2
  -1  -3  -3 219.035 6.36625   2
  -1  -3  -4 29.5189 3.95192   2
  -1  -3  -5 509.051 27.0486   2
  -1  -3  -7 413.312 11.7933   2
  -1  -3  -8 302.751 7.83790   2
  -1  -3  -9 43.6285 6.74945   2
   1  -4  -9 85.9834 6.63380   2
   1  -4  -8 25.9141 5.91444   2
   1  -4  -7 137.640 10.3141   2
   1   4  -4 49.3781 3.94557   2
   1   4  -3 1497.97 11.9830   2
   1   4  -2 7170.98 13.3725   2
  -1   4   1 620.211 6.88943   2
  -1   4  -1 4762.50 15.9577   2
  -1  -4  -2 1269.83 8.80114   2
  -1   4  -3 1435.77 10.6920   2
  -1   4  -4 287.996 4.79340   2
  -1  -4  -7 47.1928 9.45670   2
  -1  -4  -8 567.798 8.77765   2
  -1  -4  -9 237.269 9.52622   2
   1  -5  -9 10.8363 5.80475   2
   1  -5  -8 39.5855 6.24841   2
   1   5  -7 7.65194 9.23789   2
   1  -5  -5 101.777 8.23185   2
   1   5  -4 333.489 4.84684   2
   1   5  -3 488.827 4.88704   2
   1   5  -2 1683.53 9.02008   2
   1   5  -1 35107.5 38.8043   2
  -1  -5  -1 587.910 8.80320   2
  -1   5  -2 75.1746 4.92025   2
  -1   5  -3 1038.39 9.64088   2
  -1   5  -4 618.955 5.81782   2
  -1  -5  -7 3.60942 8.86315   2
  -1  -5  -8 277.934 8.22773   2
  -1  -5  -9-0.22083 7.14825   2
   1  -6  -9 4.07182 5.85347   2
   1  -6  -8 45.2615 7.12931   2
   1   6  -7 72.5406 10.0459   2
   1   6  -4 833.022 6.89365   2
   1   6  -3 1930.75 8.71372   2
   1   6  -2 237.755 6.48915   2
   1   6  -1 25589.5 30.8884   2
  -1  -6  -1 18.4199 5.19391   2
  -1  -6  -2 1719.63 10.1213   2
  -1   6  -3 239.823 6.69155   2
  -1   6  -4 1504.02 7.17946   2
  -1  -6  -7 192.770 16.7368   2
  -1  -6  -8 8.53362 6.69092   2
  -1  -6  -9 11.3385 7.20271   2
   1  -7  -9 33.4347 6.07952   2
   1  -7  -8-3.47670 7.03728   2
   1  -7  -7 23.7675 12.7440   2
   1   7  -4 352.820 4.86085   2
   1   7  -3 2578.38 9.66628   2
   1   7  -2 1057.52 9.83331   2
   1   7  -1 16708.1 23.5267   2
   1   7   1 25.1377 4.45204   2
   1   7   2 758.743 8.56896   2
  -1  -7  -3 5.73816 3.48430   2
  -1   7  -4 5.03041 3.22659   2
  -1   7  -7 54.1561 10.2121   2
  -1  -7  -8 1027.78 12.0831   2
  -1  -7  -9 10.4116 6.96121   2
   1  -8  -9 14.1416 5.76601   2
   1  -8  -8 4.92499 8.69318   2
   1  -8  -7 15.3198 12.7281   2
   1   8  -4 95.0503 5.55934   2
   1   8  -3 5732.92 12.3752   2
  -1   8   2 1912.24 13.3807   2
   1   8  -1 35.4191 10.6958   2
   1   8   1 777.612 6.72637   2
   1   8   2 826.556 7.97537   2
  -1   8  -3 106.375 4.42651   2
  -1  -8  -4 78.4793 3.72749   2
  -1  -8  -7 31.6672 13.2928   2
  -1  -8  -8 746.110 10.8256   2
  -1  -8  -9 40.2266 7.27188   2
   1  -9  -9-4.61098 5.39370   2
   1  -9  -8-5.26840 8.39956   2
   1  -9  -7 15.4874 12.6716   2
   1   9  -4 3.36383 4.40193   2
   1   9  -3 1482.37 7.78167   2
  -1   9   2 7304.52 19.6941   2
   1   9  -1 5590.94 37.7854   2
   1   9   1 353.671 7.38080   2
   1   9   2 6.41627 4.45657   2
  -1   9  -3 4.56568 3.98613   2
  -1   9  -4 14.4634 4.32884   2
  -1  -9  -7 29.6133 14.1031   2
  -1  -9  -8 39.1412 6.80984   2
  -1  -9  -9 16.3260 6.73585   2
   1 -10  -9 34.7526 8.74086   2
   1 -10  -8 8.18129 6.85679   2
   1 -10  -7-6.47803 12.3867   2
   1  10  -4 45.5708 4.82412   2
   1  10  -3 2107.08 10.0041   2
  -1  10   2 3146.46 15.8869   2
   1  10  -1 7395.74 29.5453   2
   1  10   1 341.170 6.46343   2
   1  10   2 1144.99 12.0365   2
  -1  10  -3 90.2124 4.41248   2
  -1 -10  -4 1.76088 6.02977   2
  -1 -10  -8 224.571 9.31447   2
  -1 -10  -9 432.366 9.42623   2
   1 -11  -9 14.9589 8.28759   2
   1 -11  -8 0.43208 6.70734   2
   1 -11  -7 3.79495 12.1143   2
   1  11  -4 139.193 6.52575   2
   1  11  -3 90.2970 4.82450   2
  -1  11   2 23.0265 4.29614   2
  -1  11   1 2381.60 14.5166   2
  -1  11  -1 391.685 7.02673   2
   1  11   2 131.174 7.28244   2
  -1  11  -3 19.2356 4.69282   2
  -1  11  -4 19.2543 6.77065   2
  -1 -11  -8 11.3673 8.12360   2
  -1 -11  -9 0.69563 4.43825   2
   1 -12  -9 69.0114 6.43081   2
   1 -12  -8 115.030 7.24946   2
  -1  12   7 34.5079 8.87054   2
   1  12  -4 6.46221 5.78382   2
   1  12  -3 301.194 6.06416   2
  -1  12   2 6242.60 19.0344   2
  -1  12   1 35.7564 8.06516   2
  -1  12  -1 163.502 11.9725   2
   1  12   2 64.5744 7.36428   2
  -1  12  -3 8.94151 4.83858   2
  -1  12  -4 69.9741 7.60694   2
  -1 -12  -8 32.0638 6.54937   2
  -1 -12  -9-174.180 59.0099   2
   1 -13  -9 7.33971 7.35572   2
   1 -13  -8 10.6759 7.83969   2
  -1  13   7 10.8234 8.00076   2
   1  13  -4 12.8482 6.07387   2
   1  13  -3 391.295 7.88058   2
  -1  13   2 1843.68 11.5557   2
  -1  13  -1 401.091 14.7608   2
   1  13   2 38.2876 5.87507   2
   1  13   3 46.6633 5.01276   2
  -1  13  -4 8.14311 5.84891   2
  -1 -13  -8 31.2413 6.09031   2
   1 -14  -8 19.3699 9.87166   2
  -1  14   7 35.1327 8.13634   2
   1  14  -4 3.09859 6.40511   2
   1  14  -3 854.427 9.09829   2
   1  14  -2 208.512 5.68610   2
  -1  14  -1 96.3729 10.0398   2
   1  14   2 4.95995 5.24610   2
  -1  14  -3 18.5607 4.77460   2
  -1  14  -4 0.61661 5.74924   2
  -1 -14  -8 15.9291 5.44720   2
   1 -15  -8 3.88163 9.05752   2
  -1  15   7 76.5531 8.14859   2
   1  15  -4 111.054 7.41657   2
   1  15  -3 184.584 6.47543   2
   1  15  -2 322.309 7.69768   2
  -1  15  -1 74.6772 12.0476   2
   1  15   2 7.22131 4.94924   2
  -1  15  -3 60.9086 6.50140   2
  -1  15  -4 41.3599 6.34321   2
  -1 -15  -8 2.57360 4.60175   2
   1 -16  -8 17.1101 8.27906   2
  -1  16   7 5.74934 10.3234   2
   1  16  -4 45.3860 6.66868   2
   1  16  -3 173.244 6.69778   2
   1  16  -2 1043.42 11.2901   2
   1  16   2 485.151 6.25710   2
  -1 -16  -3 10.0781 6.67655   2
  -1 -16  -4 23.9916 6.28991   2
  -1 -16  -7-1.83242 9.94770   2
  -1  17   7 11.5876 9.45354   2
   1  17  -4 16.8714 6.30294   2
   1  17  -3 9.89746 7.50723   2
   1  17  -2-1.39455 5.38835   2
   1  17   2 118.927 5.38109   2
  -1 -17  -3 3.00977 5.85177   2
  -1  17  -4 6.13316 6.28169   2
  -1 -17  -7 3.80169 8.56712   2
  -1  18   7 7.42274 8.36315   2
  -1  18   4 46.9534 10.1383   2
   1  18  -3 51.1691 7.78653   2
   1  18  -2 279.027 7.49231   2
  -1  18  -2 27.9044 5.83927   2
  -1 -18  -3-7.96023 6.93511   2
  -1  18  -4-0.16345 5.80651   2
  -1 -18  -7 8.96175 8.27392   2
  -1  19   7-1.56755 6.33477   2
   1 -19  -4 71.3108 10.4473   2
   1  19  -3 198.756 9.02479   2
   1  19  -2 449.931 8.30385   2
  -1  19  -2-1.93613 7.01682   2
   1  19   3 7.95606 9.97948   2
  -1  19  -4-4.03234 5.64278   2
  -1  20   4 1.54843 8.81853   2
  -1  20   3 85.8335 10.2986   2
   1  20  -2 102.062 7.81793   2
  -1  20  -2 14.2986 5.99443   2
   1  20   3 7.13951 9.43278   2
   1  20   4 17.6343 8.98711   2
   1 -21  -4 114.808 8.27150   2
  -1  21   3 19.7165 8.76572   2
   1  21  -2 33.7487 6.75557   2
  -1  21  -2 28.7442 7.39348   2
  -1  21  -3 2.22372 7.04300   2
  -1  21  -4 1.46916 6.18566   2
   1 -22  -4-3.59975 5.60275   2
   1  22  -3 19.5213 6.46516   2
   1  22  -2 33.7573 6.19841   2
   1  22   1 90.8645 15.9244   2
  -1  22  -2-0.60297 6.62882   2
  -1  22  -3 5.11708 6.44473   2
   1  22   4 6.62123 7.06158   2
   1 -23  -4 5.70137 7.57462   2
   1  23  -3 2.88105 4.54345   2
  -1  23   2-4.26022 12.5210   2
  -1  23  -2-3.95283 5.82320   2
  -1  23  -3 6.46664 5.49316   2
  -1 -23  -4 8.67582 4.61769   2
   1  24  -2 10.2631 6.89505   2
  -1  24  -2 8.40752 5.49104   2
  -1  24  -3 7.98372 3.98833   2
  -1  25   2 8.66961 8.67359   2
   2   0  -8 206.711 9.85814   2
   2   0  -4 6528.91 26.8474   2
  -2   0  -2 3694.84 19.5153   2
  -2   0  -4 1406.63 8.05044   2
  -2   0  -8 327.310 10.1765   2
   2  -1  -9 3.24373 5.95996   2
   2  -1  -8 12.0849 5.20900   2
   2   1  -7 26.0726 8.89130   2
   2   1  -4 1165.37 8.45553   2
   2   1  -3 1972.03 13.1940   2
  -2  -1   1 10518.1 28.2139   2
  -2  -1  -1 5027.54 22.5989   2
  -2  -1  -2-1.26954 5.21725   2
  -2  -1  -3 757.171 9.80733   2
  -2  -1  -4 299.147 4.32408   2
  -2  -1  -8 23.2637 6.88773   2
  -2  -1  -9 72.0217 11.9928   2
   2  -2  -9 113.241 7.08261   2
   2  -2  -8 27.3721 5.34331   2
   2   2  -7 15.3610 8.55437   2
   2   2  -4 1492.93 6.97884   2
   2   2  -3 1368.45 13.1366   2
   2  -2  -2 4543.73 16.6403   2
  -2  -2   1 904.769 9.07949   2
  -2  -2  -1 381.470 14.8683   2
  -2   2  -2 316.430 7.95338   2
  -2  -2  -3-0.85156 8.09535   2
  -2  -2  -4 1069.41 6.31273   2
  -2  -2  -7 6413.48 41.1974   2
  -2   2  -8 123.684 9.30886   2
  -2  -2  -9 37.6295 12.1181   2
  -2  -2 -10-3.57158 8.37821   2
   2  -3  -9 7.17000 7.32832   2
   2   3  -8 21.1371 6.01758   2
   2   3  -7 161.301 9.67695   2
   2   3  -4 3368.31 10.3517   2
   2  -3  -3 47.6944 6.19700   2
  -2  -3   2 293.768 5.89508   2
  -2   3   1 1144.74 15.2927   2
  -2   3  -1 11553.0 28.8169   2
  -2   3  -2 3693.42 14.5864   2
  -2  -3  -3 1297.34 11.8970   2
  -2  -3  -4 3433.14 8.96761   2
  -2  -3  -7 109.548 9.28718   2
  -2  -3  -8 86.4368 6.48795   2
  -2   3  -9 8.50749 11.6222   2
  -2  -3 -10-7.01477 8.31762   2
   2  -4  -9 12.6346 7.42259   2
   2   4  -8 3.48520 5.81684   2
   2  -4  -7 53.0187 6.79817   2
   2   4  -5 894.648 16.8540   2
   2   4  -4 2741.96 11.1783   2
   2  -4  -3 385.275 10.1124   2
   2   4  -2 2148.10 11.4693   2
  -2   4   1 152.684 11.4090   2
  -2   4  -1 252.145 7.82713   2
  -2   4  -2 4784.67 19.9667   2
  -2  -4  -3 1503.82 11.7510   2
  -2  -4  -4 613.726 4.72575   2
  -2  -4  -7 297.497 9.41779   2
  -2  -4  -8 341.326 7.36857   2
  -2  -4  -9 60.0385 8.60172   2
   2  -5  -9 59.2603 7.19777   2
   2   5  -8 14.0531 6.65530   2
   2   5  -7 52.9311 8.78945   2
   2   5  -4 10.4173 5.24114   2
   2   5  -3 980.705 13.2859   2
   2   5  -2 743.255 8.27958   2
   2  -5  -1 3813.50 15.7366   2
  -2   5  -1 1585.14 11.0421   2
  -2   5  -2 297.722 7.74250   2
  -2  -5  -3 103.046 5.28792   2
  -2   5  -4 34.2732 3.20873   2
  -2  -5  -7 1214.49 14.6654   2
  -2  -5  -8 276.995 7.26076   2
  -2  -5  -9 62.8202 7.40461   2
   2  -6  -9 37.4721 6.20990   2
   2   6  -8 96.5993 7.28670   2
   2  -6  -7 14.3064 8.97833   2
   2   6  -4 55.7826 5.34395   2
  -2  -6   3 411.514 5.31287   2
   2   6  -2 183.255 6.36041   2
  -2   6   1 4944.75 17.6824   2
  -2   6  -1 147.043 6.02797   2
  -2   6  -2 13.3737 6.24235   2
  -2   6  -3 89.8788 4.87042   2
  -2   6  -4 830.264 5.51741   2
  -2  -6  -7 376.510 10.1274   2
  -2  -6  -8 266.626 7.45511   2
  -2  -6  -9 30.0597 7.03736   2
   2  -7  -9 64.2736 6.69031   2
   2  -7  -8 32.0454 7.73775   2
   2  -7  -7 10.2929 11.2693   2
   2   7  -4 835.427 7.48316   2
   2   7  -3 1742.49 7.38804   2
  -2   7   2 145.136 6.13922   2
   2   7  -1 45.8136 4.63955   2
  -2   7  -1 24.6860 5.78356   2
  -2  -7  -2 11.5295 6.80495   2
  -2   7  -3 279.097 4.96460   2
  -2   7  -4 383.368 4.38870   2
  -2  -7  -7 60.7452 8.31428   2
  -2  -7  -8 386.858 8.88726   2
  -2  -7  -9 11.8583 6.87972   2
   2  -8  -9-10.9871 7.05499   2
   2  -8  -8 7.51844 8.57563   2
   2  -8  -7-0.93143 11.4704   2
   2   8  -4 1611.06 10.0590   2
   2   8  -3 177.447 3.90049   2
   2   8  -2 1257.93 10.8259   2
   2   8  -1 797.758 6.94380   2
  -2  -8  -1 4013.72 17.8203   2
  -2  -8  -2 303.630 6.83194   2
  -2   8  -3 478.827 5.82183   2
  -2  -8  -4 6.13835 3.02727   2
  -2  -8  -7 78.8476 9.81789   2
  -2  -8  -8 325.166 8.60036   2
  -2  -8  -9 16.6636 6.78902   2
   2  -9  -9 21.2018 9.38547   2
   2  -9  -8 47.3273 7.16394   2
   2  -9  -7 74.9321 13.1419   2
   2   9  -4 11.1638 4.49453   2
   2   9  -3 10.9713 3.30998   2
  -2   9   2 413.060 6.51076   2
  -2   9   1 861.239 24.4736   2
  -2   9  -1 4.86920 3.99251   2
   2   9   2 849.871 10.3495   2
   2   9   3 65.5958 4.02623   2
  -2   9  -4 3.87974 3.33519   2
  -2  -9  -7 87.9167 10.2189   2
  -2  -9  -8 118.758 7.48296   2
  -2  -9  -9 17.1526 6.51029   2
   2 -10  -9 4.63691 8.76276   2
   2 -10  -8 4.58994 6.74680   2
   2 -10  -7 47.3760 11.9284   2
   2  10  -4 608.581 7.54008   2
   2  10  -3 2138.35 9.19714   2
  -2  10   2 28.8852 7.80711   2
   2  10  -1 687.835 10.7882   2
   2  10   1 628.373 11.0607   2
   2  10   2 1316.10 10.5708   2
   2  10   3 29.5685 3.79829   2
  -2  10  -4 233.725 7.01582   2
  -2 -10  -7 19.8500 7.16376   2
  -2 -10  -8 66.7746 6.84985   2
  -2 -10  -9 151.884 7.39167   2
   2 -11  -9-11.6947 6.01060   2
   2 -11  -8 71.0662 6.97217   2
   2 -11  -7 100.099 12.6324   2
   2  11  -4 56.3561 5.83458   2
   2  11  -3 268.478 5.35252   2
  -2  11   2 610.205 7.19506   2
   2  11  -1 61.0952 5.70298   2
  -2  11  -1 118.207 10.0760   2
   2  11   2 20.1340 4.16836   2
   2  11   3 45.7034 3.93488   2
  -2  11  -4 3.88064 5.90198   2
  -2 -11  -7 94.0111 12.8029   2
  -2 -11  -8 113.551 8.48388   2
  -2 -11  -9-3.08792 5.48349   2
   2 -12  -9 27.2651 9.17505   2
   2 -12  -8 71.4448 12.5259   2
   2 -12  -7 103.954 12.3029   2
   2  12  -4 6.76707 5.53342   2
   2  12  -3 59.1409 5.27467   2
  -2  12   2 4674.05 26.0300   2
   2  12  -1 202.903 12.0309   2
  -2  12  -1 416.215 11.9854   2
   2  12   2 69.1677 5.34440   2
  -2  12  -3 123.267 4.80093   2
  -2  12  -4 15.9331 7.63579   2
  -2 -12  -7 2.82382 8.30838   2
  -2 -12  -8 93.4906 8.04459   2
   2 -13  -9 56.7965 8.70902   2
   2 -13  -8 76.0471 11.8711   2
   2 -13  -7 15.7720 10.5877   2
   2  13  -4 15.5453 5.80049   2
   2  13  -3 88.5816 5.37298   2
  -2  13   2 910.612 13.6849   2
  -2  13  -2 35.8986 5.25004   2
  -2  13  -3 3.07250 4.81608   2
  -2  13  -4 37.1217 6.71691   2
  -2 -13  -7 14.6165 6.69477   2
  -2 -13  -8 7.54533 5.55375   2
   2 -14  -8 99.0815 11.3572   2
   2 -14  -7 34.1100 9.62215   2
   2  14  -4 7.77795 6.30139   2
   2  14  -3 499.121 7.05682   2
  -2  14   2 25.7402 5.50705   2
  -2  14  -1 8.94352 10.7097   2
  -2  14  -2 26.0081 5.54715   2
  -2  14  -3 22.9321 5.66408   2
  -2  14  -4 50.3754 7.17009   2
  -2 -14  -7 1.79419 10.8658   2
  -2 -14  -8 37.5824 5.30723   2
   2 -15  -8 38.8955 7.10453   2
   2  15  -4 196.039 8.14455   2
   2  15  -3 410.482 7.44293   2
   2  15  -2 806.754 8.79467   2
  -2  15  -1 22.9494 11.2085   2
  -2  15  -2 96.5785 6.27431   2
  -2  15  -3 21.1012 7.98884   2
  -2  15  -4 398.416 8.51171   2
  -2 -15  -7 22.1123 10.8955   2
  -2 -15  -8 20.6312 4.45125   2
   2 -16  -8-12.7174 8.24590   2
   2  16  -4 314.091 8.85445   2
   2  16  -3 68.1928 7.32363   2
   2  16  -2 2758.57 14.6292   2
   2  16   2 2.04756 5.89919   2
  -2 -16  -3 16.8772 6.85290   2
  -2  16  -4 6.20885 6.25996   2
  -2 -16  -7 9.21937 9.80117   2
  -2  17   4 20.3494 9.42750   2
   2  17  -3 45.4781 7.59997   2
   2 -17  -2 136.574 5.88461   2
   2  17   2 0.10596 4.30645   2
  -2 -17  -3-0.97432 6.65884   2
  -2  17  -4 87.6472 6.63202   2
  -2 -17  -7 4.78223 8.75058   2
  -2  18   4 85.5393 10.3636   2
   2  18  -3 184.530 8.99812   2
   2  18  -2 0.83252 5.33977   2
   2  18   2 5.18132 5.43273   2
  -2 -18  -3-0.05380 5.72630   2
  -2  18  -4-1.05221 6.65434   2
  -2  19   4 219.994 11.2890   2
   2  19  -3 791.525 12.4305   2
   2  19  -2 8.70551 6.52662   2
  -2  19  -2 3.05514 6.46068   2
   2  19   3 3.16118 9.85270   2
  -2  19  -4 93.4619 5.98688   2
   2 -20  -4-1.68059 6.81076   2
   2 -20  -3 13.9045 11.0022   2
   2  20  -2 48.3119 6.63641   2
  -2  20  -2 27.2032 7.35892   2
   2  20   3 8.12023 9.38632   2
  -2  20  -4 16.5108 6.02516   2
   2 -21  -4 67.2756 6.64899   2
   2 -21  -3 40.6496 10.2078   2
   2  21  -2 2.66885 6.81979   2
  -2  21  -2 55.1032 7.49713   2
  -2  21  -3 0.98874 6.89695   2
  -2  21  -4 39.0269 5.71836   2
   2 -22  -4 173.924 10.8511   2
  -2  22   3 61.0704 7.00453   2
   2  22  -2-7.09833 8.79744   2
  -2  22  -2-4.53451 6.51309   2
  -2  22  -3-0.79563 5.41812   2
  -2 -22  -4-2.10214 5.57696   2
  -2  23   4 16.4170 11.1381   2
   2  23  -3 126.100 7.30703   2
  -2  23   2 8.82255 12.8284   2
  -2  23  -2 5.84361 5.88767   2
  -2  23  -3 34.1883 5.04404   2
  -2 -23  -4 5.88839 3.91607   2
  -2  24   2-0.44638 10.7984   2
  -2  24  -2 4.13850 4.38132   2
  -2 -24  -3 2.58169 4.54252   2
  -2  25   2-1.14489 8.73464   2
   3   0  -8 37.5247 8.39845   2
   3   0  -4 2821.10 19.9070   2
  -3   0   2 30471.0 59.7272   2
  -3   0  -2 235.122 8.92577   2
  -3   0  -4 46.5209 4.41471   2
  -3   0  -8 34.9889 9.02282   2
   3  -1  -9 67.7327 6.71177   2
   3  -1  -8-4.54800 5.80894   2
   3   1  -7 62.1916 8.55512   2
   3   1  -4 83.7037 4.34787   2
   3   1  -3 138.078 7.71031   2
   3  -1  -2 3918.21 17.0090   2
  -3   1   1 3371.45 18.1892   2
  -3  -1  -1 297.171 11.3537   2
  -3  -1  -2 1460.45 12.4550   2
  -3  -1  -3 7.38042 7.00886   2
  -3   1  -4 215.551 4.09726   2
  -3  -1  -7 26.3617 6.07995   2
  -3  -1  -8 10.6098 5.81817   2
  -3  -1  -9 9.50229 47.2698   2
   3  -2  -9 66.6859 8.55436   2
   3  -2  -8 9.86862 5.45454   2
   3  -2  -7 14.8330 8.14948   2
   3   2  -4 20.7328 5.61283   2
   3   2  -3 1871.05 17.8603   2
   3  -2  -2 70.4179 7.52477   2
  -3  -2   1 798.412 11.6379   2
  -3   2  -1 567.597 17.3387   2
  -3  -2  -2 2146.69 14.6793   2
  -3  -2  -3 13.7640 3.99141   2
  -3  -2  -4 242.763 4.52033   2
  -3   2  -7 3766.41 30.6186   2
  -3  -2  -8 130.797 7.13955   2
  -3  -2  -9-11.6165 11.1192   2
   3  -3  -9-1.88462 8.15108   2
   3  -3  -8 17.9394 6.19931   2
   3  -3  -7 219.628 7.90650   2
   3   3  -4 905.804 7.35257   2
   3   3  -3 59.2360 7.84792   2
   3   3  -2 3137.21 16.7210   2
  -3  -3   1 13563.7 38.1258   2
  -3  -3  -1 25.6047 13.4833   2
  -3   3  -2 267.414 9.79302   2
  -3  -3  -3 137.547 3.62529   2
  -3  -3  -4 108.798 3.29317   2
  -3  -3  -7 20.6399 7.69641   2
  -3  -3  -8 256.689 7.43288   2
  -3   3  -9 2.34962 11.8919   2
   3  -4  -9 143.616 8.12443   2
   3   4  -8 4.77449 5.90976   2
   3  -4  -7 46.3401 5.64007   2
   3   4  -4 1060.62 6.13810   2
   3   4  -3 613.329 11.5874   2
  -3  -4   2 437.561 8.77559   2
  -3   4   1 412.236 15.2727   2
  -3   4  -1 16.1386 12.1511   2
  -3   4  -2 2.73967 6.55975   2
  -3  -4  -3 1975.89 6.91309   2
  -3  -4  -4 26.9686 3.26389   2
  -3  -4  -7 33.2514 8.13638   2
  -3  -4  -8 30.4659 6.74013   2
  -3  -4  -9-2.53939 61.7358   2
   3  -5  -9 3.01952 7.21972   2
   3   5  -8 38.7361 6.70408   2
   3  -5  -7 61.5752 5.59449   2
   3   5  -4 338.443 5.90958   2
   3   5  -3 192.102 5.69653   2
  -3  -5   2-0.03981 6.31500   2
  -3   5   1 221.849 14.1175   2
  -3   5  -1 235.788 11.3716   2
  -3   5  -2 335.800 8.67521   2
  -3  -5  -3 72.7006 3.12896   2
  -3  -5  -4 1341.22 6.77314   2
  -3  -5  -7 148.100 10.2381   2
  -3  -5  -8 84.7924 7.51825   2
  -3  -5  -9-35.5869 63.1373   2
   3  -6  -9 2.71877 10.0818   2
   3   6  -8 88.4532 8.88385   2
   3  -6  -7 9.98974 6.98256   2
   3   6  -4 28.8879 4.59975   2
  -3  -6   3 427.345 6.32274   2
   3   6  -2 1218.68 11.0121   2
  -3   6   1 24.8478 12.5195   2
  -3   6  -1 398.409 12.8083   2
  -3   6  -2 223.580 8.12632   2
  -3  -6  -3 6.29192 2.73108   2
  -3  -6  -4 2262.72 7.73418   2
  -3  -6  -7 375.792 12.0173   2
  -3  -6  -8 33.6069 8.64138   2
  -3  -6  -9 7.98196 6.43710   2
   3  -7  -9-6.16838 11.1769   2
   3  -7  -8 36.4711 7.79692   2
   3  -7  -7 0.28467 10.7760   2
   3   7  -4 799.925 7.39039   2
  -3  -7   3 175.597 3.99592   2
   3   7  -2 84.4099 6.27380   2
   3   7  -1 503.361 8.61166   2
  -3   7  -1 295.882 9.16339   2
  -3   7  -2 17.9453 5.73283   2
  -3  -7  -3 158.391 3.33657   2
  -3   7  -4 469.683 4.96751   2
  -3  -7  -7 132.012 8.33123   2
  -3  -7  -8 192.029 12.8624   2
  -3  -7  -9 19.3429 7.48657   2
   3  -8  -9 30.7113 11.7241   2
   3  -8  -8 105.160 8.45702   2
   3  -8  -7 39.2287 11.3789   2
   3   8  -4 232.370 5.54277   2
  -3  -8   3 327.978 4.63795   2
   3   8  -2 255.376 8.71122   2
  -3   8   1 61.6696 6.16888   2
  -3   8  -1 175.058 6.45739   2
  -3  -8  -2 22.5120 4.60707   2
  -3   8  -3 18.0908 2.77449   2
  -3   8  -4 120.679 3.63752   2
  -3  -8  -7 52.6726 12.1580   2
  -3  -8  -8-1.61779 6.11262   2
  -3  -8  -9 9.68200 6.34396   2
   3  -9  -9-1.52623 9.28990   2
   3  -9  -8 43.5597 6.85946   2
   3  -9  -7 139.006 12.6039   2
   3   9  -4 327.407 6.01686   2
   3   9  -3 158.551 4.48142   2
  -3   9   2 12.8895 4.14633   2
  -3   9   1 1.27179 4.77244   2
  -3   9  -1-2.40935 4.62615   2
  -3  -9  -2 31.0454 4.48978   2
  -3   9  -3-0.22839 3.46312   2
  -3   9  -4 112.389 3.81686   2
  -3  -9  -7-0.86124 9.17482   2
  -3  -9  -8 432.255 8.96309   2
  -3  -9  -9 13.2068 6.01470   2
   3 -10  -9 9.30455 8.62890   2
   3 -10  -8 19.7862 12.8063   2
   3 -10  -7 33.7974 8.34104   2
   3  10  -4 124.043 5.10507   2
   3  10  -3 261.041 4.96466   2
  -3  10   2 4.52155 4.34444   2
  -3  10   1 1583.28 15.8412   2
  -3  10  -1 31.4670 5.24156   2
   3  10   2 59.3384 3.80473   2
   3  10   3 425.618 5.87235   2
  -3  10  -4 506.812 5.39680   2
  -3 -10  -7 102.176 9.50973   2
  -3 -10  -8-5.03149 5.84269   2
  -3 -10  -9 9.88252 5.51297   2
   3 -11  -9 33.8834 10.1368   2
   3 -11  -8 43.0245 13.2347   2
   3 -11  -7 11.4881 9.42714   2
   3  11  -4-0.34279 4.69046   2
   3  11  -3 1.53959 4.60185   2
  -3  11   2 609.795 7.44675   2
  -3  11   1 922.553 13.7907   2
  -3  11  -1 3.16847 9.69170   2
   3  11   2 142.638 4.85528   2
   3  11   3 17.5747 4.59375   2
  -3  11  -4 146.770 6.13557   2
  -3 -11  -7 26.9238 9.04762   2
  -3 -11  -8 21.3850 5.82382   2
   3 -12  -9-8.53937 9.21807   2
   3 -12  -8-2.34529 7.59575   2
   3 -12  -7 222.771 12.3828   2
   3  12  -4 11.4816 4.94890   2
   3  12  -3 100.701 5.83716   2
  -3  12   2 147.966 5.64232   2
  -3  12   1 550.120 13.6532   2
   3  12   2 4.61143 3.94789   2
  -3 -12  -3 12.0936 3.88986   2
  -3  12  -4 360.018 8.77371   2
  -3 -12  -7 35.4169 9.17357   2
  -3 -12  -8 6.79467 6.59361   2
   3 -13  -8 2.66547 6.19214   2
   3  13  -4 38.9534 6.17325   2
   3  13  -3 456.009 7.15143   2
  -3  13   2 37.7727 5.18933   2
  -3  13   1 247.752 7.77751   2
  -3  13  -1 149.322 11.9373   2
   3  13   2 14.6341 3.77752   2
   3  13   3 13.6249 3.99061   2
  -3  13  -4 153.966 8.01550   2
  -3 -13  -7 34.3911 8.75439   2
  -3 -13  -8 35.8969 6.38785   2
   3 -14  -8 2.23265 5.78777   2
   3  14  -4 97.3782 7.11640   2
   3  14  -3 328.650 8.30536   2
  -3  14   2 864.364 9.82082   2
  -3  14  -1 19.5209 10.9774   2
   3  14   2 487.943 6.96010   2
  -3  14  -3 0.39344 5.84766   2
  -3  14  -4 47.8897 7.31944   2
  -3 -14  -7 22.6442 10.7614   2
  -3 -14  -8 3.68381 4.40462   2
   3 -15  -8 48.4961 6.75485   2
   3  15  -4 23.0316 6.58324   2
   3  15  -3 852.823 10.1268   2
   3  15  -2 513.287 8.34662   2
   3 -15  -1 1.67635 8.51780   2
   3  15   2 25.9763 5.90373   2
  -3  15  -3 14.3777 7.33097   2
  -3  15  -4 259.298 8.82359   2
  -3 -15  -7 0.12901 7.28168   2
   3 -16  -8 13.2629 5.74654   2
   3 -16  -4 35.8803 7.67873   2
   3  16  -3 308.763 7.85858   2
   3  16  -2 10.1801 5.80983   2
  -3  16  -2 83.0347 6.64494   2
   3  16   3 6.72056 8.36691   2
  -3  16  -4 10.3980 6.41427   2
  -3 -16  -7-0.21940 8.85905   2
   3 -17  -8 34.6442 7.93474   2
   3 -17  -4-9.52335 10.9189   2
   3  17  -3 425.301 11.2632   2
   3  17  -2 24.3105 5.42615   2
  -3  17  -2 24.3352 6.38612   2
  -3 -17  -3 1.99900 6.77323   2
  -3  17  -4 272.550 8.11749   2
  -3 -17  -7-7.72868 5.34460   2
  -3  18   4 25.6275 9.43286   2
   3  18  -3 480.870 11.6545   2
   3  18  -2 2037.67 12.8771   2
   3  18   2 63.6395 5.75887   2
  -3 -18  -3 44.1351 6.16093   2
  -3  18  -4 43.1963 5.97659   2
   3 -19  -4 5.27236 7.01325   2
   3  19  -3 189.530 10.1168   2
   3  19  -2 21.6284 5.11501   2
  -3  19  -2 1.37073 8.71166   2
  -3 -19  -3 15.3492 7.07733   2
  -3  19  -4-2.20960 5.35674   2
   3 -20  -4 212.436 8.06691   2
   3 -20  -3 82.2067 11.1990   2
   3  20  -2 170.520 6.16555   2
  -3  20  -2 1.94335 8.57260   2
  -3  20  -3 27.6238 6.50702   2
  -3  20  -4 16.5188 4.79558   2
   3 -21  -4 12.0423 9.33552   2
  -3  21   3 497.149 10.8066   2
   3  21  -2 18.5064 7.65261   2
  -3  21  -2 19.2310 6.97919   2
  -3  21  -3 2.51059 5.80481   2
  -3 -21  -4 17.5096 6.23679   2
  -3  22   3 201.751 12.1299   2
   3  22  -2 84.9008 6.21799   2
  -3  22  -2 11.3690 5.88285   2
  -3  22  -3 6.54652 5.24956   2
  -3 -22  -4 17.9332 5.36604   2
  -3  23   4 2.36658 10.9009   2
   3  23  -3 25.4209 5.55866   2
  -3  23   2-1.30384 12.3001   2
  -3  23  -2 33.3215 5.20889   2
  -3 -23  -3 18.4735 5.54910   2
  -3  24   3-3.12371 10.1033   2
  -3  24   2 5.58905 10.4579   2
  -3 -24  -2 0.70326 5.00798   2
   4   0  -8 18.7427 8.26516   2
   4   0  -4 867.653 9.89640   2
  -4   0   2 9980.44 42.6164   2
  -4   0  -2 25.4208 8.29707   2
  -4   0  -4 1099.19 8.52461   2
  -4   0  -8 28.3384 9.48678   2
   4  -1  -9 101.106 7.94679   2
   4  -1  -8 129.290 6.69045   2
   4  -1  -7 4.99603 6.03966   2
   4   1  -4 831.097 6.79518   2
  -4   1   3 3781.40 14.8786   2
  -4   1   2 132.717 5.94916   2
  -4   1   1 309.381 8.62736   2
  -4  -1  -1 27.8846 9.58021   2
  -4  -1  -2 18.0740 6.69701   2
  -4   1  -3 4382.41 11.6779   2
  -4  -1  -4 152.674 4.35545   2
  -4  -1  -7 124.875 9.13268   2
  -4  -1  -8 189.926 9.13306   2
  -4   1  -9 6.42364 7.74874   2
   4  -2  -9 42.4365 7.57369   2
   4  -2  -8 256.223 7.38770   2
   4  -2  -7 11.0826 6.29962   2
   4   2  -4 121.194 4.40479   2
   4  -2  -3 542.089 21.3590   2
  -4   2   2 1722.99 11.7956   2
  -4  -2   1-1.63911 7.97739   2
  -4  -2  -1-5.82251 9.54494   2
  -4  -2  -2 641.577 10.6875   2
  -4  -2  -3 4174.30 10.7493   2
  -4  -2  -4 102.360 3.64294   2
  -4  -2  -7 206.422 11.8686   2
  -4  -2  -8 11.8221 7.63533   2
  -4   2  -9 23.8109 8.05734   2
   4  -3  -9 450.353 17.8056   2
   4  -3  -8 524.763 9.61436   2
   4  -3  -7 58.5350 6.73304   2
   4   3  -4 225.617 4.84381   2
   4   3  -3 632.619 15.8418   2
  -4  -3   2 2593.35 26.8946   2
  -4  -3   1 612.050 12.9971   2
  -4  -3  -2 1412.59 14.2484   2
  -4  -3  -3 1155.69 5.94636   2
  -4  -3  -4 48.3725 3.35847   2
  -4  -3  -7 110.801 8.81711   2
  -4  -3  -8 5.55494 5.20177   2
  -4  -3  -9-3.51901 10.7737   2
   4  -4  -9 0.98494 12.4593   2
   4  -4  -8 107.610 6.16393   2
   4  -4  -7 227.655 7.65198   2
   4  -4  -5 666.587 16.1965   2
   4   4  -4 19.1238 4.15831   2
   4   4  -3 1034.31 11.9733   2
  -4  -4   2 1352.64 13.8133   2
  -4  -4   1 830.095 14.9459   2
  -4   4  -1 143.602 10.6913   2
  -4  -4  -2 4.83416 7.19070   2
  -4  -4  -3 987.988 5.35359   2
  -4  -4  -4 140.857 3.62882   2
  -4  -4  -7 190.350 9.58270   2
  -4  -4  -8-3.44506 5.14267   2
  -4  -4  -9-195.543 92.6012   2
   4  -5  -9 37.0411 12.4587   2
   4  -5  -8-0.18094 5.28746   2
   4  -5  -7 138.301 12.0363   2
   4   5  -4 18.6972 4.08940   2
   4   5  -3 150.235 5.61882   2
  -4  -5   2 237.230 8.59559   2
  -4  -5   1 232.190 11.4210   2
  -4   5  -1 13.7458 10.1068   2
  -4  -5  -2 1217.22 8.14900   2
  -4  -5  -3 2132.71 7.25919   2
  -4  -5  -4 1.40140 3.36485   2
  -4  -5  -7 23.1267 6.25749   2
  -4  -5  -8 1.17471 5.20121   2
  -4  -5  -9 636.859 93.6936   2
   4  -6  -9 4.87703 12.3442   2
   4  -6  -8 1117.21 11.5272   2
   4  -6  -7 97.7061 11.0037   2
   4   6  -4 10.0143 4.12780   2
   4   6  -3 60.7466 3.94965   2
  -4  -6   2 71.5471 6.33435   2
  -4   6   1 50.1077 13.0995   2
  -4   6  -1 142.573 11.7179   2
  -4  -6  -2 897.965 7.54432   2
  -4  -6  -3 403.902 4.19449   2
  -4  -6  -4 954.617 6.14813   2
  -4  -6  -7 6.16476 5.43696   2
  -4  -6  -8 9.04084 10.3002   2
   4  -7  -9 21.7170 12.4882   2
   4   7  -8 268.330 12.9947   2
   4  -7  -7 16.2694 9.51166   2
   4   7  -4 166.925 4.33128   2
  -4  -7   3 501.850 5.71418   2
  -4  -7   2 1023.35 11.2496   2
  -4   7   1 73.8439 14.7760   2
  -4   7  -1 1059.54 12.1875   2
  -4   7  -2 22.7640 4.31544   2
  -4  -7  -3 222.575 3.59505   2
  -4  -7  -4 13.9067 3.08630   2
  -4  -7  -7 163.809 6.72170   2
  -4  -7  -8-1.87039 10.4733   2
   4  -8  -9-4.04360 11.5873   2
   4   8  -8 13.4095 11.2603   2
   4  -8  -7 1.83723 5.69228   2
   4   8  -4 11.9440 4.32940   2
  -4  -8   3 85.6331 3.78499   2
   4   8  -2 255.637 7.79273   2
  -4   8   1 1261.27 28.3537   2
  -4   8  -1 45.5422 5.29498   2
  -4   8  -2 19.2694 4.15409   2
  -4  -8  -3 91.2824 3.33095   2
  -4  -8  -4 1810.68 7.85942   2
  -4  -8  -7 35.1555 9.11666   2
  -4  -8  -8 7.02180 10.8889   2
  -4  -8  -9 153.568 80.5140   2
   4  -9  -9-2.39041 11.0228   2
   4  -9  -8 13.4195 13.2250   2
   4   9  -4 315.757 6.12340   2
  -4  -9   3 158.211 4.33512   2
   4   9  -2 398.354 6.72026   2
  -4   9   1 22.7967 4.76947   2
  -4   9  -1 88.8802 8.87924   2
  -4  -9  -2 762.138 7.10931   2
  -4  -9  -3 236.313 4.00777   2
  -4  -9  -4 82.3437 3.85076   2
  -4  -9  -7 10.8306 11.0037   2
  -4  -9  -8 88.7709 11.2025   2
   4 -10  -9 5.38592 10.7903   2
   4 -10  -8 207.201 15.4184   2
   4  10  -4 98.7606 5.10946   2
  -4 -10   3 117.570 4.13557   2
  -4  10   2 130.199 4.48357   2
  -4  10   1 358.273 7.63045   2
  -4  10  -1 31.1183 6.51735   2
  -4 -10  -2 27.1495 4.05380   2
  -4  10  -3 7.26852 3.76291   2
  -4 -10  -4 332.425 5.42300   2
  -4 -10  -7 43.3982 11.2489   2
  -4 -10  -8 154.113 11.7769   2
   4 -11  -8 66.6117 9.65447   2
   4  11  -4 224.946 6.16703   2
   4  11  -3 543.783 7.34345   2
  -4  11   2 69.2595 4.95959   2
  -4  11   1 53.7346 7.93067   2
  -4  11  -1 578.135 15.3483   2
   4  11   2 6.89420 4.54011   2
   4  11   3-3.09748 4.39604   2
  -4  11  -4 201.196 6.47958   2
  -4 -11  -7 224.159 13.5229   2
  -4 -11  -8-0.50970 13.5890   2
   4 -12  -8 15.1659 8.37306   2
   4  12  -4 201.073 6.98715   2
   4  12  -3 3.06169 4.64704   2
  -4  12   2 215.220 6.02531   2
  -4  12  -1 394.571 14.4302   2
   4  12   2 62.5891 4.17892   2
   4  12   3 206.708 5.70341   2
  -4  12  -4 862.004 9.36343   2
  -4 -12  -7 16.4292 10.6767   2
  -4 -12  -8 9.04165 6.47760   2
   4 -13  -8 21.9707 11.3758   2
   4  13  -4 8.41293 5.75330   2
   4  13  -3 29.4710 6.01355   2
  -4  13   2 16.5204 4.60741   2
   4  13   2 125.957 4.54934   2
   4  13   3 0.59784 4.25132   2
  -4  13  -4 61.7600 7.41454   2
  -4 -13  -7-0.98481 7.29969   2
  -4 -13  -8-4.08488 8.87528   2
   4 -14  -9 40.2089 8.05227   2
   4 -14  -8 47.6636 7.89761   2
   4  14  -4 13.7110 5.61309   2
   4  14  -3 55.8944 6.60105   2
  -4  14   2 7.02581 5.28359   2
  -4  14  -1 10.6410 11.1457   2
   4  14   2 12.2464 4.16344   2
  -4  14  -3 0.16091 4.72760   2
  -4 -14  -4 354.091 8.11058   2
  -4 -14  -7 6.01499 5.95828   2
  -4  15   8 12.0378 5.20525   2
   4  15  -4 91.8110 6.93954   2
   4  15  -3 1.73779 6.31586   2
  -4  15   2 14.9644 5.48866   2
  -4  15   1 177.093 12.2293   2
  -4  15  -2 124.712 5.77584   2
  -4  15  -3 1.40459 5.75448   2
  -4 -15  -4 319.161 8.26519   2
  -4 -15  -7 19.9808 4.83041   2
   4 -16  -8 7.11777 6.09639   2
   4  16  -4 42.8591 7.06226   2
   4  16  -3 12.0393 6.03670   2
  -4  16   2 240.456 7.17762   2
  -4  16  -2 27.9546 6.26145   2
   4  16   3 100.016 9.73845   2
  -4 -16  -4 254.450 7.25327   2
  -4 -16  -7 19.1324 4.30943   2
   4 -17  -8 6.85344 5.08202   2
   4 -17  -4 17.1021 8.14516   2
   4  17  -3 487.964 9.95045   2
  -4  17   2 7.35148 5.68498   2
   4  17   2-2.81179 6.30301   2
  -4 -17  -3 55.9763 7.42010   2
  -4  17  -4 316.466 9.97213   2
   4 -18  -4 15.9808 7.83606   2
   4  18  -3 31.6632 6.27577   2
   4  18  -2 36.4024 6.39133   2
  -4  18  -2 6.66200 7.59435   2
  -4 -18  -3 36.4115 6.21206   2
  -4 -18  -4 800.977 12.1220   2
   4 -19  -4 140.819 7.54234   2
   4  19  -3 29.7944 7.51558   2
   4  19  -2 85.7075 5.71173   2
  -4  19  -2-2.83555 6.52085   2
  -4 -19  -3 1.46134 5.03093   2
  -4 -19  -4 0.43710 6.67178   2
  -4  20   4 135.979 8.39953   2
  -4  20   3 6.81501 6.33643   2
   4  20  -2 72.8228 6.67914   2
  -4  20  -2 11.9963 7.54540   2
  -4  20  -3 45.0599 6.53194   2
  -4 -20  -4 49.9960 5.54951   2
  -4  21   3 235.999 10.6995   2
   4  21  -2 49.9003 6.33778   2
  -4  21  -2 5.79787 5.92651   2
  -4 -21  -3-0.76525 6.62078   2
   4  21   4 167.269 6.68320   2
  -4  22   3 19.5936 7.91904   2
   4  22  -2-1.73638 6.20174   2
  -4 -22  -2 24.5477 6.72309   2
  -4 -22  -3-0.44729 5.86401   2
  -4 -22  -4 42.1596 4.97822   2
  -4  23   3 67.3266 7.22285   2
  -4  23   2 5.72944 11.4902   2
  -4 -23  -2 100.649 6.34989   2
  -4 -23  -3 6.15186 4.90337   2
   4  24  -3 51.0556 6.12098   2
  -4  24   2 16.3775 9.77784   2
   5   0  -8 9.76115 6.55093   2
   5   0  -4 85.5012 5.81596   2
  -5   0   2 2136.23 25.0919   2
  -5   0  -2 2377.32 11.3684   2
  -5   0  -4 228.948 5.83562   2
  -5   0  -8 25.5020 8.74245   2
   5  -1  -9 279.517 15.6679   2
   5  -1  -8-6.71178 8.33775   2
   5   1  -7 22.5243 10.0544   2
   5   1  -4 23.2668 3.17899   2
   5  -1  -3 203.347 6.76922   2
  -5   1   2 30.9008 6.27679   2
  -5   1   1 211.003 10.6321   2
  -5  -1  -1 18.4158 8.36321   2
  -5  -1  -2 11470.9 19.0901   2
  -5   1  -3 3.50840 3.55696   2
  -5  -1  -4 14.1881 3.93349   2
  -5  -1  -7 58.1402 6.75624   2
  -5  -1  -8-3.83681 7.32374   2
  -5   1  -9 2.51225 7.10233   2
   5  -2  -9 31.2683 12.8750   2
   5  -2  -8 40.0693 8.96379   2
   5   2  -7 70.8024 10.9210   2
   5   2  -4 1511.07 9.01952   2
   5  -2  -3 1764.39 19.7993   2
  -5   2   2 628.353 9.64073   2
  -5   2   1 303.098 11.2164   2
  -5  -2  -1 93.7144 10.9197   2
  -5  -2  -2 228.325 4.78333   2
  -5   2  -3 1168.68 6.60060   2
  -5  -2  -4 27.3492 4.35330   2
  -5  -2  -7 23.7609 7.13064   2
  -5  -2  -8 10.9923 7.27735   2
  -5  -2  -9-4.13475 9.77085   2
   5  -3  -9 589.255 19.8297   2
   5  -3  -8 1.02461 8.48715   2
   5   3  -4 4.08577 3.82843   2
   5   3  -3 2535.19 20.3187   2
  -5   3   2 1831.20 18.7881   2
  -5  -3   1 6.71541 9.25040   2
  -5   3  -1 77.6508 11.4151   2
  -5  -3  -2 2570.46 9.85090   2
  -5  -3  -3 523.961 4.88027   2
  -5   3  -4 39.4406 4.06981   2
  -5  -3  -7 9.77461 7.02633   2
  -5  -3  -8 3.72444 6.04376   2
  -5  -3  -9 13.6068 9.65698   2
   5  -4  -9-11.5338 12.5669   2
   5  -4  -8 1.60255 6.26339   2
   5   4  -4 489.536 6.03978   2
  -5   4   3 887.072 8.91359   2
  -5  -4   2 2.19955 8.64693   2
  -5  -4   1 6.15131 9.00713   2
  -5  -4  -2 1184.56 8.14637   2
  -5  -4  -3 0.82201 3.08251   2
  -5  -4  -4 6.17749 2.92304   2
  -5  -4  -7 24.7700 7.14042   2
  -5   4  -8 7.17518 5.97764   2
  -5  -4  -9 14.9691 9.30695   2
   5  -5  -9 80.4424 13.8576   2
   5  -5  -8-1.98400 5.97388   2
   5   5  -4 379.093 5.86797   2
   5   5  -3 218.540 4.58179   2
  -5  -5   2 9.33992 9.11549   2
  -5  -5   1 2.21153 9.71339   2
  -5  -5  -1 55.0962 16.3493   2
  -5  -5  -2 3367.57 10.3032   2
  -5  -5  -3 2270.50 7.40665   2
  -5  -5  -4 99.9702 3.67538   2
  -5  -5  -7 403.116 10.1586   2
  -5  -5  -8-0.53407 4.87903   2
  -5  -5  -9-2.34229 8.97021   2
   5  -6  -9 11.6116 12.2061   2
   5  -6  -8 43.2119 7.42156   2
   5  -6  -7 19.6043 11.2459   2
   5   6  -4 42.8271 5.02149   2
   5   6  -3 229.401 4.68127   2
  -5  -6   2 450.945 13.2971   2
  -5  -6   1 2837.24 27.7369   2
  -5  -6  -1 283.730 6.30956   2
  -5  -6  -2 817.511 5.61434   2
  -5  -6  -3 166.748 3.95945   2
  -5  -6  -4 46.0065 3.17312   2
  -5  -6  -7-0.01993 6.50212   2
  -5  -6  -8 22.5959 7.53894   2
  -5  -6  -9-2.55865 8.53472   2
   5  -7  -9 64.0537 13.0136   2
   5  -7  -8 16.2070 9.59955   2
   5  -7  -7 65.2250 11.7642   2
   5   7  -4 24.0491 3.73615   2
   5   7  -3 465.269 5.21486   2
   5   7  -2 1189.73 14.8178   2
  -5  -7   1 1741.39 19.2291   2
  -5   7  -1 320.526 6.90765   2
  -5  -7  -2 230.980 3.99654   2
  -5  -7  -3 1.72745 3.24362   2
  -5  -7  -4 27.6429 3.19209   2
  -5  -7  -7 9.14587 7.59668   2
  -5  -7  -8 29.5974 7.61838   2
   5  -8  -9 80.5885 12.5919   2
   5  -8  -7 94.9571 11.6299   2
   5   8  -4 33.8223 3.91982   2
  -5  -8   3 81.5172 3.60189   2
  -5  -8   2 591.698 11.8280   2
  -5   8   1 731.973 10.5186   2
  -5   8  -1 410.597 11.2574   2
  -5   8  -2 27.7336 2.99777   2
  -5   8  -3 29.1750 3.20005   2
  -5  -8  -4 10.1037 3.24058   2
  -5  -8  -7 49.1642 5.80610   2
  -5  -8  -8 68.1679 7.86909   2
   5  -9  -8 2.22575 13.4646   2
   5  -9  -7 6.45442 10.1245   2
   5   9  -4 294.155 5.53963   2
  -5  -9   3 196.919 4.38410   2
  -5  -9   2 177.532 4.18244   2
  -5   9   1 107.133 7.18497   2
  -5   9  -1 584.694 12.7406   2
  -5   9  -2 2.54475 3.33819   2
  -5  -9  -3 15.6129 3.10250   2
  -5  -9  -4 378.610 5.24046   2
  -5  -9  -7 77.7164 6.32703   2
  -5  -9  -8 56.2527 7.48013   2
   5 -10  -8 43.6803 13.4510   2
   5 -10  -7 13.1063 9.48862   2
   5  10  -4 378.269 5.97955   2
  -5 -10   3 171.586 4.33296   2
  -5 -10   2 97.7817 3.81942   2
  -5  10   1 2333.20 20.4453   2
  -5  10  -1 164.323 9.86350   2
  -5 -10  -2 430.861 6.53264   2
  -5 -10  -3 1.93841 3.34900   2
  -5 -10  -4 27.1936 4.29030   2
  -5 -10  -7 28.8738 5.95476   2
  -5 -10  -8 12.1864 6.86766   2
   5 -11  -8 11.4430 13.0238   2
   5 -11  -7 85.4692 9.63205   2
   5  11  -4-2.19315 4.37161   2
  -5 -11   3 157.166 4.69824   2
  -5 -11   2 36.4712 4.49314   2
  -5  11   1 236.763 9.26264   2
  -5  11  -1 126.402 11.8722   2
  -5  11  -2 2.23450 4.71068   2
  -5 -11  -3 154.932 5.37020   2
  -5 -11  -4 1063.89 11.6698   2
  -5 -11  -7 7.88565 5.51327   2
  -5 -11  -8 1.73082 8.02280   2
   5 -12  -9 1.92541 9.26383   2
  -5  12   8-0.00651 7.11927   2
   5  12  -4 7.89652 5.06650   2
   5  12  -3 73.1221 5.34665   2
  -5 -12   2 35.5489 4.39771   2
  -5  12   1 98.3843 6.32616   2
  -5  12  -2 39.7974 4.37006   2
  -5 -12  -3 77.4179 4.96316   2
  -5 -12  -4 103.475 7.27651   2
  -5 -12  -7 15.4365 6.28813   2
  -5 -12  -8 27.5343 7.65739   2
   5 -13  -9 1.70676 8.50999   2
  -5  13   8 7.36079 6.95804   2
   5  13  -4-2.08281 5.02659   2
   5  13  -3 0.71700 5.02894   2
  -5 -13   2 40.9004 4.68556   2
  -5  13   1 29.7997 8.60358   2
  -5  13  -2 131.380 4.92816   2
   5  13   3 364.134 6.46318   2
  -5 -13  -4 209.019 6.81092   2
  -5 -13  -7 6.48491 6.92188   2
  -5  14   8 14.6616 6.59441   2
   5  14  -4 91.5219 6.39727   2
   5  14  -3 202.369 6.45813   2
  -5 -14   2 12.9565 5.09476   2
   5  14   2 406.138 5.84649   2
  -5  14  -3 9.76571 4.35776   2
  -5 -14  -4 11.1744 7.47789   2
  -5 -14  -7 13.4237 5.29523   2
  -5  15   8-2.22125 5.13327   2
   5 -15  -4 15.6557 8.28438   2
   5  15  -3 16.0194 5.44890   2
  -5 -15   2 139.882 7.70339   2
  -5  15  -1 287.655 15.1062   2
   5  15   2 250.628 5.94355   2
  -5  15  -3 76.8412 4.68306   2
  -5 -15  -4 13.8918 7.44923   2
  -5 -15  -7-5.76451 4.54407   2
  -5  16   8-3.48687 4.53287   2
   5  16  -4 120.156 8.38973   2
   5  16  -3 65.6914 5.85073   2
  -5 -16   2-4.01527 6.22674   2
  -5  16  -2 16.5322 5.34705   2
  -5  16  -3 18.5315 5.71575   2
  -5 -16  -4 221.976 7.62269   2
   5  17  -4 35.9301 7.09143   2
   5  17  -3 16.9006 6.42408   2
   5  17  -2 18.0968 6.38884   2
  -5 -17  -2-0.60747 5.51321   2
   5  17   3 5.22513 7.24536   2
  -5 -17  -4 352.043 8.48529   2
   5  18  -4 6.62386 6.46033   2
   5  18  -3 132.570 6.92205   2
  -5  18   2 17.3084 6.00863   2
  -5 -18  -2 46.1420 6.79612   2
  -5 -18  -3 57.3609 6.27837   2
  -5 -18  -4 115.583 6.63204   2
   5  19  -3 57.5855 8.20032   2
   5  19  -2 37.2624 6.74668   2
  -5 -19  -1 104.106 24.7660   2
   5  19   2 132.659 5.50778   2
  -5 -19  -3 39.2816 5.86703   2
  -5 -19  -4 56.8354 5.97430   2
  -5  20   4 8.79431 11.0338   2
  -5  20   3 18.1953 8.97287   2
   5  20  -2 45.9503 6.71375   2
  -5 -20  -2 12.1147 9.60580   2
  -5 -20  -3 185.743 6.59944   2
  -5 -20  -4 147.667 5.73783   2
  -5  21   4 137.329 11.6194   2
  -5  21   3 92.8791 9.08096   2
   5  21  -2 3.67095 6.60090   2
  -5 -21  -2 16.9112 6.91928   2
  -5 -21  -3 35.8318 6.40524   2
   5  21   4 99.3428 5.66206   2
  -5  22   4 27.8514 8.84674   2
  -5  22   3 66.8456 8.04540   2
   5  22  -2 54.9395 6.53500   2
  -5 -22  -2-3.14467 5.92795   2
  -5 -22  -3 120.453 6.10600   2
  -5  23   3 86.0624 7.20798   2
   5  23  -2 0.76665 6.89229   2
  -5 -23  -2 16.8799 5.11802   2
   6   0  -8 1.76542 7.78142   2
   6   0  -4 4060.87 20.1436   2
  -6   0   2 1134.48 22.1529   2
  -6   0  -2 2656.66 12.7504   2
  -6   0  -4 122.743 4.47826   2
  -6   0  -8-2.56437 7.94781   2
   6  -1  -8 8.87000 6.60851   2
  -6   1   4 437.880 6.48857   2
   6  -1  -3 64.1926 4.32139   2
  -6   1   2 4307.17 23.1645   2
  -6   1   1 585.420 14.6869   2
  -6   1  -1 78.5926 6.47892   2
  -6   1  -2 492.427 5.56865   2
  -6  -1  -3 193.543 4.46481   2
  -6  -1  -4 1.51993 3.32282   2
  -6  -1  -7 7.88010 9.02721   2
  -6  -1  -8 23.6653 6.79692   2
   6  -2  -9 93.4578 13.6912   2
   6  -2  -8 5.30750 6.83666   2
   6   2  -4 215.354 5.24752   2
   6  -2  -3 8.31695 5.27198   2
  -6   2   2 1087.97 13.1181   2
  -6   2   1 204.577 11.2246   2
  -6  -2  -1 646.414 7.45718   2
  -6  -2  -2 38.0966 5.05346   2
  -6  -2  -3 650.777 5.67946   2
  -6   2  -4 5.54878 3.32926   2
  -6  -2  -7 5.19389 5.76439   2
  -6  -2  -8 3.14885 5.62974   2
   6  -3  -9-5.17904 12.8756   2
   6  -3  -8 30.3487 7.27527   2
   6   3  -4 51.6268 4.85397   2
   6   3  -3 925.593 8.84085   2
  -6   3   2 432.164 12.8691   2
  -6   3   1 46.2230 10.1955   2
  -6  -3  -1 10.8643 4.06190   2
  -6  -3  -2 797.823 6.16058   2
  -6  -3  -3 51.7129 3.43627   2
  -6  -3  -4 19.9303 3.25872   2
  -6  -3  -7 12.2644 6.17004   2
  -6  -3  -8-3.96388 5.43875   2
   6  -4  -9-14.7895 12.2383   2
   6  -4  -8-2.95208 8.25988   2
   6   4  -4 1086.49 8.50410   2
   6   4  -3 2091.76 8.94515   2
  -6  -4   2 73.7223 9.60807   2
  -6  -4   1 3991.08 32.1370   2
  -6  -4  -1 2177.56 12.9757   2
  -6   4  -2 31.3752 3.89769   2
  -6  -4  -3 272.255 4.21358   2
  -6  -4  -4 11.6085 3.28790   2
  -6  -4  -7 20.7144 7.05202   2
  -6  -4  -8 5.93913 5.36290   2
   6  -5  -9 32.6567 13.0970   2
   6  -5  -8 73.4379 8.72384   2
   6   5  -4 49.0245 4.35401   2
   6   5  -3 958.472 7.50642   2
  -6   5   2 389.321 8.76638   2
  -6  -5   1 5.51729 6.49571   2
  -6  -5  -1 90.4546 5.66032   2
  -6  -5  -2 414.886 6.30237   2
  -6  -5  -3 570.427 5.00246   2
  -6  -5  -4 56.2164 3.23200   2
  -6  -5  -7 37.4591 7.46046   2
  -6  -5  -8 10.0983 6.11465   2
   6  -6  -9 7.34762 11.7347   2
   6  -6  -8 37.9162 8.17462   2
   6   6  -4 80.0193 3.97672   2
   6   6  -3 6.30331 4.19796   2
  -6  -6   2 216.956 6.28589   2
  -6  -6   1 31.7672 6.65073   2
  -6  -6  -1 67.5778 8.58075   2
  -6  -6  -2 0.08044 3.67004   2
  -6  -6  -3 62.8209 3.47304   2
  -6   6  -4 46.7482 3.57957   2
  -6  -6  -7 35.8072 7.29867   2
  -6  -6  -8 3.61858 11.3973   2
   6  -7  -8 0.08541 6.27136   2
   6  -7  -7 10.6867 8.91342   2
   6   7  -4 140.019 4.67709   2
   6   7  -3 138.652 5.30337   2
  -6  -7   2 543.556 9.20702   2
  -6  -7   1 355.991 9.51064   2
  -6  -7  -1 333.247 9.86942   2
  -6   7  -2 16.7664 3.42353   2
  -6   7  -3 165.336 3.97595   2
  -6  -7  -4 1.52648 3.34606   2
  -6  -7  -7-5.69099 8.34633   2
  -6  -7  -8 9.72725 6.44134   2
   6  -8  -8 49.3297 6.31036   2
   6  -8  -7 71.2631 9.14644   2
   6   8  -4 55.1066 4.45866   2
   6   8  -3 1.89989 4.36763   2
  -6  -8   2 272.881 9.33887   2
  -6  -8   1 2452.48 17.9313   2
  -6  -8  -1 2314.45 22.1053   2
  -6   8  -2 27.0475 3.27884   2
  -6  -8  -3 7.69029 3.33491   2
  -6  -8  -4 6.03647 3.34060   2
  -6  -8  -7 39.1093 8.51929   2
  -6  -8  -8 20.0571 6.34302   2
   6  -9  -8 82.5234 14.4791   2
   6  -9  -7 258.098 14.1067   2
   6   9  -4 53.6869 4.96582   2
   6   9  -3 15.2489 3.93841   2
   6  -9  -2 479.582 7.67491   2
  -6  -9   1 76.3651 7.26674   2
  -6  -9  -1 20.9427 6.45066   2
  -6  -9  -2 268.622 4.24310   2
  -6  -9  -3 65.3054 3.47402   2
  -6  -9  -4 1049.78 6.60626   2
  -6  -9  -7 49.5240 7.08734   2
  -6  -9  -8 61.1178 6.32873   2
   6 -10  -9-13.1269 9.86695   2
   6 -10  -8-2.83975 12.9286   2
   6 -10  -7 34.1520 11.3121   2
   6  10  -4 14.5085 4.83331   2
  -6 -10   3 23.2769 4.20436   2
  -6 -10   2 2.98766 6.54708   2
  -6 -10   1 40.9354 6.78136   2
  -6 -10  -1 161.057 10.4372   2
  -6  10  -2 12.2524 3.87252   2
  -6 -10  -3 164.109 4.44901   2
  -6 -10  -4 195.090 4.67289   2
  -6 -10  -7 49.1576 6.98534   2
  -6 -10  -8 12.2834 7.11265   2
   6 -11  -9 14.2130 10.1767   2
   6 -11  -8-16.2494 12.0627   2
   6 -11  -7 16.3475 10.6571   2
   6  11  -4 0.29272 4.86660   2
  -6 -11   3 5.21056 4.69496   2
  -6 -11   2 50.5993 7.12518   2
  -6 -11   1 519.414 10.5505   2
  -6 -11  -1 537.386 8.96567   2
  -6  11  -2 70.7001 4.58994   2
  -6 -11  -3 175.917 6.48671   2
  -6 -11  -4 10.4626 4.89407   2
  -6 -11  -7-1.38511 6.15475   2
   6 -12  -9 7.71814 5.74978   2
  -6  12   8-1.96302 6.80665   2
   6 -12  -7 27.9076 9.53436   2
   6  12  -4 260.377 7.53473   2
   6  12  -3 68.0961 5.49810   2
  -6 -12   2 44.7171 6.32099   2
  -6 -12   1 241.711 17.0722   2
  -6 -12  -1 106.072 7.08304   2
  -6 -12  -2 79.2429 4.71900   2
  -6 -12  -3 28.8182 4.94691   2
  -6 -12  -4 84.9582 5.86950   2
  -6 -12  -7 9.33465 6.03143   2
   6 -13  -9 3.89160 8.16982   2
  -6  13   8 52.3995 7.21209   2
   6  13  -4 981.733 12.8005   2
   6  13  -3 159.533 6.82013   2
  -6 -13   2 157.742 7.43319   2
  -6 -13  -1 180.080 10.0028   2
  -6 -13  -2 337.429 5.82165   2
  -6  13  -3 215.831 5.87296   2
  -6 -13  -4 381.611 6.59125   2
  -6 -13  -7 6.34511 6.94357   2
  -6  14   8-1.63824 6.32316   2
   6  14  -4 83.3673 9.63602   2
   6  14  -3 34.0907 6.90666   2
  -6 -14   2-2.56276 5.63779   2
  -6 -14   1-3.56553 9.15618   2
  -6 -14  -2 154.347 5.17765   2
  -6 -14  -3 29.2934 4.60979   2
  -6 -14  -4 10.9130 5.86240   2
  -6 -14  -7 28.9157 6.75832   2
  -6  15   8 4.88491 5.83641   2
  -6  15   4 69.8549 10.3574   2
   6  15  -3 92.2599 7.53323   2
  -6 -15   2 68.3553 9.65345   2
   6  15  -1 13.8300 14.2776   2
  -6 -15  -1 153.863 27.1459   2
  -6 -15  -2 277.215 5.86352   2
  -6  15  -3 14.3592 4.49732   2
  -6 -15  -4 6.65034 7.33473   2
   6 -16  -8 5.89494 6.10503   2
  -6  16   4 8.14410 9.21673   2
   6  16  -3 24.2826 10.2280   2
  -6 -16   2 75.4735 9.97929   2
  -6 -16  -1 17.5482 11.4265   2
  -6 -16  -2 58.2523 5.01920   2
  -6  16  -3 71.0124 6.30302   2
  -6 -16  -4 40.9382 5.76204   2
  -6  17   4 167.216 12.6197   2
   6  17  -3 37.4267 7.67726   2
   6  17  -2 40.2710 8.35595   2
  -6 -17  -2 34.9660 5.51405   2
   6  17   3 6.75082 7.08599   2
  -6 -17  -4 41.2790 5.50887   2
   6  18  -3 41.5634 8.05863   2
  -6  18   2 6.83348 9.32243   2
  -6 -18  -2 17.9410 7.33461   2
  -6 -18  -3 11.7776 5.22796   2
  -6 -18  -4 7.41246 4.94412   2
  -6  19   4 296.292 18.4857   2
  -6  19   3 150.332 8.43460   2
   6  19  -2 90.1228 7.96724   2
   6  19   2 0.36451 7.15967   2
  -6 -19  -3 39.0168 5.39774   2
  -6 -19  -4 111.824 4.95388   2
  -6  20   4 77.2736 8.90955   2
  -6  20   3 150.796 10.3354   2
   6  20  -2 160.390 8.27305   2
   6  20   2 3.43630 4.54319   2
  -6 -20  -3 42.9248 6.08680   2
  -6 -20  -4 135.341 6.23791   2
  -6  21   4 28.3526 9.67023   2
  -6  21   3 34.3946 8.37489   2
   6  21  -2 9.49897 6.53724   2
   6  21   2-0.08357 5.05320   2
  -6 -21  -3 1.90287 5.76328   2
  -6  22   3 34.1611 7.30639   2
   6  22  -2 12.3185 5.64493   2
  -6 -22  -2 5.60640 5.39420   2
  -6 -22  -3 66.3910 6.76298   2
  -6  23   3 124.530 6.79477   2
   6  23  -2-2.98097 8.39368   2
   7   0  -8 24.8598 9.21753   2
   7   0  -4 2072.22 15.8775   2
  -7   0   2 471.175 19.2096   2
  -7   0  -2 630.516 8.14272   2
  -7   0  -4 6.12858 5.03068   2
  -7   0  -8-1.54587 7.06436   2
   7  -1  -8 0.99234 5.99325   2
  -7   1   4 774.297 8.34160   2
  -7   1   3 771.123 8.54770   2
  -7   1   2 8202.73 41.6409   2
  -7  -1   1 7.65582 5.92599   2
  -7   1  -1 534.077 5.62886   2
  -7   1  -2 313.958 5.46248   2
  -7  -1  -3-0.20636 4.31674   2
  -7   1  -4 172.609 4.20010   2
  -7   1  -7-0.33491 8.61064   2
  -7  -1  -8 0.43657 5.78104   2
   7  -2  -8-1.20080 6.94433   2
  -7   2   4 0.95043 4.30679   2
   7  -2  -3 2121.59 10.9711   2
  -7   2   2 152.372 6.34049   2
  -7   2   1 182.350 7.58151   2
  -7  -2  -1 597.180 7.42270   2
  -7   2  -2 290.261 5.86036   2
  -7  -2  -3 683.148 5.54561   2
  -7  -2  -4 75.0432 3.83074   2
  -7   2  -7 38.5992 9.35518   2
  -7  -2  -8-4.02472 4.89396   2
   7  -3  -9 8.97619 8.51829   2
   7  -3  -8 13.2717 8.00080   2
   7   3  -4 262.449 5.23459   2
   7   3  -3 3.49175 4.22326   2
  -7   3   2 6772.27 26.3242   2
  -7  -3   1 67.3154 6.97161   2
  -7  -3  -1 143.087 5.70987   2
  -7  -3  -2 61.7970 4.70417   2
  -7  -3  -3 118.042 3.72267   2
  -7  -3  -4-2.74802 3.18378   2
  -7   3  -7 9.73135 8.72446   2
  -7   3  -8 3.10109 5.47980   2
   7  -4  -9 21.5301 8.62489   2
   7  -4  -8-1.94177 7.99508   2
   7   4  -4 1118.94 8.27579   2
  -7  -4   3 100.514 4.22097   2
  -7   4   2 5.85850 4.93914   2
  -7   4   1 1430.27 14.1029   2
  -7   4  -1 90.4044 4.86744   2
  -7  -4  -2 87.1626 4.12433   2
  -7  -4  -3 43.9286 3.19575   2
  -7  -4  -4-1.46542 3.56093   2
  -7  -4  -7-2.17131 5.90943   2
  -7  -4  -8 0.59932 5.39261   2
   7  -5  -9 9.96830 10.5494   2
   7  -5  -8 5.58544 6.65588   2
   7  -5  -7 43.7415 14.3038   2
  -7   5   5 87.1948 9.65947   2
   7   5  -4 152.402 4.93665   2
   7   5  -3 1093.05 7.36181   2
  -7   5   2 3389.07 15.8955   2
  -7  -5   1 950.881 12.5163   2
  -7  -5  -1 106.428 4.96501   2
  -7   5  -2 9.71315 3.99614   2
  -7  -5  -3 69.4751 3.41331   2
  -7  -5  -4 103.390 3.98501   2
  -7  -5  -7 15.2395 6.27624   2
  -7  -5  -8 1.02182 6.75804   2
   7  -6  -8 3.28227 6.86934   2
   7  -6  -7 168.051 16.2318   2
   7   6  -4 215.955 4.62693   2
   7   6  -3 1025.62 7.35752   2
  -7   6   2 45.8368 5.62610   2
  -7  -6   1 924.777 12.7227   2
  -7  -6  -1 1642.82 10.0268   2
  -7  -6  -2 173.036 5.67052   2
  -7  -6  -3 463.171 4.94838   2
  -7  -6  -4 8.25068 3.46208   2
  -7  -6  -7 1.89457 6.19984   2
  -7  -6  -8 37.6105 10.2565   2
   7  -7  -8 44.4190 7.30680   2
   7  -7  -7 143.791 15.4400   2
   7   7  -4 43.0538 4.72674   2
  -7  -7   3 11.2156 4.26937   2
  -7  -7   2 689.207 11.9036   2
  -7  -7   1 23.8765 7.32906   2
  -7  -7  -1 177.056 9.21225   2
  -7  -7  -2 405.936 5.87866   2
  -7  -7  -3 696.736 5.51867   2
  -7  -7  -4 2.79418 3.39389   2
  -7  -7  -7 33.9293 7.88504   2
  -7  -7  -8 1.38648 8.99646   2
   7  -8  -9 14.3599 11.6591   2
   7  -8  -8 52.6329 6.99561   2
   7  -8  -7 27.1914 14.4083   2
   7   8  -4 141.831 5.55080   2
  -7  -8   3 7.19293 4.25722   2
  -7  -8   2 7.25076 6.45611   2
  -7  -8   1 578.960 19.5622   2
  -7  -8  -1 43.8474 7.20027   2
  -7   8  -2 8.26132 3.32890   2
  -7  -8  -3 206.399 4.15881   2
  -7  -8  -4 6.62370 3.56617   2
  -7  -8  -7 14.8687 5.98766   2
   7  -9  -9 31.2058 11.4857   2
   7  -9  -8 4.30666 6.13480   2
   7  -9  -7 11.7772 12.8887   2
   7   9  -4 10.1148 4.75894   2
  -7  -9   3 3.12118 4.06333   2
  -7  -9   2 1.74034 5.78956   2
  -7  -9   1 666.548 20.2403   2
  -7  -9  -1 65.5850 13.6954   2
  -7  -9  -2 574.300 5.17814   2
  -7  -9  -3 2.23961 3.32984   2
  -7  -9  -4 432.194 4.93332   2
  -7  -9  -7 23.0005 5.67595   2
   7 -10  -9 6.45467 10.1576   2
   7 -10  -8 14.8061 12.9486   2
   7 -10  -7 16.0673 13.6033   2
   7  10  -4 162.125 6.51471   2
  -7 -10   3 33.5591 4.39446   2
  -7 -10   2 70.3776 5.75590   2
  -7 -10   1 56.4739 8.86361   2
  -7 -10  -1 547.591 9.11354   2
  -7  10  -2 439.131 5.47292   2
  -7 -10  -3-2.40749 3.59025   2
  -7 -10  -4 81.8239 4.26661   2
  -7 -10  -7 28.3194 7.32583   2
   7 -11  -9 11.5383 9.95975   2
   7 -11  -8 12.0349 12.3300   2
   7 -11  -7 101.602 9.18183   2
   7  11  -4 504.969 9.96361   2
   7  11  -3 80.3676 5.41644   2
  -7 -11   2 23.5207 5.67404   2
  -7 -11   1 31.7885 13.1561   2
  -7 -11  -1 125.734 8.33396   2
  -7  11  -2 104.080 5.54949   2
  -7 -11  -3 3.69504 4.77706   2
  -7 -11  -4 0.89042 5.11448   2
  -7 -11  -7 87.7219 7.42532   2
   7 -12  -9 21.2034 9.08397   2
   7 -12  -8 9.35699 11.3255   2
   7 -12  -7 13.8859 11.6329   2
   7  12  -4 543.364 10.4707   2
   7  12  -3 11.6021 7.03454   2
  -7 -12   2 78.3928 9.73124   2
  -7  12   1 16.7019 7.33314   2
  -7 -12  -1 46.1920 8.77316   2
  -7  12  -2 62.3095 5.46951   2
  -7 -12  -3 375.081 7.56680   2
  -7 -12  -4 202.228 6.50757   2
  -7 -12  -7 74.2375 6.75067   2
   7 -13  -9 13.3179 5.14415   2
  -7  13   8 3.94564 6.56712   2
   7 -13  -7 1.63749 7.77555   2
   7  13  -4 580.247 11.1213   2
   7  13  -3 76.6298 7.91653   2
  -7 -13   2 101.255 8.36371   2
  -7 -13   1 232.714 12.2590   2
  -7 -13  -1 1.70646 8.41479   2
  -7 -13  -2 2.36351 4.90251   2
  -7 -13  -3 5.44572 5.06173   2
  -7 -13  -4-3.43485 4.61822   2
  -7  14   8 49.4508 6.31899   2
   7  14  -4 257.830 9.13034   2
   7  14  -3 39.4580 7.62846   2
  -7 -14   2 222.544 9.64507   2
   7  14  -1 14.3985 13.9909   2
  -7 -14  -1 6.99517 8.39966   2
  -7 -14  -2 21.1314 4.99203   2
  -7 -14  -3 38.7330 5.18097   2
  -7 -14  -4 168.751 5.96098   2
  -7  15   8 8.48969 5.36924   2
   7  15  -4 26.8011 10.2972   2
   7  15  -3 269.956 12.9331   2
  -7 -15   2 275.018 9.72622   2
  -7 -15  -1-0.50894 10.5830   2
  -7 -15  -2 85.6959 5.43304   2
  -7 -15  -3 57.2357 4.85824   2
  -7 -15  -4 32.0446 7.53174   2
   7 -16  -8 4.55050 5.66149   2
   7  16  -4 374.109 13.3836   2
   7  16  -3 14.6789 10.0090   2
  -7  16   2 98.7880 11.7216   2
  -7 -16  -1 33.0093 12.7714   2
  -7 -16  -2 2.63692 5.55357   2
  -7  16  -3 23.3587 5.85320   2
  -7 -16  -4-5.01739 6.04902   2
   7  17  -4 339.101 13.0236   2
   7  17  -3-6.99179 9.24737   2
  -7  17   2 13.4285 10.8086   2
  -7 -17  -1 51.7374 23.1571   2
  -7 -17  -2 3.43255 5.80755   2
   7  17   3 63.2715 7.22826   2
  -7 -17  -4 5.38724 5.66359   2
   7  18  -3-1.53851 7.15044   2
   7  18  -2 13.6434 10.8170   2
  -7 -18  -1 101.906 16.8069   2
  -7  18  -2 29.4433 6.08329   2
  -7 -18  -3 8.07430 4.86080   2
  -7 -18  -4 10.2720 5.27299   2
  -7  19   3 68.6228 7.50072   2
  -7  19   2 1.18112 8.83687   2
   7  19   2 1.02379 6.64247   2
  -7 -19  -3 18.8178 4.85363   2
  -7 -19  -4 64.1628 5.00982   2
  -7  20   4 162.367 14.6876   2
  -7  20   3 218.187 10.2815   2
   7  20  -2 4.90264 6.58797   2
  -7 -20  -2 1.92622 4.92321   2
  -7 -20  -3 2.59189 4.74051   2
  -7 -20  -4 19.1361 4.68365   2
  -7  21   4 161.101 8.55371   2
  -7  21   3 97.4932 8.35350   2
   7  21  -2 27.9010 6.19556   2
   7  21   2 8.33088 6.09314   2
  -7 -21  -3 19.2066 5.06984   2
  -7  22   4 37.9010 6.45934   2
  -7  22   3 25.5660 6.85586   2
   7  22  -2 48.7285 6.70267   2
  -7 -22  -2 4.25994 5.42125   2
   7  23  -2-8.36177 7.37856   2
   8   0  -8 12.8474 10.1009   2
   8   0  -4 46.6788 7.25341   2
  -8   0   2 148.472 8.55313   2
  -8   0  -2 51.2664 5.92144   2
  -8   0  -4 83.1928 5.83696   2
  -8   0  -8-1.71216 5.82564   2
   8  -1  -9 7.01635 9.90853   2
   8  -1  -8 28.6986 7.79624   2
   8  -1  -7 170.196 17.9891   2
  -8   1   4 271.877 6.63225   2
  -8   1   3 301.359 5.12668   2
  -8   1   2 603.731 7.90826   2
  -8   1   1 5.15163 7.15715   2
  -8   1  -1 82.1662 4.51388   2
  -8  -1  -2 7.09453 4.47197   2
  -8  -1  -3 199.251 4.65970   2
  -8  -1  -4 54.3552 4.27352   2
  -8   1  -7-0.44447 7.92993   2
  -8   1  -8 8.28218 4.68757   2
   8  -2  -9 4.56716 9.38780   2
   8  -2  -8-7.08380 7.13137   2
  -8   2   4 113.918 5.38932   2
  -8   2   3 126.854 5.62768   2
  -8  -2   2 8.57903 5.11645   2
  -8   2   1 2.62361 6.80221   2
  -8   2  -1 297.768 5.36205   2
  -8  -2  -2 27.1552 5.13410   2
  -8  -2  -3 64.8197 3.72322   2
  -8  -2  -4 23.4703 4.05572   2
  -8   2  -7-13.6722 7.77788   2
  -8  -2  -8 15.0027 4.68624   2
   8  -3  -9-0.20188 8.96828   2
   8  -3  -8 11.6020 6.73426   2
   8  -3  -7 75.6125 16.0094   2
   8   3  -4 751.675 7.34922   2
  -8   3   3 8.45259 4.77334   2
  -8   3   2 582.802 8.41226   2
  -8   3   1 55.8266 7.57748   2
  -8  -3  -1 15.2400 3.97738   2
  -8  -3  -2 1.27425 3.47717   2
  -8  -3  -3 89.4818 3.61018   2
  -8  -3  -4-0.75302 3.50611   2
  -8   3  -7-1.49930 7.69179   2
   8  -4  -9 16.1706 11.2875   2
   8  -4  -8-9.09635 6.10976   2
   8  -4  -7 46.2501 15.3593   2
   8   4  -4 69.5775 4.73211   2
   8   4  -3 1683.90 9.47177   2
  -8  -4   2 5.11408 4.27247   2
  -8  -4   1 30.6870 7.48476   2
  -8  -4  -1 264.586 5.90206   2
  -8  -4  -2 12.2959 3.53105   2
  -8  -4  -3 30.5194 3.68874   2
  -8  -4  -4 5.49037 3.64853   2
  -8  -4  -7 7.62308 5.45219   2
   8  -5  -9 18.1198 10.8352   2
   8  -5  -8-8.16183 6.08085   2
   8  -5  -7 103.216 16.3971   2
   8   5  -4 58.5583 4.76628   2
   8   5  -3 1602.23 8.97276   2
   8   5  -2 80.9145 4.81448   2
  -8   5   1 400.940 10.2716   2
  -8  -5  -1 98.8190 4.63207   2
  -8  -5  -2 469.199 5.40623   2
  -8  -5  -3 20.8264 3.38921   2
  -8  -5  -4 150.952 4.29447   2
  -8  -5  -7 22.7649 6.28466   2
   8  -6  -9 10.6751 7.89998   2
   8  -6  -8 68.0621 6.99875   2
   8  -6  -7 83.4519 15.1420   2
   8   6  -4 357.869 6.47589   2
  -8  -6   3 30.0248 4.12382   2
  -8   6   2 460.548 8.36962   2
  -8   6   1 398.361 10.8171   2
  -8  -6  -1 109.638 4.79757   2
  -8  -6  -2 107.424 4.98264   2
  -8  -6  -3-0.08273 3.61235   2
  -8  -6  -4 3.60299 4.18896   2
  -8  -6  -7 24.1018 5.98850   2
   8  -7  -9 11.3707 11.0136   2
   8  -7  -8 8.15827 14.2379   2
   8  -7  -7 36.3956 14.5059   2
   8   7  -4 21.8266 4.08016   2
   8   7  -3 328.234 6.06456   2
  -8  -7   2 11.8338 7.25313   2
  -8  -7   1 181.470 9.12588   2
  -8  -7  -1 425.092 8.79217   2
  -8  -7  -2 160.573 5.69875   2
  -8   7  -3 262.930 4.93922   2
  -8  -7  -4 22.4665 4.12357   2
  -8  -7  -7 33.6760 4.76315   2
   8  -8  -9 25.9269 11.1471   2
   8  -8  -8-5.13617 8.66885   2
   8  -8  -7 11.3585 13.6608   2
   8   8  -4 474.736 5.60710   2
   8   8  -3 1758.53 10.7561   2
  -8  -8   2 0.51659 7.47098   2
  -8  -8   1 50.7915 9.45513   2
  -8  -8  -1 90.2999 7.30892   2
  -8  -8  -2 162.922 4.74814   2
  -8  -8  -3 613.035 5.78162   2
  -8  -8  -4 138.655 4.28056   2
  -8  -8  -7 3.88533 5.08198   2
   8  -9  -9 14.1890 10.7912   2
   8  -9  -8 20.5300 6.65471   2
   8  -9  -7 35.3358 13.9274   2
   8   9  -4 146.097 4.78064   2
   8   9  -3 219.435 6.62484   2
   8   9  -2 306.280 7.16214   2
  -8  -9   1 58.3770 9.30395   2
  -8  -9  -1 25.6198 5.96740   2
  -8  -9  -2 161.270 4.42331   2
  -8  -9  -3 7.91866 3.68882   2
  -8  -9  -4 5.50969 3.60171   2
  -8  -9  -7 29.2052 6.37046   2
   8 -10  -9 37.9093 10.7677   2
   8 -10  -8 64.8892 8.21611   2
   8 -10  -7 3.93760 8.41631   2
   8  10  -4 0.64582 4.88219   2
   8  10  -3 218.739 7.54446   2
  -8 -10   2 1.82719 4.51063   2
  -8 -10   1 51.6811 9.19754   2
  -8 -10  -1 30.7331 6.27752   2
  -8  10  -2 78.4521 4.27848   2
  -8 -10  -3 26.1939 3.67809   2
  -8  10  -4 310.929 5.70886   2
  -8 -10  -7 13.6799 6.08152   2
   8 -11  -9 28.5301 9.68470   2
   8 -11  -8 0.30547 11.5878   2
   8 -11  -7 122.575 14.0062   2
   8  11  -4 1405.42 12.4539   2
   8  11  -3 334.043 8.65468   2
  -8 -11   2 13.0943 7.10146   2
  -8 -11   1 26.2560 13.2354   2
  -8 -11  -1 76.1102 7.94622   2
  -8  11  -2 28.5463 5.47510   2
  -8 -11  -3 353.871 6.32164   2
  -8 -11  -4-5.54220 5.24493   2
  -8 -11  -7 40.6108 7.55566   2
   8 -12  -9 0.19757 8.25814   2
   8 -12  -8 38.8195 11.7016   2
   8 -12  -7-7.84927 12.1714   2
   8  12  -4 756.108 10.1805   2
   8  12  -3 386.374 10.3878   2
  -8 -12   2 295.190 17.8363   2
  -8 -12  -1 5.37389 7.81386   2
  -8  12  -2 8.35218 6.05163   2
  -8 -12  -3 204.522 6.42888   2
  -8 -12  -4 1.94781 5.27917   2
   8 -13  -8-5.73652 9.98855   2
   8 -13  -7 14.4927 11.6268   2
   8  13  -4 232.746 9.37294   2
   8  13  -3 5.00910 7.45147   2
  -8 -13   2 13.4722 9.31641   2
  -8 -13  -1 82.0960 8.42015   2
  -8 -13  -2 54.8474 5.96828   2
  -8 -13  -3 31.9832 5.59725   2
  -8 -13  -4 3.06623 4.69731   2
   8 -14  -8 5.15862 9.26517   2
   8 -14  -7 33.5499 7.27507   2
   8  14  -4 419.585 13.6871   2
   8  14  -3 23.8211 7.86983   2
  -8 -14   2 11.5381 9.84162   2
   8  14  -1 24.5246 14.0849   2
  -8 -14  -1 62.9002 9.17221   2
  -8 -14  -2 39.0487 5.76952   2
  -8 -14  -3-1.26604 5.09134   2
  -8 -14  -4-1.19217 4.93679   2
   8 -15  -8 5.78811 8.05818   2
   8 -15  -7 16.9605 9.58257   2
   8  15  -4 1146.14 19.2902   2
   8  15  -3 1.86627 7.70898   2
  -8 -15   2 90.7512 8.30593   2
  -8 -15   1-0.35562 11.5008   2
  -8 -15  -1 228.650 14.5358   2
  -8 -15  -2 2.38864 4.93780   2
  -8 -15  -3 11.5708 4.83287   2
  -8 -15  -4-0.47947 6.65086   2
   8 -16  -7 1.16192 8.10420   2
   8  16  -4 72.4393 10.4546   2
   8  16  -3-9.10755 9.51187   2
  -8  16   2 5.12788 8.33173   2
  -8 -16  -1 30.5403 9.08293   2
  -8 -16  -2 102.723 5.89279   2
  -8 -16  -3 6.22548 5.88393   2
  -8 -16  -4 0.61938 5.50921   2
  -8  17   7-17.3714 7.70450   2
  -8  17   4 275.944 16.2272   2
   8  17  -3 42.0344 9.81364   2
  -8  17   2 36.7696 11.1521   2
   8  17  -1 137.994 16.0382   2
  -8 -17  -1-3.31257 11.3774   2
  -8  17  -2 37.4746 5.38419   2
  -8 -17  -3 125.978 6.49033   2
  -8 -17  -4 10.1453 5.09018   2
  -8  18   4 308.562 16.1020   2
  -8  18   3 16.4796 8.63881   2
   8  18  -2 7.12946 7.92349   2
   8  18   1 4.78362 13.1819   2
  -8  18  -2 3.09513 6.20971   2
  -8 -18  -3 45.6888 4.89921   2
  -8 -18  -4 14.0539 4.66987   2
   8  19  -3 12.2486 5.89201   2
  -8  19   2 3.71865 8.15983   2
   8  19   2 1.90943 7.29573   2
  -8 -19  -3 17.3129 4.98838   2
  -8 -19  -4 4.77114 4.69420   2
  -8  20   4 14.3590 11.9595   2
  -8  20   3 106.769 6.92181   2
   8  20  -2-4.64277 5.02935   2
  -8 -20  -2 82.1823 4.91535   2
  -8 -20  -3 4.85622 4.06568   2
  -8  21   4 4.45298 6.59835   2
  -8  21   3 27.3811 6.94378   2
   8  21  -2-0.32377 6.67438   2
   8  21   2 3.51438 4.30534   2
  -8  22   3 10.3326 7.85857   2
   8  22  -2 0.90713 5.68865   2
   9   0  -8-9.40601 7.73951   2
   9   0  -4 144.942 8.45710   2
  -9   0   2 272.531 10.1991   2
  -9   0  -2 32.5896 5.93842   2
  -9   0  -4 31.4353 5.29297   2
   9  -1  -9 10.8452 8.16613   2
   9  -1  -8 8.07115 7.44108   2
  -9   1   4 14.5829 4.82478   2
  -9   1   3 50.1955 5.56416   2
  -9   1   2 1.55481 5.21259   2
  -9  -1   1 38.7294 5.54000   2
  -9  -1  -1 37.6856 4.61060   2
  -9   1  -2 21.5758 4.64162   2
  -9   1  -3 31.7605 4.99936   2
  -9  -1  -4 2.98663 4.11952   2
  -9  -1  -7 48.2909 5.82809   2
   9  -2  -9 7.41363 8.08410   2
   9  -2  -8 20.3660 7.32911   2
   9  -2  -7 2066.50 33.7183   2
  -9   2   4 120.007 4.81866   2
  -9   2   3-1.93562 5.86840   2
  -9   2   2 221.501 7.14587   2
  -9   2   1 105.786 6.03318   2
  -9  -2  -1 21.0777 4.31922   2
  -9   2  -2 6.56223 4.29138   2
  -9   2  -3 44.0651 4.87619   2
  -9  -2  -4 5.37463 4.41905   2
  -9  -2  -7 19.6609 4.74306   2
   9  -3  -9 16.2109 8.69858   2
   9  -3  -8 25.9548 5.44850   2
   9  -3  -7 79.6690 15.8883   2
   9   3  -4 36.6985 4.14713   2
  -9   3   3 47.0028 6.46831   2
  -9   3   2 247.382 7.19567   2
  -9   3   1 176.334 9.22759   2
  -9   3  -1 1.76010 3.99814   2
  -9   3  -2 17.8967 3.66953   2
  -9  -3  -3 5.84296 3.55903   2
  -9  -3  -4 201.967 4.87658   2
  -9  -3  -7 15.6096 5.58470   2
   9  -4  -9 17.3873 11.2391   2
   9  -4  -8 0.54316 5.31873   2
   9  -4  -7 128.049 15.1613   2
   9   4  -4 33.5926 4.04374   2
   9   4  -3 307.465 5.89349   2
  -9  -4   2 149.297 6.49862   2
  -9   4   1 2.15563 7.75838   2
  -9  -4  -1 178.966 4.65903   2
  -9  -4  -2 64.5052 3.87328   2
  -9  -4  -3 26.2796 4.09034   2
  -9  -4  -4 1.01298 3.80644   2
  -9  -4  -7 24.0140 5.51071   2
   9  -5  -9 16.2597 10.8103   2
   9  -5  -8 20.2856 6.18459   2
   9  -5  -7 522.062 20.2003   2
   9   5  -4 7.54818 3.95633   2
   9   5  -3 85.4824 4.51493   2
  -9  -5   2 42.8734 5.92205   2
  -9   5   1 9.21917 7.35307   2
  -9  -5  -1 247.062 5.41316   2
  -9  -5  -2 60.0029 3.94599   2
  -9  -5  -3 4.06163 3.86540   2
  -9  -5  -4-0.07630 3.80459   2
  -9  -5  -7 2.37720 5.34931   2
   9  -6  -9-6.15029 8.43389   2
   9  -6  -8 10.4697 5.92856   2
   9  -6  -7 49.0185 14.8444   2
   9   6  -4 49.3871 4.21893   2
   9   6  -3 211.514 4.52312   2
  -9   6   2 32.3230 7.96642   2
  -9  -6   1 14.5015 10.1600   2
  -9  -6  -1 223.220 4.86034   2
  -9  -6  -2 9.05302 4.53207   2
  -9  -6  -3 40.0386 4.47564   2
  -9  -6  -4 13.0761 4.12264   2
  -9  -6  -7 7.71303 4.95544   2
   9  -7  -9 25.6010 8.15016   2
   9  -7  -8 5.13927 5.71281   2
   9  -7  -7 113.448 15.8264   2
   9   7  -4 95.7219 4.84135   2
   9   7  -3 226.045 4.93809   2
  -9   7   2 0.73571 7.70352   2
  -9   7   1 6.10174 9.19037   2
  -9  -7  -1 32.3649 4.36841   2
  -9  -7  -2 61.1973 4.40554   2
  -9  -7  -3 4.44521 4.30747   2
  -9  -7  -4 15.3604 4.26330   2
  -9  -7  -7-0.67618 5.65939   2
   9  -8  -9 23.2846 15.4274   2
   9  -8  -8-9.37779 6.95781   2
   9  -8  -7 14.3604 12.8265   2
   9   8  -4 41.8900 4.38268   2
   9  -8  -3 6.18901 4.32082   2
  -9  -8   2 21.1495 6.58449   2
  -9  -8   1 22.0660 7.13964   2
  -9  -8  -1 2.91578 5.95919   2
  -9   8  -2 973.235 7.09528   2
  -9  -8  -3 55.8168 4.43810   2
  -9  -8  -4 36.9305 4.24025   2
  -9  -8  -7 2.03359 7.97647   2
   9  -9  -9 15.1714 14.1783   2
   9  -9  -8 382.176 9.34562   2
   9  -9  -7 11.7858 12.5467   2
   9   9  -4 0.83221 3.97523   2
  -9  -9   3-0.51280 5.51482   2
   9   9  -2 17.4431 4.59548   2
  -9  -9   1 9.68097 10.3907   2
  -9  -9  -1 105.123 7.56354   2
  -9   9  -2 486.317 5.46039   2
  -9  -9  -3 64.3699 4.14980   2
  -9  -9  -4 126.547 4.61590   2
   9 -10  -9 22.9424 13.8285   2
   9 -10  -8 23.2656 6.20158   2
   9 -10  -7 14.3690 12.8002   2
   9  10  -4 181.872 6.22773   2
  -9 -10   3-0.82021 6.22926   2
   9  10  -2 0.11679 4.70681   2
  -9 -10   1-4.34054 13.8280   2
  -9 -10  -1 308.822 6.60490   2
  -9  10  -2 326.714 4.96556   2
  -9 -10  -3 18.2688 3.95420   2
  -9 -10  -4 133.078 5.34311   2
   9 -11  -9 16.2825 12.2566   2
   9 -11  -8 19.3032 7.24680   2
   9 -11  -7 79.3519 13.5064   2
   9  11  -4 94.2822 7.90008   2
   9  11  -3 129.083 10.7223   2
  -9 -11   2 98.0080 9.79901   2
  -9 -11   1 49.7406 14.5087   2
  -9 -11  -1 8.95955 7.60296   2
  -9 -11  -2 79.4200 5.29116   2
  -9 -11  -3 24.1730 5.13073   2
  -9 -11  -4 61.4543 5.37728   2
   9 -12  -8-0.99857 10.0242   2
   9 -12  -7 31.9726 12.1888   2
   9  12  -4 0.76307 7.02763   2
   9  12  -3 26.5724 7.52265   2
  -9 -12   2 9.84974 8.25535   2
  -9 -12   1 61.3903 21.0208   2
  -9 -12  -1 42.6923 8.26996   2
  -9 -12  -2 34.7214 5.99520   2
  -9 -12  -3 31.0732 6.07359   2
  -9 -12  -4-1.59126 4.89848   2
   9 -13  -8 5.62923 9.31622   2
   9 -13  -7 35.6786 7.80986   2
   9  13  -4 45.6077 7.69011   2
   9  13  -3 64.0729 8.25124   2
  -9 -13   2 11.3963 13.9542   2
  -9 -13  -1 54.7956 9.88231   2
  -9 -13  -2 21.3661 5.55113   2
  -9 -13  -3 53.6683 6.04688   2
  -9 -13  -4 50.3982 4.56968   2
   9 -14  -8 3.89495 6.55193   2
   9 -14  -7 15.8938 7.06784   2
   9  14  -4 29.4410 9.72979   2
   9  14  -3 82.3253 8.62247   2
  -9  14   2 337.262 13.2939   2
  -9 -14   1 32.6688 14.7466   2
  -9 -14  -1 11.7298 11.3461   2
  -9 -14  -2 122.313 5.90302   2
  -9  14  -3 113.581 6.65632   2
  -9 -14  -4 0.03241 6.51611   2
   9 -15  -7 18.3343 8.37732   2
   9  15  -4 233.484 11.9066   2
   9  15  -3 17.9569 7.93544   2
  -9  15   2 21.7655 11.6050   2
  -9 -15  -1 11.1521 11.0894   2
  -9 -15  -2 98.3681 5.53284   2
  -9 -15  -3 215.770 5.99613   2
  -9 -15  -4 9.55290 8.59271   2
  -9  16   4 21.9440 8.32482   2
   9  16  -3 9.82428 9.78617   2
  -9  16   2 15.4637 8.39801   2
   9  16   1 64.1134 15.7376   2
  -9  16  -2 3.55680 5.43050   2
  -9  16  -3 29.3125 5.29489   2
  -9 -16  -4 26.8227 6.19499   2
  -9  17   7 4.15036 7.01733   2
  -9  17   4 153.104 14.2218   2
   9  17  -3-10.8224 12.0430   2
  -9  17   2 83.2647 8.81883   2
  -9 -17  -2 15.4547 5.10755   2
   9  17   3 105.574 6.40932   2
  -9 -17  -4 6.68020 5.52510   2
   9  18  -4 18.9832 7.83764   2
   9  18  -3 17.5038 11.5190   2
  -9  18   2 6.96603 6.53385   2
  -9  18  -2 200.139 6.54016   2
  -9 -18  -3 46.4302 4.63439   2
  -9 -18  -4 47.0012 5.01352   2
   9  19  -4 9.76396 7.49405   2
   9  19  -3-0.26204 5.35890   2
  -9  19   2 9.53856 7.66197   2
  -9 -19  -1-6.06132 12.9094   2
  -9 -19  -2 8.02949 4.86952   2
  -9 -19  -3 80.5660 4.63087   2
   9  20  -4 13.5650 6.69414   2
   9  20  -3 7.54032 4.34657   2
   9  20  -2 1.70169 5.71117   2
   9  20  -1-5.95299 10.2879   2
  -9 -20  -1 10.1203 11.6491   2
  -9 -20  -2 24.6876 3.59386   2
  -9  21   4 9.91417 8.37899   2
  -9  21   3-6.65054 8.14684   2
   9  21  -2-2.01387 6.05783   2
   9  21  -1 11.1286 8.65810   2
  -9 -22   2-5.58548 4.86198   2
  -9 -22   1 31.1348 9.25931   2
  10   0  -8-7.50380 14.2089   2
  10   0  -4 32.1457 7.95612   2
 -10   0   2 34.8932 8.27200   2
 -10   0  -2 54.7039 6.40812   2
 -10   0  -4 554.841 9.48567   2
  10  -1  -9-6.50068 7.20448   2
  10  -1  -8-6.89788 9.36816   2
  10  -1  -4-4.95595 5.02024   2
 -10   1   3 17.2023 6.29535   2
 -10   1   2 8.55788 4.98572   2
 -10  -1   1-4.80775 5.23891   2
 -10   1  -1 6.19345 4.36826   2
 -10  -1  -2 62.1115 4.92334   2
 -10  -1  -3 18.2286 5.07992   2
 -10  -1  -4 124.315 5.26618   2
 -10  -1  -7 10.2522 5.05668   2
  10  -2  -9 86.9873 9.51582   2
  10  -2  -8 24.5194 7.15673   2
 -10   2   4 8.29851 4.68061   2
 -10   2   3 194.334 7.87577   2
 -10   2   2 83.6352 6.65596   2
 -10  -2   1 21.4574 4.57292   2
 -10  -2  -1 98.6529 4.64836   2
 -10  -2  -2 7.38782 4.49358   2
 -10  -2  -3-0.97986 4.81179   2
 -10  -2  -4 82.7961 5.07290   2
 -10  -2  -7 11.3815 4.40767   2
  10  -3  -9 6.03833 11.5146   2
  10  -3  -8 205.432 7.50660   2
  10  -3  -4 216.739 5.57904   2
 -10   3   3 124.899 7.46096   2
 -10   3   2 3.75740 6.09853   2
 -10   3   1 417.501 10.3511   2
 -10   3  -1 244.625 5.24443   2
 -10   3  -2 43.9589 4.31636   2
 -10  -3  -3 47.5245 4.40959   2
 -10  -3  -4 398.466 5.66698   2
 -10  -3  -7 8.18487 4.30365   2
  10  -4  -9 179.629 13.2518   2
  10  -4  -8 94.5950 6.63359   2
  10  -4  -7 604.658 20.9237   2
  10   4  -4 309.149 6.01230   2
  10   4  -3 172.698 6.46022   2
 -10  -4   2 65.4948 5.28182   2
 -10   4   1 41.1218 6.53644   2
 -10   4  -1 12.6943 4.27408   2
 -10  -4  -2 4.54641 3.99222   2
 -10  -4  -3 9.08148 4.66484   2
 -10  -4  -4 61.0450 4.48466   2
 -10  -4  -7 11.0033 4.14815   2
  10  -5  -9 3.17881 10.4721   2
  10  -5  -8 80.7021 7.09160   2
  10  -5  -7 550.452 14.3482   2
  10   5  -4-0.94519 4.17810   2
  10   5  -3 17.5646 5.25813   2
 -10   5   2 42.6299 6.03619   2
 -10   5   1 19.0724 5.50527   2
 -10   5  -1 564.798 6.38229   2
 -10   5  -2 605.404 6.13142   2
 -10  -5  -3 1.84723 3.76137   2
 -10  -5  -4-0.55150 4.48865   2
 -10  -5  -7 11.4876 7.29347   2
  10  -6  -9-12.3435 9.50112   2
  10  -6  -8 13.2890 6.44491   2
  10  -6  -7 72.7259 13.7937   2
  10   6  -4-0.56043 4.39348   2
  10   6  -3 3.59556 5.22693   2
 -10   6   2 73.3164 7.93408   2
 -10   6   1 18.9307 6.62934   2
 -10  -6  -1 281.206 6.29991   2
 -10  -6  -2 109.641 4.68096   2
 -10  -6  -3 343.536 6.08913   2
 -10  -6  -4 81.0997 4.82313   2
  10  -7  -9 46.4374 6.98758   2
  10  -7  -8 753.698 9.14742   2
  10  -7  -7 216.724 11.8962   2
  10   7  -4 18.5997 4.63077   2
  10   7  -3 47.1202 4.89588   2
 -10   7   2 3.06741 6.38900   2
 -10  -7   1 7.55600 6.48873   2
 -10  -7  -1 122.368 5.23618   2
 -10  -7  -2 101.565 4.63288   2
 -10  -7  -3 211.444 5.48741   2
 -10  -7  -4 176.042 4.67635   2
  10  -8  -9-10.9849 13.9391   2
  10  -8  -8 245.852 8.63517   2
  10  -8  -7 336.781 12.3838   2
  10   8  -4-0.72054 4.32647   2
  10   8  -3 3.13218 5.18670   2
 -10  -8   2 7.56593 5.37896   2
 -10  -8   1 42.8135 7.80990   2
 -10  -8  -1 38.1964 5.54111   2
 -10  -8  -2 93.5394 4.82887   2
 -10  -8  -3 113.439 4.82178   2
 -10  -8  -4 83.8175 4.26441   2
  10  -9  -9-11.3963 13.2518   2
  10  -9  -8 32.9367 6.84238   2
  10  -9  -7 168.598 10.6555   2
  10   9  -4 0.80567 4.44490   2
 -10  -9   3 73.5837 5.47702   2
 -10  -9   2 18.7397 4.51936   2
[truncated: 34,133 more chars]
